# Supplementary material for: Identification of novel snoRNA-based biomarkers for clear cell renal cell carcinoma from urine-derived extracellular vesicles
Source: Biol Direct. 2024 May 13;19:38. doi: 10.1186/s13062-024-00467-0 (PMC11089706; doi:10.1186/s13062-024-00467-0)
Supplement: Supplementary file 2 — Supplementary Table S1 [file 13062_2024_467_MOESM2_ESM.xlsx]

## Sheet: Tabelle1
											pathological ccRCC stage							urine test strips analysis					urine sediment analysis			clinical risk factors
sample ID	in discovery cohort	group	RNA concentration (Fragment Analyser) [ng/µl]	RNA yield [ng]	RNA used for RNA-Seq	DNA concentration (Qubit) [ng/µl]	DNA / RNA	coverage variance	gender	age (years)	pT	pN	NzK M	pL	pV	margins R	grade	urine volume [ml]	pH	leukocytes [per µl]	protein [g/L]	erythrocytes [per µl]	leukocytes [per field of view]	erythrocytes [per field of view]	bacteria [per field of view]	obesity (BMI > 30) 0 = no, 1 = yes	hypertension 0 = no, 1 = yes
SXR0002	yes	ccRCC	0.3364	30.276	1	0	0	0.766896	female	80	1a	x	x	0	0	0	3	90	5	500	neg	neg	51-100	0	few	0	1
SXR0004	yes	ccRCC	0.5463	49.167	1	0.028	0.0512539	0.935026	male	50	3b	0	x	0	2	0	2	80	9	neg	neg	neg	0-1	0	0	1	1
SXR0006	yes	ccRCC	0.3228	29.052	1	0.068	0.210657	1.00121	male	68	1a	c0	c0	0	0	0	1	95	5	neg	neg	neg	0-1	0	0	0	1
SXR0010	yes	urolithiasis	0.221	19.89	1	0	0	1.34713	male	65								50	5	neg	neg	neg	4-10	1-3	few	0	1
SXR0014	yes	ccRCC	0.3016	27.144	1	0	0	1.23285	male	57	1b	x	x	0	0	0	2	110	5	neg	neg	50	1-3	11-20	few	0
SXR0016	yes	ccRCC	0.275	24.75	1	0	0	0.954738	male	59	2a	x	x	0	0	0	2	80	5	neg	neg	neg	1-3	0	few	0	0
SXR0018	yes	urolithiasis	0.7591	68.319	1	0.1195	0.157423	1.26616	male	61								70	6,5	neg	neg	neg	1-3	0	0	0	1
SXR0020	no	urolithiasis	11.8688	1068.19	1	1.0235	0.0862345	0.239875	male	53								75	6	500	0,25	25	51-100	11-20	moderate	0	1
SXR0027	no	ccRCC	0.3629	32.661	1	0.082	0.225958	0.448979	female	78	1a	c0	c0	0	0	0	1	75	7,0	neg	0,25	25	0-1	21-50	few	0
SXR0028	yes	ccRCC	0.1639	14.751	1	0	0	1.29245	male	62	2a	c0	c0	0	0	0	2	70	8	neg	neg	neg	1-3	0	few	0	0
SXR0029	yes	ccRCC	0.1013	9.117	0.71	0	0	1.33181	male	62	3a	x	c0	0	2	0	2	75	5	neg	neg	neg	1-3	0	few	1	1
SXR0030	yes	ccRCC	0.4276	38.484	1	0	0	1.46132	male	48	1b	c0	c0	0	0	0	2	62	5	neg	0,75	10	1-3	4-10	few	0	0
SXR0031	yes	ccRCC	0.52	46.8	1	0.0305	0.0586538	1.20865	male	75	1a	c0	c0	0	0	0	2	50	5	neg	neg	25	1-3	11-20	few	0	1
SXR0032	yes	ccRCC	0.2109	18.981	1	0	0	0.977266	male	47	1a	0	x	0	0	0	2	60	5	neg	neg	neg	0-1	1-3	few	1	0
SXR0033	yes	ccRCC	1.3464	121.176	1	0.131	0.0972965	1.15202	male	64	1b	0	c0	1	1	0	2	65	5	neg	neg	25	0-1	11-20	few	0	1
SXR0035	yes	urolithiasis	0.3076	27.684	1	0	0	1.34711	male	57								70	5,0	neg	neg	10	1-3	1-3	0	0	0
SXR0037	no	urolithiasis	35.9389	3234.5	1	2.405	0.0669191	0.258222	male	63								35	5	500	0,75	250	many	many	0	0	1
SXR0038	yes	urolithiasis	0.4594	41.346	1	0	0	0.599372	male	57								35	5	neg	neg	neg	1-3	0	0	0	1
SXR0039	yes	ccRCC	0.2563	23.067	1	0.066	0.257511	1.10949	male	43	1a	c0	c0	0	0	0	2	60	5	25	neg	neg	11-20	0	few	0	0
SXR0040	yes	ccRCC	0.512	46.08	1	0	0	0.820517	male	71	1a	x	c0	0	0	0	2	90	6	neg	neg	neg	0-1	0	0	0	1
SXR0041	no	ccRCC	2.2861	205.749	1	0.3975	0.173877	0.369711	female	59	1b	c0	c0	0	0	0	3	75	7	25	neg	10	4-10	4-10	few	0	0
SXR0042	yes	ccRCC	0.5035	45.315	1	0.0665	0.132075	1.03773	male	63	3a	0	c0	0	2	0	2	50	5	neg	neg	neg	0-1	0	few	1	1
SXR0043	yes	ccRCC	0.7386	66.474	1	0.1055	0.142838	0.791945	female	49	3a	x	x	0	1	0	4	58	5	neg	neg	neg	1-3	1-3	few	1
SXR0044	yes	ccRCC	2.4681	222.129	1	0	0	1.61789	male	73	1b	c0	c0	0	0	0	2	60	5	25	neg	neg	11-20	0	few	1	1
SXR0045	yes	ccRCC	0.2657	23.913	1	0	0	0.644092	male	62	3a	c0	c1	0	1	0	2	50	8	neg	neg	neg	0-1	0	few	0	1
SXR0047	yes	urolithiasis	0.2706	24.354	1	0.0285	0.105322	1.14827	male	61								45	5	neg	neg	neg	1-3	4-10	few	0	0
SXR0048	yes	urolithiasis	0.5052	45.468	1	0.0305	0.0603721	1.2262	male	77								65	6	neg	neg	neg	1-3	0	few	0	0
SXR0049	yes	urolithiasis	0.4806	43.254	1	0	0	1.24938	male	47								57	5	neg	0,75	25	0-1	11-20	few	1	0
SXR0051	yes	ccRCC	0.2289	20.601	1	0	0	1.0513	male	59	1a	x	x	0	0	0	2	95	7	neg	neg	neg	1-3	0	0	0	1
SXR0052	yes	ccRCC	0.1641	14.769	1	0	0	1.4961	male	64	2a	0	c0	0	0	0	2	75	6	neg	neg	neg	1-3	0	0	0	1
SXR0053	yes	ccRCC	2.2966	206.694	1	0.181	0.0788122	1.0444	male	71	1a	x	x	0	0	0	3	28	5	25	0,75	10	11-20	4-10	few	0	1
SXR0055	no	ccRCC	0.9481	85.329	1	0.168	0.177196	0.373955	female	63	1a	x	c0	0	0	1	1	25	6	25	0,25	neg	4-10	1-3	few	1	0
SXR0056	no	ccRCC	0.5132	46.188	1	0.088	0.171473	0.385289	female	66	1b	c0	c0	0	0	0	2	25	5	100	neg	50	51-100	21-50	few	1	1
SXR0057	yes	ccRCC	0.381	34.29	1	0.0605	0.158793	0.985105	male	55	3a	0	x	0	2	0	2	20	7	neg	neg	neg	1-3	0	few	1	1
SXR0058	no	urolithiasis	0.9585	86.265	1	0.212	0.221179	0.424884	male	48								60	5	100	neg	150	51-100	51-100	few	0	0
SXR0059	no	urolithiasis	2.9119	262.071	1	0.368	0.126378	0.300875	female	74								70	6	500	neg	10	21-50	4-10	few	1	0
SXR0060	yes	urolithiasis	0.2062	18.558	1	0	0	0.990129	male	66								85	5	25	0,75	250	0-1	many	moderate	1	1
SXR0061	no	urolithiasis	2.6189	235.701	1	0.46	0.175646	0.22648	female	58								52	7	500	0,75	50	many	21-50	many	0	0
SXR0063	yes	ccRCC	0.3667	33.003	1	0.056	0.152713	0.606821	female	52	1b	c0	c0	0	0	0	2	62	6	25	0,25	25	11-20	11-20	few	1	1
SXR0064	yes	ccRCC	0.2151	19.359	1	0	0	0.678033	female	65	3a	0	x	0	1	0	2	70	6	10-25	neg	5-10	1-3	0	few	0	1
SXR0065	yes	ccRCC	0.1916	17.244	1	0	0	0.701212	female	61	1a	c0	c0	0	0	0	1	40	6	neg	neg	neg	1-3	0	0	0	1
SXR0066	no	ccRCC	1.102	99.18	1	0.183	0.166062	0.373998	female	65	1a	c0	c0	0	0	0	1	40	6	100	0,25	10	21-50	4-10	few	1	1
SXR0067	yes	ccRCC	1.357	122.13	1	0.093	0.0685335	1.56691	male	56	1a	c0	c0	0	0	0	3	35	5	neg	0,25	neg	1-3	0	0	1	1
SXR0068	yes	ccRCC	0.2321	20.889	1	0	0	0.642845	female	76	3a	x	c0	0	2	0	3	40	5	25	neg	25	1-3	0	few	0	1
SXR0069	yes	ccRCC	0.4943	44.487	1	0.084	0.169937	1.1025	male	71	1a	c0	c0	0	0	0	2	35	5	neg	neg	neg	0-1	0	0	0
SXR0070	yes	urolithiasis	0.2431	21.879	1	0	0	1.11356	male	69								70	5	25	neg	neg	4-10	1-3	few	0	1
SXR0071	yes	urolithiasis	0.2542	22.878	1	0	0	0.457275	male	66								30	8	neg	neg	25	1-3	11-20	few	0	1
SXR0074	no	urolithiasis	0.5004	45.036	1	0.091	0.181855	0.392693	female	74								50	5	neg	neg	10	1-3	4-10	0	0	1
SXR0075	yes	ccRCC	3.2293	290.637	1	0.208	0.0644102	1.65208	male	74	2b	c0	x	0	0	0	2	60	6	neg	1,5	25	1-3	11-20	few	0	1
SXR0076	yes	ccRCC	0.3263	29.367	1	0	0	1.11265	male	71	1b	c0	c0	0	0	0	2	60	6	neg	neg	neg	0-1	1-3	few	0	0
SXR0077	yes	ccRCC	0.4269	38.421	1	0.109	0.255329	0.622777	female	71	1a	c0	c0	0	0	x	1	57	5	500	neg	25	11-20	0	many	0	0
SXR0078	yes	ccRCC	0.6284	56.556	1	0.094	0.149586	0.93495	male	76	3a	x	c0	0	2	0	3	60	7	neg	neg	neg	0-1	0	0	0	1
SXR0080	yes	ccRCC	0.3531	31.779	1	0	0	0.735304	male	79	1b	c0	c0	0	0	0	2	95	6	neg	neg	neg	1-3	0	few	0	0
SXR0081	no	ccRCC	9.796	881.64	1	1.46	0.14904	0.266422	female	63	2b	0	x	0	0	0	3	95	5	25	0,25	25	4-10	4-10	few	1	0
SXR0084	yes	urolithiasis	0.2966	26.694	1	0	0	1.04136	male	66								60	6	25	0,25	neg	11-20	0	few	0	1
SXR0089	yes	ccRCC	0.2404	21.636	1	0	0	0.449865	female	75	1a	x	x	0	0	0	1	38	7	neg	neg	neg	1-3	0	few	0	1
SXR0091	yes	ccRCC	0.1849	16.641	1	0	0	1.64169	male	73	1a	x	x	0	0	0	2	50	5	neg	0,75	neg	1-3	0	few	0	1
SXR0092	yes	ccRCC	0.1064	9.576	1	0	0	1.5188	male	40	1a	x	x	0	0	0	2	105	5	neg	neg	neg	1-3	0	few	1	0
SXR0093	yes	ccRCC	0.4115	37.035	1	0	0	1.43728	male	71	1a	x	x	0	0	0	2	80	5	25	neg	neg	11-20	0	0	0	1
SXR0095	no	urolithiasis	0.7092	63.828	1	0.16	0.225606	0.447276	male	48								50	5	neg	neg	250	0-1	51-100	few	0	0
SXR0098	yes	urolithiasis	0.1556	14.004	1	0	0	1.4126	male	65								65	5	neg	neg	25	1-3	21-50	0	0	1
SXR0100	yes	ccRCC	0.2662	23.958	1	0	0	1.04859	male	68	1a	x	x	0	0	0	1	70	5	neg	0,25	25	0-1	11-20	few	1	1
SXR0101	yes	ccRCC	0.213	19.17	1	0	0	1.21599	male	55	1a	x	x	0	0	x	2	44	5	neg	0,75	10	1-3	4-10	few	0	1
SXR0102	yes	ccRCC	3.3835	304.515	1	0.168	0.0496527	1.65831	male	69	1a	x	x	0	0	0	1	35	5	25	neg	10	4-10	4-10	few	0	1
SXR0103	yes	ccRCC	0.6404	57.636	1	0.105	0.16396	0.793293	male	61	1a	c0	c0	0	0	0	2	50	7	neg	neg	neg	0-1	0	0	0	0
SXR0104	yes	ccRCC	0.6207	55.863	1	0.051	0.0821653	1.55021	male	72	4	1	x	1	1	1	4	30	5	neg	0,75	25	0-1	11-20	0	0	1
SXR0105	yes	ccRCC	0.1369	12.321	0.95	0.05	0.36523	1.19814	female	76	1a	x	x	0	0	0	2	35	5	neg	neg	10	0-1	4-10	few	0	0
SXR0107	no	urolithiasis	0.5404	48.636	1	0.099	0.183198	0.458463	male	73								75	5	25	neg	10	4-10	4-10	few	0	1
SXR0111	yes	ccRCC	0.2411	21.699	1	0	0	0.945123	male	57	4	1	c1	1	1	1	3	50	5	neg	neg	50	1-3	11-20	0	0	1
SXR0112	yes	ccRCC	0.0996	8.964	0.7	0	0	1.41429	male	67	1b	x	x	0	0	0	2	30	6,5	25	neg	neg	11-20	0	0	1	0
SXR0113	yes	ccRCC	0.2298	20.682	1	0	0	1.27155	male	61	1b	x	x	0	0	0	2	45	5	neg	neg	25	1-3	4-10	few	0	1
SXR0114	yes	ccRCC	0.0756	6.804	0.5	0	0	0.719074	female	78	1a	x	x	0	0	0	2	55	7	neg	neg	250	4-10	51-100	few	0	0
SXR0115	yes	ccRCC	0.2017	18.153	1	0	0	0.702921	female	61	1a	x	x	0	0	0	1	50	6,5	neg	neg	neg	0-1	0	0	0	0
SXR0116	no	ccRCC	24.3951	2195.56	1	3.93	0.161098	0.497184	female	80	1b	x	c0	0	0	0	3	33	6	25	neg	neg	11-20	0	0	0	1
SXR0117	yes	urolithiasis	0.3476	31.284	1	0	0	0.820174	male	61								100	5	neg	neg	25	0-1	11-20	0	0	0
SXR0118	yes	urolithiasis	14.5452	1309.07	1	1.095	0.0752826	0.670353	female	43								40	5	500	0,25	250	many	many	moderate	1	1
SXR0121	yes	urolithiasis	0.2468	22.212	1	0	0	0.852068	male	65								40	6,5	neg	neg	10	1-3	4-10	few	0	0
SXR0122	yes	urolithiasis	1.021	91.89	1	0.032	0.0313418	1.48439	male	49								45	5	25	0,25	50	21-50	21-50	moderate	0	1
