# Supplementary material for: Identification of novel snoRNA-based biomarkers for clear cell renal cell carcinoma from urine-derived extracellular vesicles
Source: Biol Direct. 2024 May 13;19:38. doi: 10.1186/s13062-024-00467-0 (PMC11089706; doi:10.1186/s13062-024-00467-0)
Supplement: Supplementary file 3 — Supplementary Table S4 [file 13062_2024_467_MOESM3_ESM.xls]

## Sheet: results
																				ccRCC
chr	start	end	gene symbol	Ensembl ID	biotype	description	log2FoldChange	FDR	p-value	baseMean	ccRCC_mean	ccRCC_median	ccRCC_sd	urolithiasis_mean	urolithiasis_median	urolithiasis_sd	all_mean	all_median	all_sd	SXR0002	SXR0004	SXR0006	SXR0014	SXR0016	SXR0028	SXR0029	SXR0030	SXR0031	SXR0032	SXR0033	SXR0039	SXR0040	SXR0042	SXR0043	SXR0044	SXR0045	SXR0051	SXR0052	SXR0053	SXR0057	SXR0063	SXR0064	SXR0065	SXR0067	SXR0068	SXR0069	SXR0075	SXR0076	SXR0077
chr1	1337301	1337400	RP4-758J18.2;MRPL20	ENSG00000224870;ENSG00000242485	protein_coding;protein_coding	;mitochondrial ribosomal protein L20	0.720241	0.358293	0.0560723	5.32114	7.12766	7	5.97683	5.875	4.5	5.35257	6.80952	6	5.80838	0	0	3	10	1	14	7	6	8	5	10	12	6	3	1	11	0	1	3	16	10	0	0	0	11	10	15	9	8	1
chr1	1477001	1477100	SSU72	ENSG00000160075	protein_coding	SSU72 homolog, RNA polymerase II CTD phosphatase	-0.0801408		0.824767	2.18447	2.74468	2	2.43586	3.125	3	2.68017	2.84127	3	2.48354	0	1	3	7	2	0	3	4	2	0	1	3	1	2	2	4	1	1	1	5	3	1	0	0	5	0	6	5	3	0
chr1	1477101	1477200	SSU72	ENSG00000160075	protein_coding	SSU72 homolog, RNA polymerase II CTD phosphatase	-0.333934		0.401138	2.40134	2.51064	2	2.44836	3.4375	2.5	3.24487	2.74603	2	2.67587	0	0	0	2	0	0	4	3	3	0	2	5	0	1	0	4	1	1	1	7	9	0	0	2	3	0	4	1	2	0
chr1	1716701	1716800	GNB1	ENSG00000078369	protein_coding	G protein subunit beta 1	0.80579	0.30172	0.0262712	4.55586	6.17021	6	5.60403	4.4375	4.5	3.11916	5.73016	5	5.12176	0	0	0	6	1	6	11	10	4	1	8	10	7	7	1	7	0	8	3	9	9	0	0	6	13	0	17	8	5	0
chr1	1716801	1716900	GNB1	ENSG00000078369	protein_coding	G protein subunit beta 1	0.0925244		0.79232	2.56034	3.31915	3	3.10754	4.0625	3.5	3.76774	3.50794	3	3.27194	0	0	0	5	0	3	4	1	3	2	5	6	3	2	0	5	0	8	3	1	8	1	0	0	12	3	5	6	2	0
chr1	1717201	1717300	GNB1	ENSG00000078369	protein_coding	G protein subunit beta 1	0.357918		0.406738	2.4548	3.23404	2	4.04976	2.75	3	2.14476	3.11111	2	3.6505	0	1	1	2	2	2	9	1	5	2	2	0	0	2	0	7	2	2	9	8	1	1	0	0	6	3	11	2	2	0
chr1	2121001	2121100	C1orf86	ENSG00000162585	protein_coding	Fanconi anemia core complex associated protein 20	-0.388223		0.294574	1.64256	2.3617	2	2.93721	3.1875	3	2.61327	2.57143	2	2.86083	0	0	0	3	0	4	1	2	1	1	4	5	4	5	0	5	0	1	2	4	2	2	0	0	7	1	2	1	1	0
chr1	6245001	6245100	RPL22	ENSG00000116251	protein_coding	ribosomal protein L22	0.279564		0.514108	1.92394	2.82979	2	3.58935	2.4375	2	2.85117	2.73016	2	3.39927	0	1	1	5	0	2	3	1	0	0	1	1	3	1	1	2	4	3	3	3	7	0	0	0	4	2	11	6	1	0
chr1	6245101	6245200	RPL22	ENSG00000116251	protein_coding	ribosomal protein L22	0.202358	0.711408	0.544326	3.80101	5.91489	4	6.17791	5.75	5	5.43446	5.87302	4	5.95546	0	1	2	9	2	4	3	9	2	0	3	2	7	4	1	7	4	5	6	5	8	0	0	0	11	7	21	12	2	0
chr1	6245201	6245300	RPL22	ENSG00000116251	protein_coding	ribosomal protein L22	0.591247		0.133449	2.92948	4.10638	2	4.1923	3.5	3	3.61478	3.95238	3	4.03384	0	0	1	8	0	2	8	6	4	1	5	12	2	2	1	2	0	5	0	3	4	0	0	0	14	2	3	4	2	0
chr1	6246301	6246400	RPL22	ENSG00000116251	protein_coding	ribosomal protein L22	-0.218234		0.62041	2.9106	2.89362	2	3.11542	4.1875	3.5	4.65072	3.22222	3	3.57159	0	0	1	2	5	0	8	3	3	1	5	4	0	4	0	3	1	0	3	6	1	0	0	0	13	1	4	3	0	0
chr1	6257701	6257800	RPL22	ENSG00000116251	protein_coding	ribosomal protein L22	0.453546	0.474668	0.193459	33.2569	30.4043	26	21.9363	28.375	21.5	19.4863	29.8889	25	21.2057	1	9	5	31	16	20	72	24	21	23	39	60	37	13	13	26	5	34	19	23	37	50	12	3	39	64	95	19	34	2
chr1	6257801	6257900	RPL22	ENSG00000116251	protein_coding	ribosomal protein L22	0.435294	0.437453	0.156081	49.8706	51.3404	48	35.8349	49.25	41	33.4933	50.8095	46	34.9999	1	22	9	57	32	32	87	40	27	28	54	84	48	20	19	43	7	61	34	52	60	68	12	7	67	105	137	35	57	3
chr1	6257901	6258000	RPL22	ENSG00000116251	protein_coding	ribosomal protein L22	0.358695	0.489749	0.210555	23.3485	27.5319	23	21.8491	27.1875	25.5	19.9206	27.4444	24	21.2184	0	15	4	43	17	13	30	21	12	9	20	34	15	9	6	22	2	31	20	34	28	32	5	4	45	44	61	23	29	1
chr1	6258001	6258100	RPL22	ENSG00000116251	protein_coding	ribosomal protein L22	0.360316	0.489749	0.208878	23.3635	27.5319	23	21.8412	27.1875	25.5	19.9206	27.4444	24	21.2123	0	15	4	43	18	13	30	21	12	9	20	34	15	9	6	22	2	31	20	34	28	32	5	4	45	44	61	23	29	1
chr1	6258101	6258200	RPL22	ENSG00000116251	protein_coding	ribosomal protein L22	0.360316	0.489749	0.208878	23.3635	27.5319	23	21.8412	27.1875	25.5	19.9206	27.4444	24	21.2123	0	15	4	43	18	13	30	21	12	9	20	34	15	9	6	22	2	31	20	34	28	32	5	4	45	44	61	23	29	1
chr1	6258201	6258300	RPL22	ENSG00000116251	protein_coding	ribosomal protein L22	0.357792	0.489749	0.211974	23.3403	27.5106	23	21.8511	27.1875	25.5	19.9206	27.4286	24	21.2198	0	15	4	43	17	13	30	21	12	9	20	34	15	9	6	22	2	31	20	34	28	32	5	4	45	44	61	23	29	1
chr1	6258301	6258400	RPL22	ENSG00000116251	protein_coding	ribosomal protein L22	0.357792	0.489749	0.211974	23.3403	27.5106	23	21.8511	27.1875	25.5	19.9206	27.4286	24	21.2198	0	15	4	43	17	13	30	21	12	9	20	34	15	9	6	22	2	31	20	34	28	32	5	4	45	44	61	23	29	1
chr1	6258401	6258500	RPL22	ENSG00000116251	protein_coding	ribosomal protein L22	0.357792	0.489749	0.211974	23.3403	27.5106	23	21.8511	27.1875	25.5	19.9206	27.4286	24	21.2198	0	15	4	43	17	13	30	21	12	9	20	34	15	9	6	22	2	31	20	34	28	32	5	4	45	44	61	23	29	1
chr1	6258501	6258600	RPL22	ENSG00000116251	protein_coding	ribosomal protein L22	0.357792	0.489749	0.211974	23.3403	27.5106	23	21.8511	27.1875	25.5	19.9206	27.4286	24	21.2198	0	15	4	43	17	13	30	21	12	9	20	34	15	9	6	22	2	31	20	34	28	32	5	4	45	44	61	23	29	1
chr1	6258601	6258700	RPL22	ENSG00000116251	protein_coding	ribosomal protein L22	0.357792	0.489749	0.211974	23.3403	27.5106	23	21.8511	27.1875	25.5	19.9206	27.4286	24	21.2198	0	15	4	43	17	13	30	21	12	9	20	34	15	9	6	22	2	31	20	34	28	32	5	4	45	44	61	23	29	1
chr1	6258701	6258800	RPL22	ENSG00000116251	protein_coding	ribosomal protein L22	0.357792	0.489749	0.211974	23.3403	27.5106	23	21.8511	27.1875	25.5	19.9206	27.4286	24	21.2198	0	15	4	43	17	13	30	21	12	9	20	34	15	9	6	22	2	31	20	34	28	32	5	4	45	44	61	23	29	1
chr1	6258801	6258900	RPL22	ENSG00000116251	protein_coding	ribosomal protein L22	0.352213	0.494619	0.218854	23.3798	27.5319	23	21.8551	27.3125	26	19.872	27.4762	25	21.2116	0	15	4	43	17	13	30	21	12	9	20	34	15	9	6	22	2	32	20	34	28	32	5	4	45	44	61	23	29	1
chr1	6258901	6259000	RPL22	ENSG00000116251	protein_coding	ribosomal protein L22	0.355218	0.492345	0.215185	23.3703	27.5319	23	21.8551	27.25	25.5	19.8813	27.4603	24	21.2138	0	15	4	43	17	13	30	21	12	9	20	34	15	9	6	22	2	32	20	34	28	32	5	4	45	44	61	23	29	1
chr1	6259001	6259100	RPL22	ENSG00000116251	protein_coding	ribosomal protein L22	0.357792	0.489749	0.211974	23.3403	27.5106	23	21.8511	27.1875	25.5	19.9206	27.4286	24	21.2198	0	15	4	43	17	13	30	21	12	9	20	34	15	9	6	22	2	31	20	34	28	32	5	4	45	44	61	23	29	1
chr1	6259101	6259200	RPL22	ENSG00000116251	protein_coding	ribosomal protein L22	0.357792	0.489749	0.211974	23.3403	27.5106	23	21.8511	27.1875	25.5	19.9206	27.4286	24	21.2198	0	15	4	43	17	13	30	21	12	9	20	34	15	9	6	22	2	31	20	34	28	32	5	4	45	44	61	23	29	1
chr1	6259201	6259300	RPL22	ENSG00000116251	protein_coding	ribosomal protein L22	0.357792	0.489749	0.211974	23.3403	27.5106	23	21.8511	27.1875	25.5	19.9206	27.4286	24	21.2198	0	15	4	43	17	13	30	21	12	9	20	34	15	9	6	22	2	31	20	34	28	32	5	4	45	44	61	23	29	1
chr1	6259301	6259400	RPL22	ENSG00000116251	protein_coding	ribosomal protein L22	0.357792	0.489749	0.211974	23.3403	27.5106	23	21.8511	27.1875	25.5	19.9206	27.4286	24	21.2198	0	15	4	43	17	13	30	21	12	9	20	34	15	9	6	22	2	31	20	34	28	32	5	4	45	44	61	23	29	1
chr1	6259401	6259500	RPL22	ENSG00000116251	protein_coding	ribosomal protein L22	0.357792	0.489749	0.211974	23.3403	27.5106	23	21.8511	27.1875	25.5	19.9206	27.4286	24	21.2198	0	15	4	43	17	13	30	21	12	9	20	34	15	9	6	22	2	31	20	34	28	32	5	4	45	44	61	23	29	1
chr1	6259501	6259600	RPL22	ENSG00000116251	protein_coding	ribosomal protein L22	0.358937	0.489749	0.21047	23.3493	27.5319	23	21.8561	27.1875	25.5	19.9206	27.4444	24	21.2237	0	15	4	43	17	13	30	21	12	9	20	34	15	9	6	22	2	31	20	34	28	32	5	4	45	44	61	23	29	1
chr1	6259601	6259700	RPL22	ENSG00000116251	protein_coding	ribosomal protein L22	0.349176	0.489749	0.209049	24.5237	28.9362	26	22.5855	29	26	21.3698	28.9524	26	22.1122	0	18	4	44	17	15	30	27	12	9	20	36	15	10	6	24	5	31	20	36	32	32	5	4	46	44	63	26	35	1
chr1	8025401	8025500	PARK7	ENSG00000116288	protein_coding	Parkinsonism associated deglycase	-0.0700132		0.868091	2.1512	2.95745	2	3.18254	3.3125	3	3.928	3.04762	3	3.35736	0	0	1	5	3	1	3	4	4	0	3	3	2	4	0	1	0	3	3	4	1	0	0	1	5	10	6	2	2	0
chr1	8045101	8045200	PARK7	ENSG00000116288	protein_coding	Parkinsonism associated deglycase	0.0880493		0.827921	3.19108	3.44681	2	3.88872	4.3125	3.5	4.42295	3.66667	2	4.01208	1	2	1	2	0	4	2	2	2	0	2	6	2	4	0	0	4	9	2	5	2	1	1	0	6	1	6	6	3	0
chr1	8045201	8045300	PARK7	ENSG00000116288	protein_coding	Parkinsonism associated deglycase	0.0968602	0.871949	0.775157	4.54897	6.70213	5	6.99041	7.6875	7	6.91586	6.95238	5	6.9292	0	2	3	15	1	11	0	6	1	0	8	5	4	3	0	3	0	5	7	10	6	0	0	0	11	4	11	7	5	0
chr1	8045301	8045400	PARK7	ENSG00000116288	protein_coding	Parkinsonism associated deglycase	0.381766	0.548483	0.320504	5.63548	7.42553	7	6.26496	7.375	5.5	6.37574	7.4127	7	6.24147	0	0	4	14	1	14	11	8	10	1	12	7	6	7	0	6	0	2	10	10	13	0	0	0	8	4	18	5	5	0
chr1	8412501	8412600	RERE	ENSG00000142599	protein_coding	arginine-glutamic acid dipeptide repeats	0.464007		0.317119	1.53383	2.57447	1	3.2353	2.125	1	2.94109	2.46032	1	3.14604	0	2	0	0	0	7	1	1	4	0	2	0	5	3	0	3	0	1	6	10	1	0	0	0	3	0	5	3	1	0
chr1	8921001	8921100	ENO1	ENSG00000074800	protein_coding	enolase 1	0.551556		0.205116	2.76847	3.25532	3	3.10307	2.4375	2	2.18994	3.04762	3	2.90399	0	0	0	8	1	2	2	1	2	3	3	4	3	5	1	1	0	4	2	4	7	0	0	0	3	4	4	2	0	0
chr1	8921101	8921200	ENO1	ENSG00000074800	protein_coding	enolase 1	0.139908	0.849636	0.741014	4.34454	4.38298	4	3.84229	4.5625	3	3.61421	4.42857	3	3.75763	0	0	0	14	8	5	4	2	4	4	4	3	2	3	0	3	0	6	5	6	10	0	1	0	3	8	4	3	0	0
chr1	9908301	9908400	CTNNBIP1;RP11-84A14.5	ENSG00000178585;ENSG00000223989	protein_coding;antisense	catenin beta interacting protein 1;	0.885747		0.0634479	2.0641	3.06383	2	4.07753	2	0.5	2.96648	2.79365	2	3.83178	0	0	1	3	1	5	1	4	6	1	2	3	0	1	0	4	0	3	0	4	2	0	1	0	2	2	2	6	2	0
chr1	11968201	11968300	RNU5E-1	ENSG00000199347	snRNA	RNA, U5E small nuclear 1	-1.02219	0.178193	0.00188917	17.5273	13.4894	12	8.61463	20.625	16	17.9736	15.3016	12	11.9591	1	13	12	13	10	2	3	12	11	3	12	9	25	16	11	6	3	23	12	28	18	20	4	12	27	16	10	12	19	3
chr1	11968301	11968400	RNU5E-1	ENSG00000199347	snRNA	RNA, U5E small nuclear 1	-1.466	0.0607783	0.000287544	13.5567	8.2766	8	5.80368	14.125	10	14.0422	9.7619	8	8.90399	1	12	11	2	8	2	0	7	7	1	6	5	15	8	7	2	3	15	6	20	9	13	4	12	18	10	6	8	11	2
chr1	16847001	16847100					-1.549	0.0607783	0.000379035	5.69367	7.91489	3	11.7932	24.625	5.5	78.3206	12.1587	5	40.5093	0	1	2	7	1	0	1	3	7	1	16	2	7	10	1	15	0	3	9	15	11	6	2	0	27	0	8	24	5	2
chr1	16847101	16847200	RP4-798A10.4	ENSG00000224174	lincRNA		-1.549	0.0607783	0.000379035	5.69367	7.91489	3	11.7932	24.625	5.5	78.3206	12.1587	5	40.5093	0	1	2	7	1	0	1	3	7	1	16	2	7	10	1	15	0	3	9	15	11	6	2	0	27	0	8	24	5	2
chr1	17199001	17199100	CROCC;U1	ENSG00000058453;ENSG00000228549	protein_coding;lincRNA	ciliary rootlet coiled-coil, rootletin;	0.0230485	0.976355	0.960524	3.97583	5.68085	2	7.68993	5.0625	5	4.25	5.52381	2	6.95111	0	5	0	0	2	1	1	21	0	0	26	2	0	7	1	4	2	1	0	12	14	16	0	1	19	4	7	1	0	2
chr1	17199101	17199200	CROCC;U1	ENSG00000058453;ENSG00000228549	protein_coding;lincRNA	ciliary rootlet coiled-coil, rootletin;	0.0356728	0.929253	0.886079	62.709	93.5106	56	110.213	87.4375	95	51.2601	91.9683	68	98.26	18	50	12	33	70	17	10	181	102	28	352	22	31	122	19	127	21	44	44	174	148	68	3	9	269	13	102	89	42	22
chr1	17216101	17216200	CROCC;RP11-108M9.4	ENSG00000058453;ENSG00000238142	protein_coding;lincRNA	ciliary rootlet coiled-coil, rootletin;	0.910692	0.351237	0.0475827	3.58061	10.0213	3	21.9995	4.125	2.5	4.91087	8.52381	3	19.2771	0	4	1	0	0	0	0	5	6	0	12	1	0	7	1	23	3	1	3	22	10	5	0	0	128	1	7	21	2	0
chr1	17216201	17216300	CROCC	ENSG00000058453	protein_coding	ciliary rootlet coiled-coil, rootletin	0.528485	0.391507	0.111401	16.4978	38.1277	15	65.3365	19.5	15.5	18.7047	33.3968	15	57.6078	0	10	12	6	4	2	0	18	43	0	59	10	14	41	6	81	7	9	18	100	46	41	0	0	347	4	18	84	31	7
chr1	17389801	17389900					-1.12534	0.395441	0.118274	6.51055	3.44681	1	7.65509	2.6875	2	3.36093	3.25397	1	6.80599	0	2	2	0	3	3	0	0	0	2	10	0	0	1	0	0	1	1	1	0	9	1	3	6	0	49	2	0	6	2
chr1	18920201	18920300					0.345979		0.384851	2.30105	4.34043	2	6.00462	2.8125	2.5	2.2574	3.95238	2	5.33228	0	5	2	2	0	0	0	4	1	0	14	0	1	9	0	14	1	5	6	3	7	6	0	0	5	2	5	30	3	0
chr1	19133401	19133500					0.376255	0.590788	0.380411	29.1136	19.8085	17	18.2859	19	14	14.1516	19.6032	15	17.2239	2	6	9	2	13	17	71	10	13	2	11	29	18	4	11	11	8	32	12	10	13	31	9	26	17	98	21	21	22	5
chr1	19665201	19665300	CAPZB	ENSG00000077549	protein_coding	capping actin protein of muscle Z-line beta subunit	0.295798		0.502751	1.84244	2.51064	1	2.99182	2.625	1	2.87228	2.53968	1	2.93931	0	0	0	4	0	0	6	4	0	1	1	3	1	4	0	2	2	9	1	5	9	0	0	0	3	0	3	1	2	0
chr1	19665301	19665400	CAPZB	ENSG00000077549	protein_coding	capping actin protein of muscle Z-line beta subunit	-0.289826	0.575606	0.359327	4.18123	5.42553	4	5.50788	8.375	7.5	7.51776	6.1746	5	6.15273	0	0	4	8	2	3	4	9	1	2	2	6	2	5	0	3	4	6	4	6	13	1	0	0	10	1	10	2	4	0
chr1	19665601	19665700	CAPZB	ENSG00000077549	protein_coding	capping actin protein of muscle Z-line beta subunit	-0.142971		0.712437	1.91435	2.51064	2	2.78093	3.125	3	2.44609	2.66667	2	2.69408	0	1	4	0	1	3	0	2	1	3	12	5	2	3	0	3	0	2	1	6	0	0	0	0	3	0	6	2	2	0
chr1	19952901	19953000	MINOS1-NBL1;MINOS1	ENSG00000270136;ENSG00000173436	protein_coding;protein_coding	MINOS1-NBL1 readthrough;mitochondrial inner membrane organizing system 1	0.279176		0.4277	2.84127	3.51064	3	3.06362	3.625	3	3.07409	3.53968	3	3.04178	0	1	1	3	1	5	5	6	3	1	3	9	3	3	0	6	2	2	2	9	4	2	0	0	1	0	5	6	4	0
chr1	19953001	19953100	MINOS1-NBL1;MINOS1	ENSG00000270136;ENSG00000173436	protein_coding;protein_coding	MINOS1-NBL1 readthrough;mitochondrial inner membrane organizing system 1	0.138652	0.806233	0.665451	4.22782	5.59574	5	4.89303	6.0625	5	6.32949	5.71429	5	5.24382	0	1	5	9	3	2	5	4	7	1	9	7	2	3	0	9	5	2	4	14	11	1	0	0	9	0	15	6	6	1
chr1	19984801	19984900	NBL1	ENSG00000158747	protein_coding	neuroblastoma 1, DAN family BMP antagonist	0.32714	0.578495	0.364705	3.71538	5.04255	3	5.20016	5	4.5	4.06612	5.03175	4	4.90546	0	0	1	9	3	3	10	6	6	5	10	4	2	3	0	6	0	3	3	7	2	0	0	0	8	1	10	2	2	0
chr1	19984901	19985000	NBL1	ENSG00000158747	protein_coding	neuroblastoma 1, DAN family BMP antagonist	0.746665	0.359713	0.0853381	3.86971	5.44681	3	6.28943	4.1875	4.5	3.29077	5.12698	4	5.68102	0	1	1	9	1	5	16	3	5	0	15	8	1	3	0	4	0	2	5	4	6	0	0	0	10	1	18	2	0	0
chr1	20301901	20302000	PLA2G2A	ENSG00000188257	protein_coding	phospholipase A2 group IIA	0.796303		0.224308	1.85223	2.59574	1	3.89905	2.0625	1	2.48914	2.46032	1	3.58233	0	0	0	4	0	0	11	0	1	0	0	1	0	4	0	4	0	2	1	16	6	0	0	0	6	0	6	5	0	0
chr1	20810001	20810100	CAMK2N1	ENSG00000162545	protein_coding	calcium/calmodulin dependent protein kinase II inhibitor 1	0.280276		0.533341	2.86529	2.65957	2	2.58151	2.125	1.5	1.99583	2.52381	2	2.44195	0	0	0	7	1	0	1	4	1	2	1	4	2	4	2	1	0	0	0	5	1	2	2	2	6	4	3	2	0	0
chr1	20810101	20810200	CAMK2N1	ENSG00000162545	protein_coding	calcium/calmodulin dependent protein kinase II inhibitor 1	0.0957535	0.899402	0.833777	3.41851	2.7234	2	2.7243	2.375	2	1.99583	2.63492	2	2.54825	1	1	1	4	1	1	3	3	3	1	2	3	1	4	2	1	0	0	0	4	0	2	3	0	9	9	4	2	0	1
chr1	21103101	21103200	HP1BP3	ENSG00000127483	protein_coding	heterochromatin protein 1 binding protein 3	0.550993		0.146719	3.1942	4.55319	2	5.78908	3.8125	3	2.6638	4.36508	3	5.16596	0	0	1	4	1	2	7	9	2	2	5	8	1	3	2	1	2	2	3	6	11	0	0	0	10	1	18	5	1	0
chr1	21876301	21876400	ALPL	ENSG00000162551	protein_coding	alkaline phosphatase, liver/bone/kidney	0.0688938	0.905553	0.845849	6.60124	10.7447	5	14.7035	9.8125	5	12.0566	10.5079	5	13.9906	2	11	0	15	5	1	0	9	12	0	30	10	15	12	2	41	1	5	6	40	13	9	0	0	14	0	4	26	7	1
chr1	22419301	22419400	CDC42	ENSG00000070831	protein_coding	cell division cycle 42	0.688006	0.308085	0.0304225	3.59465	5.95745	4	5.5715	4.375	3.5	4.74517	5.55556	4	5.3815	0	1	1	8	7	2	4	10	7	2	12	6	4	2	1	7	0	4	3	17	8	1	0	0	17	10	14	10	3	0
chr1	22419401	22419500	CDC42	ENSG00000070831	protein_coding	cell division cycle 42	0.88953		0.0162953	2.58085	3.95745	3	3.80479	2.4375	2	2.27944	3.57143	3	3.52738	0	0	1	6	5	2	3	3	5	0	2	3	4	2	1	4	0	4	4	10	3	1	0	0	14	3	11	6	3	0
chr1	23637701	23637800	HNRNPR	ENSG00000125944	protein_coding	heterogeneous nuclear ribonucleoprotein R	-0.354714		0.409958	1.77726	2.25532	1	2.84733	3.125	3	2.57876	2.47619	2	2.7874	0	0	0	4	0	1	3	6	5	2	1	4	0	1	0	2	0	2	3	3	5	0	0	0	8	1	6	1	1	0
chr1	23707801	23707900	TCEA3	ENSG00000204219	protein_coding	transcription elongation factor A3	0.599189	0.373546	0.0994725	3.32515	4.42553	4	4.25668	3.4375	3	3.65091	4.1746	3	4.10562	0	0	2	5	0	5	5	5	2	2	3	1	1	4	0	7	0	1	5	6	4	1	2	0	5	0	11	9	6	0
chr1	23707901	23708000	TCEA3	ENSG00000204219	protein_coding	transcription elongation factor A3	0.537451	0.418865	0.132307	6.39152	8.76596	7	8.542	7.4375	6	7.8483	8.42857	6	8.32934	0	0	4	12	6	9	12	10	7	2	12	6	2	4	0	15	1	4	10	13	12	0	2	0	11	2	19	8	16	0
chr1	23708001	23708100	TCEA3	ENSG00000204219	protein_coding	transcription elongation factor A3	0.0502614		0.909067	2.04303	3.31915	2	4.62557	3.1875	1.5	4.02026	3.28571	2	4.44837	0	0	1	6	3	0	4	1	2	0	4	0	1	0	0	6	1	3	2	4	7	0	0	0	4	1	6	4	4	0
chr1	23708101	23708200	TCEA3	ENSG00000204219	protein_coding	transcription elongation factor A3	0.0502614		0.909067	2.04303	3.31915	2	4.62557	3.1875	1.5	4.02026	3.28571	2	4.44837	0	0	1	6	3	0	4	1	2	0	4	0	1	0	0	6	1	3	2	4	7	0	0	0	4	1	6	4	4	0
chr1	23708201	23708300	TCEA3	ENSG00000204219	protein_coding	transcription elongation factor A3	0.0502614		0.909067	2.04303	3.31915	2	4.62557	3.1875	1.5	4.02026	3.28571	2	4.44837	0	0	1	6	3	0	4	1	2	0	4	0	1	0	0	6	1	3	2	4	7	0	0	0	4	1	6	4	4	0
chr1	23708301	23708400	TCEA3	ENSG00000204219	protein_coding	transcription elongation factor A3	0.0502614		0.909067	2.04303	3.31915	2	4.62557	3.1875	1.5	4.02026	3.28571	2	4.44837	0	0	1	6	3	0	4	1	2	0	4	0	1	0	0	6	1	3	2	4	7	0	0	0	4	1	6	4	4	0
chr1	23708401	23708500	TCEA3	ENSG00000204219	protein_coding	transcription elongation factor A3	0.0978279		0.818665	2.12327	3.42553	2	4.61917	3.25	1.5	4.09064	3.38095	2	4.45924	0	1	1	6	3	0	4	1	2	0	4	0	1	1	0	7	1	3	2	4	7	0	0	0	4	1	7	4	4	0
chr1	23708501	23708600	TCEA3	ENSG00000204219	protein_coding	transcription elongation factor A3	-0.0281502		0.946348	2.56525	3.6383	2	4.58459	3.4375	2	4.06561	3.5873	2	4.42732	0	1	1	6	3	0	4	1	2	0	4	0	1	1	0	7	2	3	2	4	7	0	0	0	5	3	7	4	5	0
chr1	23708601	23708700	TCEA3	ENSG00000204219	protein_coding	transcription elongation factor A3	-0.0102973		0.980523	2.45955	3.55319	2	4.70341	3.375	2	3.91365	3.50794	2	4.48608	0	0	1	6	3	0	4	1	2	1	4	0	1	0	0	6	2	3	2	4	7	0	0	0	5	2	6	4	4	0
chr1	23708701	23708800	TCEA3	ENSG00000204219	protein_coding	transcription elongation factor A3	0.0502614		0.909067	2.04303	3.31915	2	4.62557	3.1875	1.5	4.02026	3.28571	2	4.44837	0	0	1	6	3	0	4	1	2	0	4	0	1	0	0	6	1	3	2	4	7	0	0	0	4	1	6	4	4	0
chr1	23708801	23708900	TCEA3	ENSG00000204219	protein_coding	transcription elongation factor A3	0.0552718		0.900126	2.17718	3.3617	2	4.60352	3.1875	1.5	4.02026	3.31746	2	4.43165	0	0	1	6	3	0	4	1	2	0	4	0	1	0	0	6	1	3	2	4	7	0	0	0	4	1	6	4	4	2
chr1	23708901	23709000	TCEA3	ENSG00000204219	protein_coding	transcription elongation factor A3	0.096125		0.8264	2.24968	3.40426	2	4.5857	3.1875	1.5	4.02026	3.34921	2	4.41829	0	0	1	6	3	0	4	1	2	0	4	0	2	0	0	6	2	3	2	4	7	0	0	0	4	1	6	4	4	2
chr1	23709001	23709100	TCEA3	ENSG00000204219	protein_coding	transcription elongation factor A3	0.0756989		0.861652	2.06264	3.38298	2	4.63237	3.1875	1.5	4.02026	3.33333	2	4.45407	0	0	1	6	3	0	4	1	2	0	4	0	2	0	0	6	1	3	2	4	7	0	0	0	6	1	6	4	4	0
chr1	23709101	23709200	TCEA3	ENSG00000204219	protein_coding	transcription elongation factor A3	0.0695649		0.873032	2.05923	3.34043	2	4.61225	3.1875	1.5	4.02026	3.30159	2	4.43823	0	0	1	6	3	0	4	1	2	0	4	0	1	0	0	6	1	3	2	4	7	1	0	0	4	1	6	4	4	0
chr1	23709201	23709300	TCEA3	ENSG00000204219	protein_coding	transcription elongation factor A3	0.0617692		0.887746	2.04921	3.34043	2	4.62167	3.1875	1.5	4.02026	3.30159	2	4.44549	0	0	1	6	3	0	4	1	2	0	4	0	1	0	0	6	1	3	2	4	7	0	0	0	4	1	6	4	4	0
chr1	23709301	23709400	TCEA3	ENSG00000204219	protein_coding	transcription elongation factor A3	0.0364425		0.933766	2.05705	3.34043	2	4.62167	3.25	1.5	4.17133	3.31746	2	4.47871	0	0	1	6	3	0	4	1	2	0	4	0	1	0	0	6	1	3	2	4	7	0	0	0	4	1	6	4	4	0
chr1	23709401	23709500	TCEA3	ENSG00000204219	protein_coding	transcription elongation factor A3	0.0502614		0.909067	2.04303	3.31915	2	4.62557	3.1875	1.5	4.02026	3.28571	2	4.44837	0	0	1	6	3	0	4	1	2	0	4	0	1	0	0	6	1	3	2	4	7	0	0	0	4	1	6	4	4	0
chr1	23709501	23709600	TCEA3	ENSG00000204219	protein_coding	transcription elongation factor A3	0.0502614		0.909067	2.04303	3.31915	2	4.62557	3.1875	1.5	4.02026	3.28571	2	4.44837	0	0	1	6	3	0	4	1	2	0	4	0	1	0	0	6	1	3	2	4	7	0	0	0	4	1	6	4	4	0
chr1	23709601	23709700	TCEA3	ENSG00000204219	protein_coding	transcription elongation factor A3	-0.251257		0.547465	2.58452	3.46809	2	4.60553	3.6875	3	3.80734	3.52381	2	4.38788	0	0	1	6	3	0	4	1	2	0	4	0	2	0	0	6	1	4	2	4	7	0	0	2	4	1	7	4	4	0
chr1	23709701	23709800	TCEA3	ENSG00000204219	protein_coding	transcription elongation factor A3	-0.204268		0.631174	2.53823	3.42553	2	4.59558	3.5625	3	3.89818	3.46032	2	4.39877	0	0	1	6	3	0	4	1	2	0	4	0	2	0	0	6	1	3	2	4	7	0	0	2	4	1	7	4	4	0
chr1	23709801	23709900	TCEA3	ENSG00000204219	protein_coding	transcription elongation factor A3	0.0688951		0.876028	2.05469	3.3617	2	4.75681	3.1875	1.5	4.02026	3.31746	2	4.55017	0	0	1	6	3	0	4	1	2	0	4	0	1	0	0	6	1	3	2	4	8	0	0	0	4	1	6	4	4	0
chr1	23709901	23710000	TCEA3	ENSG00000204219	protein_coding	transcription elongation factor A3	0.0344018		0.937937	2.07672	3.38298	2	4.76196	3.25	1.5	4.07431	3.34921	2	4.5655	0	0	1	6	3	0	4	1	2	0	5	0	1	0	0	6	1	3	2	4	8	0	0	0	4	1	6	4	4	0
chr1	23710001	23710100	TCEA3	ENSG00000204219	protein_coding	transcription elongation factor A3	0.108403		0.805506	2.1231	3.38298	2	4.62767	3.1875	1.5	4.02026	3.33333	2	4.45044	0	0	1	6	3	0	5	2	2	0	5	0	1	0	0	6	1	3	2	4	7	0	0	0	4	1	6	4	4	0
chr1	23710101	23710200	TCEA3	ENSG00000204219	protein_coding	transcription elongation factor A3	0.0189316		0.965395	2.05475	3.31915	2	4.62557	3.25	2	3.99166	3.30159	2	4.44186	0	0	1	6	3	0	4	1	2	0	4	0	1	0	0	6	1	3	2	4	7	0	0	0	4	1	6	4	4	0
chr1	23710201	23710300	TCEA3	ENSG00000204219	protein_coding	transcription elongation factor A3	0.0273236		0.949905	2.05868	3.34043	2	4.63107	3.25	2	3.99166	3.31746	2	4.44619	0	0	1	6	3	0	4	1	2	0	4	0	1	0	0	6	1	3	2	4	7	0	0	0	5	1	6	4	4	0
chr1	23710301	23710400	TCEA3	ENSG00000204219	protein_coding	transcription elongation factor A3	0.0455255		0.916705	2.067	3.34043	2	4.61225	3.3125	1.5	4.30068	3.33333	2	4.5009	0	0	1	6	3	0	4	1	2	0	4	0	1	0	0	6	1	3	2	4	7	1	0	0	4	1	6	4	4	0
chr1	23710401	23710500	TCEA3	ENSG00000204219	protein_coding	transcription elongation factor A3	-0.0402729		0.926331	2.12057	3.31915	2	4.62557	3.3125	1.5	4.11045	3.31746	2	4.4679	0	0	1	6	3	0	4	1	2	0	4	0	1	0	0	6	1	3	2	4	7	0	0	0	4	1	6	4	4	0
chr1	23710501	23710600	TCEA3	ENSG00000204219	protein_coding	transcription elongation factor A3	0.0332476		0.939451	2.06246	3.3617	2	4.63646	3.25	1.5	4.17133	3.33333	2	4.49013	0	0	1	6	3	0	4	1	3	0	4	0	1	0	0	6	1	3	2	4	7	0	0	0	4	1	6	4	4	0
chr1	23710601	23710700	TCEA3	ENSG00000204219	protein_coding	transcription elongation factor A3	0.0532577		0.903409	2.04568	3.34043	2	4.64045	3.1875	1.5	4.02026	3.30159	2	4.45998	0	0	1	6	3	0	4	1	2	0	4	0	1	0	0	6	1	3	2	4	7	0	0	0	4	1	6	4	4	0
chr1	23710701	23710800	TCEA3	ENSG00000204219	protein_coding	transcription elongation factor A3	0.0532577		0.903409	2.04568	3.34043	2	4.64045	3.1875	1.5	4.02026	3.30159	2	4.45998	0	0	1	6	3	0	4	1	2	0	4	0	1	0	0	6	1	3	2	4	7	0	0	0	4	1	6	4	4	0
chr1	23710801	23710900	TCEA3	ENSG00000204219	protein_coding	transcription elongation factor A3	0.228482		0.53774	2.50053	4.23404	3	5.37795	3.875	3	4.14528	4.14286	3	5.06365	0	1	1	7	4	0	4	3	2	0	5	1	4	3	0	6	1	6	6	6	10	0	0	0	5	1	7	5	4	0
chr1	23735101	23735200	TCEA3	ENSG00000204219	protein_coding	transcription elongation factor A3	0.694249		0.1449	2.94755	3.21277	2	3.27664	2.5625	1.5	2.47572	3.04762	2	3.08706	0	0	0	3	0	1	8	1	2	3	5	4	3	2	0	3	2	3	1	4	0	1	0	2	1	0	9	0	9	0
chr1	23735201	23735300	TCEA3	ENSG00000204219	protein_coding	transcription elongation factor A3	0.896581	0.358293	0.0611487	3.84179	3.44681	2	3.35448	2.5	2	2.50333	3.20635	2	3.16818	0	0	0	6	1	1	9	2	3	3	7	4	3	2	0	3	2	3	1	1	0	1	1	2	1	0	6	0	11	0
chr1	23743701	23743800	TCEA3	ENSG00000204219	protein_coding	transcription elongation factor A3	0.675207	0.373654	0.0996623	3.36139	4.02128	3	4.24002	3.3125	2.5	3.51603	3.84127	3	4.0529	0	1	2	6	1	4	6	4	2	3	10	2	2	1	0	3	2	3	2	4	3	0	1	1	5	5	10	6	8	0
chr1	23743801	23743900	TCEA3	ENSG00000204219	protein_coding	transcription elongation factor A3	0.499943	0.472273	0.187908	5.035	6.53191	4	6.48024	5.25	4.5	3.94124	6.20635	4	5.93556	1	2	1	7	0	8	9	11	3	1	17	11	1	3	2	4	0	2	8	8	5	1	0	0	13	10	22	4	11	1
chr1	23744301	23744400	TCEA3	ENSG00000204219	protein_coding	transcription elongation factor A3	0.235178		0.633569	1.92325	2.10638	1	2.53011	2.1875	2	2.136	2.12698	1	2.41962	0	0	0	1	0	5	5	4	2	1	8	5	0	1	1	0	0	1	0	1	1	0	0	0	7	3	9	1	4	0
chr1	23744401	23744500	TCEA3	ENSG00000204219	protein_coding	transcription elongation factor A3	0.539541	0.465952	0.183795	3.62152	4.08511	3	4.28257	3.4375	3.5	2.82769	3.92063	3	3.95255	0	0	2	3	0	9	8	4	4	1	10	8	1	4	1	3	1	6	0	2	6	1	0	0	9	3	10	6	4	0
chr1	24018201	24018300	RPL11	ENSG00000142676	protein_coding	ribosomal protein L11	0.264009	0.615651	0.421952	10.9418	13.5532	12	11.7673	15.5625	11	16.3706	14.0635	11	12.975	0	11	6	15	9	16	8	18	5	3	10	16	8	7	2	13	2	13	7	12	8	3	1	1	18	7	23	17	16	0
chr1	24018301	24018400	RPL11	ENSG00000142676	protein_coding	ribosomal protein L11	0.234061	0.647925	0.461649	11.7062	14.5532	13	12.1902	16.75	14	16.6873	15.1111	13	13.3623	0	12	7	18	9	16	8	20	5	3	10	17	9	7	2	16	2	14	7	13	13	3	1	1	21	9	23	18	16	0
chr1	24018401	24018500	RPL11	ENSG00000142676	protein_coding	ribosomal protein L11	0.185271	0.722966	0.557137	12.0467	14.5532	13	12.1902	16.75	14	16.6072	15.1111	13	13.3382	0	12	7	18	9	16	8	20	5	3	10	17	9	7	2	16	2	14	7	13	13	3	1	1	21	9	23	18	16	0
chr1	24018501	24018600	RPL11	ENSG00000142676	protein_coding	ribosomal protein L11	0.185271	0.722966	0.557137	12.0467	14.5532	13	12.1902	16.75	14	16.6072	15.1111	13	13.3382	0	12	7	18	9	16	8	20	5	3	10	17	9	7	2	16	2	14	7	13	13	3	1	1	21	9	23	18	16	0
chr1	24018601	24018700	RPL11	ENSG00000142676	protein_coding	ribosomal protein L11	0.241336	0.635719	0.4476	11.6931	14.5532	13	12.1902	16.6875	14	16.6722	15.0952	13	13.3558	0	12	7	18	9	16	8	20	5	3	10	17	9	7	2	16	2	14	7	13	13	3	1	1	21	9	23	18	16	0
chr1	24018701	24018800	RPL11	ENSG00000142676	protein_coding	ribosomal protein L11	0.241336	0.635719	0.4476	11.6931	14.5532	13	12.1902	16.6875	14	16.6722	15.0952	13	13.3558	0	12	7	18	9	16	8	20	5	3	10	17	9	7	2	16	2	14	7	13	13	3	1	1	21	9	23	18	16	0
chr1	24018801	24018900	RPL11	ENSG00000142676	protein_coding	ribosomal protein L11	0.241336	0.635719	0.4476	11.6931	14.5532	13	12.1902	16.6875	14	16.6722	15.0952	13	13.3558	0	12	7	18	9	16	8	20	5	3	10	17	9	7	2	16	2	14	7	13	13	3	1	1	21	9	23	18	16	0
chr1	24018901	24019000	RPL11	ENSG00000142676	protein_coding	ribosomal protein L11	0.230793	0.652567	0.467195	11.7211	14.5745	13	12.1883	16.8125	14	16.6902	15.1429	14	13.3632	0	12	7	18	9	16	8	20	5	3	10	17	9	7	2	16	2	14	7	13	14	3	1	1	21	9	23	18	16	0
chr1	24019001	24019100	RPL11	ENSG00000142676	protein_coding	ribosomal protein L11	0.27542	0.596572	0.390473	12.0242	14.8936	13	12.3292	17	14	17.4394	15.4286	14	13.6827	0	12	10	18	9	17	8	20	5	3	10	18	9	8	2	16	2	14	8	13	14	3	1	1	22	9	23	18	16	0
chr1	24019101	24019200	RPL11	ENSG00000142676	protein_coding	ribosomal protein L11	0.367317	0.482255	0.19985	18.0928	23.8298	22	18.9591	25.75	18.5	25.8753	24.3175	21	20.7215	0	14	15	23	11	25	18	28	11	8	18	28	14	21	3	31	5	18	13	25	30	4	1	1	32	11	39	42	28	0
chr1	24019201	24019300	RPL11	ENSG00000142676	protein_coding	ribosomal protein L11	0.377206	0.492484	0.215898	7.8154	12	8	11.5552	10.75	7.5	11.2872	11.6825	8	11.41	0	3	3	19	4	14	13	8	7	6	17	11	3	9	0	15	0	7	6	16	14	6	0	1	21	3	16	25	18	0
chr1	24019301	24019400	RPL11	ENSG00000142676	protein_coding	ribosomal protein L11	0.343822	0.564934	0.339945	3.93147	6.38298	5	7.04196	5.0625	4.5	5.66238	6.04762	5	6.69961	0	2	0	12	2	7	6	6	2	2	8	7	0	1	0	4	0	6	2	9	7	6	0	1	14	1	7	10	8	0
chr1	24019401	24019500	RPL11	ENSG00000142676	protein_coding	ribosomal protein L11	0.290278	0.621693	0.428209	4.27996	6.7234	5	7.24629	5.375	5	5.69064	6.38095	5	6.86607	0	2	0	12	2	7	6	6	2	2	8	7	0	1	0	4	0	7	2	9	7	15	0	1	14	2	9	10	8	0
chr1	24019501	24019600	RPL11	ENSG00000142676	protein_coding	ribosomal protein L11	0.359085	0.549982	0.322209	4.10896	6.53191	5	7.0829	5.0625	4.5	5.66238	6.15873	5	6.73749	0	2	0	12	2	7	6	6	2	2	8	7	0	1	0	4	0	6	2	9	7	10	0	1	14	2	7	10	8	0
chr1	24019601	24019700	RPL11	ENSG00000142676	protein_coding	ribosomal protein L11	0.307548	0.591275	0.383128	3.90546	6.3617	5	7.06007	5.1875	4.5	5.5644	6.06349	5	6.68864	0	2	0	12	2	7	6	6	2	2	8	7	0	1	0	4	0	6	2	9	7	6	0	1	14	1	7	10	8	0
chr1	24019701	24019800	RPL11	ENSG00000142676	protein_coding	ribosomal protein L11	0.299672	0.598454	0.393744	3.95567	6.40426	5	7.04538	5.25	4.5	5.59166	6.11111	5	6.68197	0	2	0	12	2	7	6	6	2	2	8	7	0	1	0	4	0	6	2	9	7	7	0	1	14	2	7	10	8	0
chr1	24019801	24019900	RPL11	ENSG00000142676	protein_coding	ribosomal protein L11	0.323199	0.585541	0.373198	3.94409	6.40426	5	7.04538	5.125	4.5	5.66716	6.07937	5	6.70171	0	2	0	12	2	7	6	6	2	2	8	7	0	1	0	4	0	6	2	9	7	7	0	1	14	2	7	10	8	0
chr1	24019901	24020000	RPL11	ENSG00000142676	protein_coding	ribosomal protein L11	0.306078	0.601601	0.398192	3.99559	6.42553	5	7.02401	5.1875	4.5	5.6712	6.11111	5	6.68439	0	2	0	12	2	7	6	6	2	2	8	7	0	1	0	4	0	6	2	9	7	6	0	1	14	4	7	10	8	0
chr1	24020001	24020100	RPL11	ENSG00000142676	protein_coding	ribosomal protein L11	0.350738	0.557206	0.330988	4.09983	6.44681	5	7.00561	5.0625	4.5	5.66238	6.09524	5	6.67377	0	2	0	12	2	7	6	6	2	2	8	7	0	1	0	4	0	6	2	9	7	6	0	1	14	4	7	10	8	0
chr1	24020101	24020200	RPL11	ENSG00000142676	protein_coding	ribosomal protein L11	0.343195	0.569379	0.346563	3.90262	6.38298	5	7.06046	5.0625	4.5	5.66238	6.04762	5	6.71404	0	2	0	12	2	7	6	6	2	2	8	7	0	1	0	4	0	6	2	9	7	7	0	1	14	1	7	10	8	0
chr1	24020201	24020300	RPL11	ENSG00000142676	protein_coding	ribosomal protein L11	0.265244	0.629918	0.438154	4.54243	7.70213	5	9.00945	6.25	5	6.25566	7.33333	5	8.37238	0	2	0	12	3	7	6	6	2	2	8	7	1	1	0	5	0	6	5	9	8	7	0	1	17	1	9	14	9	0
chr1	24020301	24020400	RPL11	ENSG00000142676	protein_coding	ribosomal protein L11	0.547483	0.327329	0.0360747	12.0207	19.5532	12	19.6655	15.5	13	12.8789	18.5238	12	18.172	1	12	2	35	5	10	18	18	12	7	23	18	13	11	1	26	1	10	10	24	20	9	0	2	36	5	38	39	29	0
chr1	24020401	24020500	RPL11	ENSG00000142676	protein_coding	ribosomal protein L11	0.265112		0.456052	2.88005	4.12766	2	4.2458	4.1875	4.5	2.99374	4.14286	3	3.94256	0	2	0	5	1	2	7	7	4	1	3	3	2	3	0	6	1	1	1	3	4	1	0	0	9	1	12	9	12	0
chr1	24020501	24020600	RPL11	ENSG00000142676	protein_coding	ribosomal protein L11	0.24247		0.498777	2.92167	4.04255	2	4.12815	4.125	4.5	2.8954	4.06349	3	3.83058	0	2	0	5	1	2	7	7	4	1	3	3	2	3	0	6	1	1	1	2	4	1	0	0	9	1	12	9	12	0
chr1	24020601	24020700	RPL11	ENSG00000142676	protein_coding	ribosomal protein L11	0.297141		0.411315	2.84801	4.04255	2	4.12815	4.0625	4.5	2.977	4.04762	3	3.84552	0	2	0	5	1	2	7	7	4	1	3	3	2	3	0	6	1	1	1	2	4	1	0	0	9	1	12	9	12	0
chr1	24020701	24020800	RPL11	ENSG00000142676	protein_coding	ribosomal protein L11	0.312752		0.385511	2.92005	4.12766	2	4.12636	4.0625	4.5	2.977	4.11111	3	3.84419	0	2	0	5	1	2	7	7	4	1	3	3	2	3	0	6	1	1	1	2	4	1	0	0	9	3	12	9	12	0
chr1	24020801	24020900	RPL11	ENSG00000142676	protein_coding	ribosomal protein L11	-0.0707752	0.905212	0.844808	3.53195	4.21277	3	4.12804	4.75	6	2.81662	4.34921	3	3.82335	0	2	0	5	1	2	7	7	4	1	3	3	2	3	0	6	2	1	1	2	4	1	0	0	9	3	13	9	12	0
chr1	24020901	24021000	RPL11	ENSG00000142676	protein_coding	ribosomal protein L11	0.297141		0.411315	2.84801	4.04255	2	4.12815	4.0625	4.5	2.977	4.04762	3	3.84552	0	2	0	5	1	2	7	7	4	1	3	3	2	3	0	6	1	1	1	2	4	1	0	0	9	1	12	9	12	0
chr1	24021001	24021100	RPL11	ENSG00000142676	protein_coding	ribosomal protein L11	0.297141		0.411315	2.84801	4.04255	2	4.12815	4.0625	4.5	2.977	4.04762	3	3.84552	0	2	0	5	1	2	7	7	4	1	3	3	2	3	0	6	1	1	1	2	4	1	0	0	9	1	12	9	12	0
chr1	24021101	24021200	RPL11	ENSG00000142676	protein_coding	ribosomal protein L11	0.431673	0.423166	0.140506	5.09289	7.89362	6	7.4985	7	6.5	5.48938	7.66667	6	7.01151	0	2	0	10	6	3	11	11	4	1	11	6	6	5	0	16	1	2	4	8	11	2	0	0	16	2	19	16	19	0
chr1	24021201	24021300	RPL11	ENSG00000142676	protein_coding	ribosomal protein L11	0.434384	0.423166	0.144206	11.6442	15.5957	13	12.8953	15.3125	14	11.4293	15.5238	14	12.4497	1	3	7	17	12	18	21	28	4	3	18	11	12	10	0	27	2	13	11	28	14	5	0	0	28	6	19	20	22	0
chr1	24021301	24021400	RPL11	ENSG00000142676	protein_coding	ribosomal protein L11	0.357875	0.554601	0.327139	4.6635	5.68085	5	5.19241	5.5625	5	4.58939	5.65079	5	5.01018	1	3	4	6	4	5	14	13	3	0	5	6	6	2	0	8	1	1	4	8	4	4	0	0	8	3	7	7	6	0
chr1	24021401	24021500	RPL11	ENSG00000142676	protein_coding	ribosomal protein L11	0.375343	0.541623	0.304458	4.65326	5.68085	5	5.19241	5.5	5	4.5753	5.63492	5	5.00742	1	3	4	6	4	5	14	13	3	0	5	6	6	2	0	8	1	1	4	8	4	4	0	0	8	3	7	7	6	0
chr1	24021501	24021600	RPL11	ENSG00000142676	protein_coding	ribosomal protein L11	0.375343	0.541623	0.304458	4.65326	5.68085	5	5.19241	5.5	5	4.5753	5.63492	5	5.00742	1	3	4	6	4	5	14	13	3	0	5	6	6	2	0	8	1	1	4	8	4	4	0	0	8	3	7	7	6	0
chr1	24021601	24021700	RPL11	ENSG00000142676	protein_coding	ribosomal protein L11	0.375343	0.541623	0.304458	4.65326	5.68085	5	5.19241	5.5	5	4.5753	5.63492	5	5.00742	1	3	4	6	4	5	14	13	3	0	5	6	6	2	0	8	1	1	4	8	4	4	0	0	8	3	7	7	6	0
chr1	24021701	24021800	RPL11	ENSG00000142676	protein_coding	ribosomal protein L11	0.395471	0.529358	0.281598	4.6859	5.7234	5	5.21995	5.5	5	4.5753	5.66667	5	5.02895	1	3	4	6	4	5	14	13	3	0	5	6	6	2	0	8	1	1	4	8	4	4	0	0	8	3	7	7	6	0
chr1	24021801	24021900	RPL11	ENSG00000142676	protein_coding	ribosomal protein L11	0.399956	0.529108	0.280388	4.72089	5.70213	5	5.22916	5.5	5	4.5753	5.65079	5	5.03587	1	3	4	6	4	5	15	13	3	0	5	6	6	2	0	8	1	1	4	8	4	4	0	0	8	3	7	7	6	0
chr1	24021901	24022000	RPL11	ENSG00000142676	protein_coding	ribosomal protein L11	0.399956	0.529108	0.280388	4.72089	5.70213	5	5.22916	5.5	5	4.5753	5.65079	5	5.03587	1	3	4	6	4	5	15	13	3	0	5	6	6	2	0	8	1	1	4	8	4	4	0	0	8	3	7	7	6	0
chr1	24022001	24022100	RPL11	ENSG00000142676	protein_coding	ribosomal protein L11	0.375343	0.541623	0.304458	4.65326	5.68085	5	5.19241	5.5	5	4.5753	5.63492	5	5.00742	1	3	4	6	4	5	14	13	3	0	5	6	6	2	0	8	1	1	4	8	4	4	0	0	8	3	7	7	6	0
chr1	24022101	24022200	RPL11	ENSG00000142676	protein_coding	ribosomal protein L11	0.375343	0.541623	0.304458	4.65326	5.68085	5	5.19241	5.5	5	4.5753	5.63492	5	5.00742	1	3	4	6	4	5	14	13	3	0	5	6	6	2	0	8	1	1	4	8	4	4	0	0	8	3	7	7	6	0
chr1	24022201	24022300	RPL11	ENSG00000142676	protein_coding	ribosomal protein L11	0.542945	0.394803	0.117354	7.00405	8.78723	8	7.79614	7.75	8.5	5.63915	8.52381	8	7.27979	1	4	6	10	5	7	21	17	6	0	9	10	7	6	1	14	1	1	9	10	10	7	0	0	10	3	11	14	8	0
chr1	24022301	24022400	RPL11	ENSG00000142676	protein_coding	ribosomal protein L11	0.819679	0.287422	0.00985582	40.1898	51.8085	40	46.3642	46.4375	44	30.4346	50.4444	42	42.7146	1	15	26	76	30	91	81	56	35	18	58	48	30	26	2	54	6	30	49	62	60	22	2	2	71	35	79	82	53	3
chr1	24022401	24022500	RPL11	ENSG00000142676	protein_coding	ribosomal protein L11	0.698566	0.358293	0.0607084	5.66961	8.42553	6	9.13128	6.625	5	5.88643	7.96825	6	8.41843	0	2	3	15	5	19	8	11	2	7	11	6	2	7	0	11	0	3	8	8	12	4	0	0	20	6	12	19	4	0
chr1	24022501	24022600	RPL11	ENSG00000142676	protein_coding	ribosomal protein L11	0.711477	0.358293	0.0565736	5.65446	8.40426	6	9.13345	6.5625	5	5.83059	7.93651	6	8.4125	0	2	3	15	5	19	8	11	2	7	11	6	2	7	0	11	0	3	8	7	12	4	0	0	20	6	12	19	4	0
chr1	24022601	24022700	RPL11	ENSG00000142676	protein_coding	ribosomal protein L11	0.711477	0.358293	0.0565736	5.65446	8.40426	6	9.13345	6.5625	5	5.83059	7.93651	6	8.4125	0	2	3	15	5	19	8	11	2	7	11	6	2	7	0	11	0	3	8	7	12	4	0	0	20	6	12	19	4	0
chr1	24022701	24022800	RPL11	ENSG00000142676	protein_coding	ribosomal protein L11	0.666643	0.358293	0.0726641	5.68569	8.40426	6	9.13345	6.75	6	5.8023	7.98413	6	8.40025	0	2	3	15	5	19	8	11	2	7	11	6	2	7	0	11	0	3	8	7	12	4	0	0	20	6	12	19	4	0
chr1	24022801	24022900	RPL11	ENSG00000142676	protein_coding	ribosomal protein L11	0.754904	0.287422	0.00884171	57.6797	81.9787	66	74.305	67.875	64	48.9106	78.3968	66	68.6547	2	23	34	98	30	82	114	111	59	23	86	66	43	68	12	92	8	55	54	124	104	27	3	7	156	45	173	111	68	3
chr1	24022901	24023000	RPL11	ENSG00000142676	protein_coding	ribosomal protein L11	0.728956	0.287422	0.0177629	29.8441	40.766	35	35.8452	33.875	32	23.8604	39.0159	33	33.1689	2	8	23	48	17	35	66	55	31	13	43	35	22	33	6	53	3	18	26	63	49	12	2	1	81	25	92	53	36	2
chr1	24840801	24840900	RCAN3	ENSG00000117602	protein_coding	RCAN family member 3	0.289991		0.462588	3.12348	4.42553	3	4.98146	4.5625	4	4.2106	4.46032	3	4.76488	0	0	3	6	4	5	8	5	4	0	12	4	2	3	0	3	0	2	2	2	4	0	0	0	7	2	20	1	6	0
chr1	24840901	24841000	RCAN3	ENSG00000117602	protein_coding	RCAN family member 3	0.350739	0.584284	0.37185	3.73049	5.34043	4	6.32207	5.8125	3.5	6.63545	5.46032	4	6.3521	0	1	3	5	4	10	7	4	4	1	13	5	2	5	0	6	0	3	5	4	5	0	0	0	10	0	26	3	6	0
chr1	24859701	24859800	RCAN3	ENSG00000117602	protein_coding	RCAN family member 3	0.53297		0.248413	1.3396	2.61702	1	3.45501	1.875	1	2.39096	2.42857	1	3.21646	0	1	0	6	1	2	0	5	3	0	4	1	1	1	0	9	1	6	0	0	5	0	0	0	2	0	4	3	0	0
chr1	24861501	24861600	RCAN3	ENSG00000117602	protein_coding	RCAN family member 3	0.436259		0.313674	1.42153	2.76596	2	3.35062	2.25	2	3.1305	2.63492	2	3.27897	0	3	0	7	0	1	0	3	2	0	7	3	2	2	0	7	1	6	2	0	6	0	0	0	5	0	6	4	0	0
chr1	24861601	24861700	RCAN3	ENSG00000117602	protein_coding	RCAN family member 3	0.157841	0.803025	0.661801	5.43681	7.97872	5	8.8428	9.25	7	11.4688	8.30159	6	9.49471	0	4	3	8	5	5	11	12	7	1	16	8	13	2	0	13	1	15	5	2	7	0	0	0	13	0	31	8	6	0
chr1	24862001	24862100	RCAN3	ENSG00000117602	protein_coding	RCAN family member 3	-0.0580314		0.903274	1.64355	2.53191	1	3.19545	3.125	1	4.31856	2.68254	1	3.4865	0	0	1	2	0	4	1	1	4	2	7	0	1	0	0	2	0	2	1	0	6	0	0	0	2	0	8	2	10	0
chr1	24862101	24862200	RCAN3	ENSG00000117602	protein_coding	RCAN family member 3	-0.321261		0.511278	1.15481	2	1	3.12076	2.4375	1.5	2.75605	2.11111	1	3.01668	0	0	0	2	1	2	1	1	1	0	5	0	1	0	0	3	0	2	0	0	0	0	0	0	0	0	4	1	8	0
chr1	24863401	24863500	RCAN3	ENSG00000117602	protein_coding	RCAN family member 3	0.370333		0.363702	2.24256	3.21277	3	3.91728	3.125	2	3.26343	3.19048	2	3.73673	0	0	1	1	0	7	3	4	3	1	8	5	0	1	0	4	0	3	1	3	4	0	0	0	6	0	4	4	8	0
chr1	24864401	24864500	RCAN3	ENSG00000117602	protein_coding	RCAN family member 3	0.167992		0.669857	2.25944	4.10638	1	6.12988	4.0625	4.5	3.2139	4.09524	2	5.51161	0	0	2	2	1	6	1	6	0	0	12	7	3	5	0	1	0	2	5	5	4	0	0	0	7	0	11	3	8	0
chr1	24864501	24864600	RCAN3	ENSG00000117602	protein_coding	RCAN family member 3	0.198901		0.615009	1.56877	3.04255	1	4.38355	2.6875	2.5	2.44182	2.95238	2	3.96529	0	0	1	2	0	3	1	3	1	0	8	3	4	2	0	3	0	1	5	3	7	0	0	0	3	0	7	1	8	0
chr1	24865601	24865700	RCAN3;RP4-594I10.3	ENSG00000117602;ENSG00000264443	protein_coding;lincRNA	RCAN family member 3;	0.133666		0.701007	3.20029	5.93617	4	7.551	5.6875	5.5	4.79887	5.87302	5	6.92003	0	2	2	10	1	4	1	2	4	0	14	4	7	5	0	6	0	5	10	1	1	0	0	0	6	2	12	8	6	0
chr1	24865701	24865800	RCAN3;RP4-594I10.3	ENSG00000117602;ENSG00000264443	protein_coding;lincRNA	RCAN family member 3;	-0.117593		0.769887	2.32818	4.04255	2	5.69881	4.8125	4.5	4.43048	4.2381	2	5.38131	0	2	0	8	0	2	1	1	2	0	13	5	5	4	0	3	0	5	9	1	3	0	0	0	2	2	8	4	2	0
chr1	24866301	24866400	RCAN3;RP4-594I10.3	ENSG00000117602;ENSG00000264443	protein_coding;lincRNA	RCAN family member 3;	-0.178624		0.661701	1.53877	2.76596	1	3.99572	3.25	2	3.51188	2.88889	1	3.85675	0	0	0	2	0	0	2	3	6	1	9	1	0	3	0	1	0	0	3	2	8	0	0	0	17	0	8	3	2	0
chr1	24867301	24867400	RCAN3;RP4-594I10.3	ENSG00000117602;ENSG00000264443	protein_coding;lincRNA	RCAN family member 3;	0.256129		0.555391	1.73996	2.42553	2	2.61055	2.0625	1.5	2.14379	2.33333	2	2.48868	0	0	2	5	1	3	0	6	1	0	6	2	1	1	0	2	0	1	3	5	10	1	0	0	2	2	5	2	6	2
chr1	24867401	24867500	RCAN3;RP4-594I10.3	ENSG00000117602;ENSG00000264443	protein_coding;lincRNA	RCAN family member 3;	0.405055	0.494766	0.219675	3.49764	5.40426	5	5.6709	5.125	6	4.24068	5.33333	5	5.3128	0	6	1	5	2	10	7	7	7	1	11	5	0	5	0	4	0	6	11	6	6	0	0	0	12	0	6	6	9	0
chr1	24867501	24867600	RCAN3;RP4-594I10.3	ENSG00000117602;ENSG00000264443	protein_coding;lincRNA	RCAN family member 3;	0.303309		0.417584	1.96116	3.31915	2	3.96784	3	3.5	2.47656	3.2381	3	3.63102	0	2	1	2	2	6	2	5	5	0	5	0	0	4	0	1	0	6	8	6	3	0	0	0	7	0	5	5	5	0
chr1	24975401	24975500	SRRM1	ENSG00000133226	protein_coding	serine and arginine repetitive matrix 1	0.244581	0.603922	0.404996	4.8946	6.57447	5	5.63662	6.5625	7.5	4.25784	6.57143	6	5.28758	0	4	2	8	2	5	5	7	11	4	17	10	4	5	1	3	1	14	9	9	14	3	0	0	12	0	17	9	5	0
chr1	24976401	24976500	SRRM1	ENSG00000133226	protein_coding	serine and arginine repetitive matrix 1	0.000645754		0.998613	3.11372	4.19149	3	4.87067	3.625	3	2.52653	4.04762	3	4.38262	0	1	0	3	2	1	4	6	1	2	10	10	3	2	0	9	1	4	3	8	5	0	0	0	5	0	15	6	2	0
chr1	24976501	24976600	SRRM1	ENSG00000133226	protein_coding	serine and arginine repetitive matrix 1	-0.0238295		0.951907	2.77083	3.46809	2	3.65258	3.125	3.5	1.5864	3.38095	3	3.24499	0	0	0	4	2	2	4	9	0	2	8	11	1	0	0	8	0	2	5	8	2	0	0	0	5	0	14	5	3	0
chr1	24997801	24997900	SRRM1	ENSG00000133226	protein_coding	serine and arginine repetitive matrix 1	0.106863		0.802719	2.46227	2.97872	1	3.73287	3.1875	2	3.16689	3.03175	2	3.57396	0	1	0	1	1	5	7	1	3	3	8	2	0	1	2	2	1	3	1	7	6	0	0	1	3	1	7	1	0	0
chr1	26607901	26608000	SH3BGRL3;UBXN11	ENSG00000142669;ENSG00000158062	protein_coding;protein_coding	SH3 domain binding glutamate rich protein like 3;UBX domain protein 11	0.00244624		0.99506	2.88633	3.65957	2	3.90806	4.1875	4	3.9195	3.79365	2	3.88612	0	0	5	6	2	3	1	1	4	1	2	7	3	1	0	1	1	1	4	9	11	0	0	1	4	2	16	2	2	0
chr1	26799001	26799100	HMGN2	ENSG00000198830	protein_coding	high mobility group nucleosomal binding domain 2	-0.426068		0.223081	1.69213	2.19149	2	2.15324	3.375	3	3.00832	2.49206	2	2.42881	0	0	1	4	1	0	3	2	2	2	5	1	1	0	0	3	1	3	2	2	3	1	0	0	5	0	4	2	2	0
chr1	26920401	26920500	Y_RNA	ENSG00000252802	misc_RNA	Y RNA	0.406333	0.458321	0.177546	4.34197	8.42553	4	9.7774	6.0625	5.5	4.98623	7.8254	5	8.83275	0	2	1	4	3	2	1	19	2	0	15	1	5	5	1	9	0	1	8	13	11	4	0	3	34	2	13	18	11	0
chr1	26920501	26920600	Y_RNA	ENSG00000252802	misc_RNA	Y RNA	0.405842		0.281516	2.18713	4.02128	2	5.06261	2.8125	3	2.34432	3.71429	2	4.54167	0	2	0	1	2	2	0	11	0	0	7	0	1	2	1	3	0	0	2	9	3	4	0	1	13	5	4	8	7	0
chr1	27190901	27191000	SFN	ENSG00000175793	protein_coding	stratifin	0.0855363		0.82033	3.07263	4.42553	3	4.88896	4.4375	4	4.01611	4.42857	4	4.65145	0	0	5	6	4	5	3	7	4	0	11	2	1	4	0	1	0	7	7	13	13	0	0	0	2	0	17	3	2	0
chr1	27668501	27668600	SYTL1	ENSG00000142765	protein_coding	synaptotagmin like 1	0.049179		0.914543	1.77256	2.3617	2	2.68187	2.875	1	3.93065	2.49206	1	3.02075	0	5	0	0	0	2	6	0	7	0	3	0	1	2	0	2	0	3	1	3	9	0	0	0	4	0	9	8	5	0
chr1	27673901	27674000	SYTL1	ENSG00000142765	protein_coding	synaptotagmin like 1	-0.206402		0.616575	1.79819	2.74468	1	3.40376	3.6875	3	4.01196	2.98413	2	3.55823	0	2	1	5	2	0	3	6	0	1	0	1	0	0	0	1	1	0	2	7	7	0	0	0	5	0	5	9	4	0
chr1	27674001	27674100	SYTL1	ENSG00000142765	protein_coding	synaptotagmin like 1	0.75969	0.358293	0.0537605	4.01299	6.91489	5	7.38633	4.8125	3.5	5.06253	6.38095	5	6.8942	0	2	6	9	2	12	6	11	3	0	19	1	6	5	0	6	1	2	1	12	19	0	0	0	20	0	21	12	7	0
chr1	27674101	27674200	SYTL1	ENSG00000142765	protein_coding	synaptotagmin like 1	1.08314		0.0117724	2.5152	4.74468	3	5.37493	2.6875	1.5	3.15634	4.22222	2	4.96583	0	0	4	4	0	9	2	8	3	0	17	0	6	5	0	4	0	2	1	4	15	0	0	0	13	0	18	7	5	0
chr1	27674201	27674300	SYTL1	ENSG00000142765	protein_coding	synaptotagmin like 1	0.97779		0.0167993	2.67555	4.97872	3	5.62019	3	2	3.28634	4.47619	3	5.17705	0	0	5	4	0	9	2	8	3	0	18	0	6	5	0	4	0	2	1	4	15	0	0	0	13	0	20	7	5	0
chr1	27674301	27674400	SYTL1	ENSG00000142765	protein_coding	synaptotagmin like 1	0.416553	0.498104	0.221884	4.38914	7.42553	5	7.9201	6.625	5	6.03186	7.22222	5	7.44755	0	0	6	6	1	9	4	12	7	0	23	1	9	5	0	4	1	6	3	7	27	0	0	0	20	0	24	9	11	0
chr1	27676101	27676200	SYTL1	ENSG00000142765	protein_coding	synaptotagmin like 1	0.535778	0.376359	0.101982	4.44199	7.02128	7	7.06027	6.1875	4.5	5.81055	6.80952	6	6.72947	0	6	2	10	5	14	7	13	12	0	10	2	7	7	0	4	2	7	8	9	21	0	0	0	12	0	13	26	13	0
chr1	27676201	27676300	SYTL1	ENSG00000142765	protein_coding	synaptotagmin like 1	0.452843	0.45456	0.174624	3.91232	6.23404	4	6.75732	5.75	5	5.07937	6.11111	5	6.33758	0	6	2	10	3	14	4	15	12	0	9	2	4	7	0	2	2	7	7	7	21	0	0	0	9	0	11	23	9	0
chr1	27676501	27676600	SYTL1	ENSG00000142765	protein_coding	synaptotagmin like 1	0.267202		0.455242	2.94409	4.23404	4	4.11895	4.4375	4	3.99948	4.28571	4	4.05776	0	2	7	5	1	6	4	5	7	1	8	2	3	4	0	2	0	5	13	6	8	0	0	0	3	0	11	13	8	0
chr1	27676601	27676700	SYTL1	ENSG00000142765	protein_coding	synaptotagmin like 1	0.0191713		0.958486	2.11575	3.02128	2	3.35889	3.5625	3	3.07612	3.15873	3	3.27358	0	1	4	4	1	6	2	3	6	1	4	2	3	4	0	2	0	2	8	5	3	0	0	0	5	0	10	7	6	0
chr1	27679901	27680000	SYTL1	ENSG00000142765	protein_coding	synaptotagmin like 1	-0.100629	0.848134	0.73903	3.63959	5.08511	4	4.84467	6.875	5	6.83008	5.53968	5	5.41451	0	8	2	9	2	6	5	13	4	0	8	5	0	3	0	8	2	3	2	9	8	0	0	0	11	0	9	5	6	0
chr1	27680201	27680300	SYTL1	ENSG00000142765	protein_coding	synaptotagmin like 1	0.0708625	0.894039	0.825609	4.90773	7.6383	5	8.29202	9.125	6	8.80814	8.01587	5	8.37911	0	0	2	10	1	13	4	19	5	2	12	5	4	4	0	4	1	2	5	18	7	0	0	0	14	0	18	12	10	0
chr1	27680301	27680400	SYTL1	ENSG00000142765	protein_coding	synaptotagmin like 1	0.417714	0.489749	0.208103	11.4308	17.7234	12	18.4151	18.375	14.5	15.5515	17.8889	12	17.6124	0	8	8	40	8	45	10	24	17	3	17	9	6	12	0	12	0	12	12	34	23	0	0	0	37	2	39	31	15	0
chr1	27680401	27680500	SYTL1	ENSG00000142765	protein_coding	synaptotagmin like 1	0.401922	0.529203	0.280856	5.17902	8.89362	5	10.6306	8.125	6	7.22842	8.69841	5	9.82859	0	5	0	18	4	21	5	11	7	0	6	3	2	4	0	3	0	7	8	13	12	0	0	0	22	0	20	16	8	0
chr1	27742501	27742600	WASF2	ENSG00000158195	protein_coding	WAS protein family member 2	0.0642461		0.889043	2.97111	2.87234	1	3.26787	3.25	3	2.14476	2.96825	3	3.01056	0	0	2	3	0	1	4	6	4	1	1	4	0	0	0	1	5	1	1	7	1	1	0	5	4	1	11	4	0	0
chr1	28562901	28563000	ATPIF1	ENSG00000130770	protein_coding	ATPase inhibitory factor 1	-0.456646		0.191778	2.83166	3.65957	3	4.05547	4.5625	3	3.7411	3.88889	3	3.96806	0	0	0	5	2	0	3	2	3	1	7	1	3	2	0	2	0	3	1	8	2	2	0	0	11	15	4	3	4	0
chr1	28564301	28564400	ATPIF1	ENSG00000130770	protein_coding	ATPase inhibitory factor 1	0.554557	0.378052	0.103502	3.70012	5.51064	4	5.6294	4.75	3.5	4.40454	5.31746	4	5.32137	0	1	3	3	2	2	4	4	1	5	11	7	0	4	2	7	0	3	3	6	9	2	0	0	6	0	16	5	2	0
chr1	28564401	28564500	ATPIF1	ENSG00000130770	protein_coding	ATPase inhibitory factor 1	0.344955	0.527985	0.278892	5.27121	6.2766	6	5.16974	6.5	6	5.64506	6.33333	6	5.24866	0	2	3	9	6	3	7	9	6	2	5	6	1	7	0	9	1	4	4	7	8	1	0	1	6	4	19	5	5	1
chr1	28564501	28564600	ATPIF1	ENSG00000130770	protein_coding	ATPase inhibitory factor 1	0.622164	0.358293	0.0676564	6.40671	8.3617	7	7.61984	7.0625	6	5.69759	8.03175	6	7.1594	1	2	3	12	10	7	7	8	15	0	18	13	1	6	0	10	3	6	3	12	2	2	0	2	14	9	17	6	3	1
chr1	28564601	28564700	ATPIF1	ENSG00000130770	protein_coding	ATPase inhibitory factor 1	0.726932		0.0812806	2.84168	3.42553	2	3.98772	2.6875	3	2.33006	3.2381	2	3.63546	1	1	0	4	4	4	2	4	3	0	3	9	0	2	0	1	0	5	1	7	1	2	0	0	6	0	5	2	1	0
chr1	28567501	28567600	ATPIF1;RP5-1092A3.4	ENSG00000130770;ENSG00000270605	protein_coding;antisense	ATPase inhibitory factor 1;	0.182751	0.752157	0.590708	3.46191	5.48936	4	7.24681	4.5	3.5	4.17931	5.2381	4	6.58619	1	0	0	0	4	4	3	12	5	0	8	2	4	5	0	5	0	5	4	5	4	5	0	0	9	4	3	5	2	0
chr1	28749001	28749100	PHACTR4;Y_RNA	ENSG00000204138;ENSG00000206779	protein_coding;misc_RNA	phosphatase and actin regulator 4;Y RNA	0.0114833	0.9816	0.96905	8.42141	14.8511	8	21.2531	14.8125	9.5	14.0723	14.8413	8	19.5714	0	5	1	8	3	8	3	24	6	1	18	7	5	4	0	14	2	13	9	15	17	4	1	0	27	8	10	18	23	1
chr1	28749101	28749200	PHACTR4;Y_RNA	ENSG00000204138;ENSG00000206779	protein_coding;misc_RNA	phosphatase and actin regulator 4;Y RNA	0.0157114	0.974974	0.957645	8.42516	14.8936	8	21.3717	14.75	9.5	13.9499	14.8571	8	19.6459	0	5	1	8	3	8	3	24	6	1	18	7	5	4	0	14	2	13	9	15	17	4	1	0	27	8	10	19	23	1
chr1	28834001	28834100	RCC1;SNHG3	ENSG00000180198;ENSG00000242125	protein_coding;sense_intronic	regulator of chromosome condensation 1;small nucleolar RNA host gene 3	-2.05336			20.1189	8.10638	4	10.4241	32.375	9.5	72.3758	14.2698	5	38.2273	0	14	22	3	3	0	11	3	2	1	2	3	11	3	1	2	11	7	2	2	4	20	0	23	4	5	2	1	9	14
chr1	28835201	28835300	RCC1;SNHG3;SNORA73B	ENSG00000180198;ENSG00000242125;ENSG00000200087	protein_coding;sense_intronic;snoRNA	regulator of chromosome condensation 1;small nucleolar RNA host gene 3;small nucleolar RNA, H/ACA box 73B	-1.91184	0.264499	0.0040017	7.97336	3.7234	2	4.80806	11.5625	5.5	21.556	5.71429	2	11.8912	0	5	1	2	1	0	14	2	0	1	1	1	0	0	1	0	4	5	2	2	5	11	0	8	1	3	0	6	2	6
chr1	28905201	28905300	SNHG12;SNORD99	ENSG00000197989;ENSG00000221539	antisense;snoRNA	small nucleolar RNA host gene 12;small nucleolar RNA, C/D box 99	-3.45053	0.000896225	5.58918e-07	3.88697	1.21277	0	1.81702	6.625	3.5	7.89831	2.5873	1	4.81475	0	0	0	0	3	0	1	0	0	0	0	0	0	0	2	0	0	3	6	2	4	1	1	2	3	6	1	1	1	3
chr1	28906301	28906400	SNHG12	ENSG00000197989	antisense	small nucleolar RNA host gene 12	-0.332447	0.774315	0.627282	6.43871	3.76596	3	5.15504	5.5625	3	7.63299	4.22222	3	5.86802	0	3	3	3	2	3	28	1	2	0	1	2	6	0	1	0	0	7	6	0	17	2	0	5	0	14	3	1	6	2
chr1	28907401	28907500	SNHG12	ENSG00000197989	antisense	small nucleolar RNA host gene 12	-1.46462	0.384261	0.107342	14.3904	6.70213	1	12.9042	23.0625	6	34.1438	10.8571	2	21.3805	0	4	4	0	0	0	46	4	1	1	0	2	29	3	0	1	2	4	0	1	45	7	0	9	2	1	0	0	31	14
chr1	28975101	28975200	RNU11	ENSG00000270103	lincRNA		-1.47831	0.0979405	0.000824569	26.6065	14.1702	11	13.1204	32.375	15	49.7512	18.7937	12	28.1133	12	19	5	8	8	3	11	12	5	0	5	4	17	4	13	9	17	16	8	20	17	17	10	18	7	23	10	6	42	1
chr1	28975201	28975300	RNU11	ENSG00000270103	lincRNA		-0.687864	0.382882	0.106495	10.3698	5.65957	5	5.45048	7	5.5	7.15542	6	5	5.89696	5	11	1	5	2	1	1	2	2	0	2	1	5	2	8	1	3	12	2	10	5	1	8	12	6	8	7	2	6	1
chr1	32374301	32374400	RP11-84A19.4;PTP4A2	ENSG00000269967;ENSG00000184007	lincRNA;protein_coding	;protein tyrosine phosphatase type IVA, member 2	0.155592	0.734962	0.572019	6.63073	9	7	8.60233	9.6875	8	8.00599	9.1746	7	8.3965	0	1	4	7	3	4	6	12	4	3	16	11	5	7	0	14	5	5	4	15	7	5	1	0	23	8	23	8	10	0
chr1	32697001	32697100	EIF3I	ENSG00000084623	protein_coding	eukaryotic translation initiation factor 3 subunit I	0.494341	0.509256	0.2424	3.50763	4.34043	3	4.71942	3.9375	2.5	4.35842	4.2381	3	4.59914	0	3	1	11	4	3	9	10	1	2	12	3	1	0	1	5	0	4	2	9	9	0	1	0	6	9	22	1	1	0
chr1	32697101	32697200	EIF3I	ENSG00000084623	protein_coding	eukaryotic translation initiation factor 3 subunit I	-0.0367804		0.922243	2.31101	3.38298	2	4.02467	2.875	3	2.15639	3.25397	2	3.63215	0	3	1	1	1	1	2	1	3	0	5	0	2	2	0	8	0	1	6	16	3	0	0	0	10	2	7	3	3	0
chr1	32799401	32799500	MARCKSL1	ENSG00000175130	protein_coding	MARCKS like 1	0.16877	0.770214	0.620222	5.604	7.68085	6	7.82445	7.75	6	6.59798	7.69841	6	7.48037	0	3	7	9	1	8	12	6	8	1	12	0	0	3	0	17	1	5	8	18	8	1	0	0	13	0	27	13	10	0
chr1	32799501	32799600	MARCKSL1	ENSG00000175130	protein_coding	MARCKS like 1	0.0904646		0.798595	2.65071	3.82979	3	3.7377	3.875	3.5	3.44238	3.84127	3	3.63765	0	3	0	6	0	6	5	5	1	1	9	0	1	1	0	9	1	2	3	11	5	0	0	0	8	0	4	10	3	0
chr1	32830801	32830900	BSDC1	ENSG00000160058	protein_coding	BSD domain containing 1	0.505995	0.541623	0.308057	3.9668	2.93617	2	2.58259	2.1875	1	2.68871	2.74603	2	2.60872	0	2	0	0	1	0	6	4	2	0	7	0	4	0	1	1	4	0	2	4	3	1	0	1	2	8	3	4	2	0
chr1	33219601	33219700	KIAA1522	ENSG00000162522	protein_coding	KIAA1522	-0.532719		0.134558	1.96958	2.59574	2	2.81038	3.875	3.5	3.30404	2.92063	2	2.96921	0	0	1	1	0	1	1	4	5	0	5	4	2	2	0	2	3	4	0	5	2	1	0	0	6	3	3	3	4	0
chr1	33233401	33233500	KIAA1522	ENSG00000162522	protein_coding	KIAA1522	0.407273	0.544256	0.31432	3.49022	4.65957	3	5.0874	4.125	3	2.80179	4.52381	3	4.59964	0	0	2	5	0	3	4	4	1	0	8	3	0	4	1	7	2	1	3	1	5	0	0	0	8	8	11	10	3	1
chr1	33233501	33233600	KIAA1522	ENSG00000162522	protein_coding	KIAA1522	0.661325	0.359713	0.0807773	3.51413	5.21277	3	5.66429	4.25	4	3.53082	4.96825	4	5.19605	0	0	3	9	0	3	2	3	3	2	8	2	1	6	1	9	4	5	4	2	5	0	0	0	17	0	12	6	5	0
chr1	33240201	33240300	KIAA1522	ENSG00000162522	protein_coding	KIAA1522	0.345618		0.451914	3.25286	3.21277	2	3.03556	4.875	2.5	7.13559	3.63492	2	4.43702	0	1	7	5	1	12	4	1	2	0	6	3	5	0	2	2	1	5	9	1	7	2	0	1	1	0	1	3	5	0
chr1	33240301	33240400	KIAA1522	ENSG00000162522	protein_coding	KIAA1522	0.604734	0.394803	0.117505	4.41643	5	5	3.78785	4.5	3.5	4.28952	4.87302	4	3.89165	0	1	4	6	1	6	8	7	7	0	4	7	6	1	2	3	1	10	9	6	5	1	0	1	4	7	5	6	3	0
chr1	33240401	33240500	KIAA1522	ENSG00000162522	protein_coding	KIAA1522	0.225812	0.623709	0.430945	5.62373	7.70213	7	5.83809	7.625	7	5.005	7.68254	7	5.59904	0	1	4	8	4	2	4	13	6	2	3	8	16	5	4	9	0	8	6	14	13	2	0	0	14	10	12	6	6	0
chr1	33240501	33240600	KIAA1522	ENSG00000162522	protein_coding	KIAA1522	0.390539	0.482867	0.200269	9.42437	12.1064	10	9.24835	10.9375	12	6.85535	11.8095	10	8.66557	1	1	7	16	7	6	10	11	3	2	7	17	9	11	5	9	1	22	14	20	11	6	0	0	33	16	33	8	10	0
chr1	33360201	33360300	HPCA;TMEM54	ENSG00000121905;ENSG00000121900	protein_coding;protein_coding	hippocalcin;transmembrane protein 54	0.00675578		0.987368	1.47887	2.40426	1	3.20773	2.5	2	2.47656	2.42857	1	3.0199	0	0	0	2	0	0	1	10	1	1	7	6	0	1	0	2	0	2	2	4	7	0	0	2	5	0	2	2	0	0
chr1	35654801	35654900	SFPQ	ENSG00000116560	protein_coding	splicing factor proline and glutamine rich	0.361604	0.548483	0.319663	4.8108	6.59574	4	6.81322	5.75	5	4.5971	6.38095	4	6.3001	0	4	1	4	2	3	8	7	5	3	7	21	2	5	0	9	3	10	3	8	19	3	0	0	8	3	31	5	3	0
chr1	35654901	35655000	SFPQ	ENSG00000116560	protein_coding	splicing factor proline and glutamine rich	0.230568	0.750983	0.588937	3.51354	4.17021	3	4.77001	4.25	3.5	3.92428	4.19048	3	4.53964	0	3	1	2	2	3	7	5	4	3	5	21	0	5	0	3	0	8	1	8	14	2	0	0	6	3	19	1	3	0
chr1	36754601	36754700	THRAP3	ENSG00000054118	protein_coding	thyroid hormone receptor associated protein 3	1.25869		0.0174379	2.49358	3.59574	2	4.83043	1.625	1	1.70783	3.09524	2	4.33186	0	0	0	5	3	5	1	4	1	2	2	6	2	2	0	7	0	2	2	9	0	0	0	0	9	5	13	2	2	0
chr1	36762301	36762400	THRAP3	ENSG00000054118	protein_coding	thyroid hormone receptor associated protein 3	0.499111		0.257093	2.50468	3.46809	2	4.19032	2.5625	2	2.47572	3.2381	2	3.82991	0	1	2	2	3	2	5	1	6	0	3	0	2	0	0	4	1	4	1	6	2	0	0	0	8	7	22	2	3	0
chr1	36921401	36921500	MRPS15	ENSG00000116898	protein_coding	mitochondrial ribosomal protein S15	-0.165649		0.710946	2.02805	2.29787	2	2.25461	2.875	2	2.96367	2.44444	2	2.44143	0	0	0	2	2	5	1	2	1	0	2	2	1	2	3	3	0	4	0	4	2	0	0	0	2	8	7	1	2	0
chr1	37958901	37959000	MEAF6	ENSG00000163875	protein_coding	MYST/Esa1 associated factor 6	-0.135495	0.846458	0.73634	3.72303	3.91489	4	3.48181	5.75	5	5.88218	4.38095	4	4.24427	0	1	6	3	1	7	7	10	3	0	4	6	0	0	0	8	1	9	3	4	11	0	1	0	4	0	12	4	6	0
chr1	37959001	37959100	MEAF6	ENSG00000163875	protein_coding	MYST/Esa1 associated factor 6	-0.060728		0.875531	2.98762	3.31915	3	2.97896	4.125	3	3.98121	3.52381	3	3.24712	0	5	4	4	0	3	5	7	0	0	3	2	1	0	0	8	1	4	0	6	10	0	1	0	3	3	8	7	4	0
chr1	37967401	37967500	MEAF6	ENSG00000163875	protein_coding	MYST/Esa1 associated factor 6	-0.365284		0.370183	1.5289	2.17021	2	2.3712	3.0625	2.5	2.86284	2.39683	2	2.51152	0	2	1	0	0	6	0	4	2	0	3	1	0	2	1	5	0	0	0	5	1	0	0	0	4	0	6	8	2	0
chr1	38275001	38275100	C1orf122	ENSG00000197982	protein_coding	chromosome 1 open reading frame 122	0.117466		0.774306	2.28759	3.14894	2	3.54461	3.4375	3.5	2.60688	3.22222	3	3.31392	0	0	3	4	3	5	1	2	1	2	6	3	3	2	0	3	0	4	4	10	4	1	0	0	12	3	14	0	0	0
chr1	39494401	39494500	NDUFS5	ENSG00000168653	protein_coding	NADH:ubiquinone oxidoreductase subunit S5	0.53505		0.255249	1.38115	2.14894	1	2.6125	1.875	1.5	2.15639	2.07937	1	2.49064	0	0	0	2	0	2	1	1	2	1	6	5	1	4	0	0	0	1	0	0	0	5	0	0	4	0	5	2	0	0
chr1	39500101	39500200	NDUFS5	ENSG00000168653	protein_coding	NADH:ubiquinone oxidoreductase subunit S5	0.297347		0.484677	1.95064	2.48936	1	2.60328	3.0625	2	3.73218	2.63492	2	2.90884	0	1	0	5	7	3	2	3	0	0	1	1	1	1	0	4	1	4	2	1	3	0	0	0	4	1	3	1	3	1
chr1	39500201	39500300	NDUFS5	ENSG00000168653	protein_coding	NADH:ubiquinone oxidoreductase subunit S5	0.749744	0.358293	0.0561757	4.85318	6.06383	5	6.25684	5	2.5	5.5257	5.79365	4	6.05395	0	3	1	4	3	5	6	9	1	5	4	11	2	2	0	6	1	7	1	13	5	2	3	0	21	8	1	9	2	0
chr1	40042401	40042500	PABPC4	ENSG00000090621	protein_coding	poly(A) binding protein cytoplasmic 4	0.578851	0.487403	0.205362	11.5263	11.5106	8	11.1509	9.375	8	7.56197	10.9683	8	10.3425	0	1	1	9	3	4	31	6	4	6	8	27	13	7	3	8	2	14	13	7	14	21	0	0	10	27	36	3	7	0
chr1	40537801	40537900	CAP1	ENSG00000131236	protein_coding	adenylate cyclase associated protein 1	-0.058292	0.930126	0.887491	4.00929	3.82979	3	3.72605	4.4375	4	4.39649	3.98413	3	3.87919	0	0	0	5	1	5	6	6	1	3	4	3	4	2	1	6	0	3	3	2	12	3	0	1	3	7	15	3	3	2
chr1	42925401	42925500	PPCS	ENSG00000127125	protein_coding	phosphopantothenoylcysteine synthetase	0.310425	0.569019	0.344936	3.5619	5.59574	4	6.2124	5.1875	4	4.6793	5.49206	4	5.82783	0	2	2	5	4	4	2	13	2	3	7	8	1	7	0	4	1	3	6	3	4	0	0	0	13	2	8	9	8	0
chr1	42925501	42925600	PPCS	ENSG00000127125	protein_coding	phosphopantothenoylcysteine synthetase	0.870092		0.0329027	2.41242	3.93617	2	4.43996	2.625	1.5	3.59398	3.60317	2	4.25228	0	1	0	5	2	1	1	15	2	3	6	8	2	3	1	2	1	1	2	1	1	0	0	0	4	2	12	5	4	0
chr1	42925901	42926000	PPCS	ENSG00000127125	protein_coding	phosphopantothenoylcysteine synthetase	0.157649		0.663874	2.09354	3.23404	2	3.58871	3.375	2.5	4.42531	3.26984	2	3.78113	0	1	2	3	0	3	3	5	1	0	5	6	3	0	0	3	1	2	3	6	7	0	0	0	6	1	2	3	4	0
chr1	42926001	42926100	PPCS	ENSG00000127125	protein_coding	phosphopantothenoylcysteine synthetase	0.156426		0.665137	2.95723	3.80851	3	3.78003	3.9375	4	3.45386	3.84127	4	3.67295	1	1	1	4	0	4	7	6	1	1	8	7	1	1	0	4	0	3	7	5	5	1	0	0	7	4	3	5	2	0
chr1	45241501	45241600	RPS8;SNORD55	ENSG00000142937;ENSG00000264294	protein_coding;snoRNA	ribosomal protein S8;small nucleolar RNA, C/D box 55	-1.70871		0.00101197	3.23072	2.61702	2	3.03281	5.125	3	8.3656	3.25397	2	4.99667	0	0	1	1	0	3	0	3	2	1	3	0	7	0	0	4	3	6	1	7	4	0	0	0	1	3	5	5	0	0
chr1	45241701	45241800	RPS8	ENSG00000142937	protein_coding	ribosomal protein S8	0.161196	0.778998	0.632769	4.29067	6.2766	4	6.35097	7	4.5	6.39792	6.46032	4	6.31901	0	1	3	4	1	7	11	12	4	2	11	0	5	2	0	11	0	8	7	6	8	0	0	0	11	0	12	16	4	0
chr1	45241801	45241900	RPS8	ENSG00000142937	protein_coding	ribosomal protein S8	-0.00916739		0.979907	2.84839	4.02128	3	4.32631	4.8125	4	4.21456	4.22222	3	4.27839	0	1	1	4	1	5	8	7	3	0	8	0	3	1	0	8	0	7	5	3	3	0	0	0	11	0	6	5	4	0
chr1	45241901	45242000	RPS8	ENSG00000142937	protein_coding	ribosomal protein S8	-0.142541		0.703116	2.62272	3.2766	2	3.66358	3.9375	3.5	3.08693	3.44444	2	3.51393	0	1	0	4	1	4	6	6	2	0	7	0	3	1	0	7	0	6	1	3	3	0	0	0	9	0	5	4	2	0
chr1	45242001	45242100	RPS8	ENSG00000142937	protein_coding	ribosomal protein S8	-0.108908		0.773848	2.58274	3.25532	2	3.67405	3.875	3.5	3.13847	3.4127	2	3.53159	0	1	0	4	1	4	6	6	1	0	7	0	3	1	0	7	0	6	1	3	3	0	0	0	9	0	5	4	2	0
chr1	45242101	45242200	RPS8;SNORD46	ENSG00000142937;ENSG00000200913	protein_coding;snoRNA	ribosomal protein S8;small nucleolar RNA, C/D box 46	-0.507356	0.423166	0.141817	4.34136	4.82979	4	4.28506	6.9375	7	4.3431	5.36508	5	4.36371	0	3	0	6	3	4	6	11	4	0	7	2	4	1	0	7	0	6	2	4	11	0	0	5	10	3	7	5	2	0
chr1	45242201	45242300	RPS8;SNORD46	ENSG00000142937;ENSG00000200913	protein_coding;snoRNA	ribosomal protein S8;small nucleolar RNA, C/D box 46	-0.620129	0.359713	0.0777064	4.33038	4.82979	4	4.42483	7.25	7	4.69752	5.44444	5	4.58179	0	3	0	6	3	4	6	11	4	0	7	1	4	1	0	7	0	6	2	4	11	0	0	2	10	3	7	5	2	0
chr1	45242301	45242400	RPS8	ENSG00000142937	protein_coding	ribosomal protein S8	0.123904	0.826863	0.695885	5.69708	7.87234	7	7.73647	9.0625	7	7.81851	8.1746	7	7.71162	0	3	2	11	2	10	11	9	9	0	15	7	7	3	0	16	0	8	6	12	6	0	0	0	20	1	12	10	6	0
chr1	45242401	45242500	RPS8	ENSG00000142937	protein_coding	ribosomal protein S8	0.0957791	0.868645	0.76924	4.74164	6.53191	5	6.5999	7.625	6	7.06045	6.80952	6	6.67894	0	2	2	10	3	7	6	4	7	0	12	8	5	5	0	12	0	4	11	9	3	1	0	0	12	1	12	13	7	1
chr1	45243201	45243300	RPS8	ENSG00000142937	protein_coding	ribosomal protein S8	0.189091		0.647326	1.85411	3.10638	2	3.91893	3.125	1	3.86221	3.11111	1	3.87345	0	0	0	3	2	4	1	3	1	0	5	1	1	1	0	9	0	2	4	3	1	1	0	0	2	1	10	6	6	1
chr1	45243301	45243400	RPS8	ENSG00000142937	protein_coding	ribosomal protein S8	0.62563	0.327329	0.0360608	17.9439	26.9787	22	23.9442	23.75	18.5	18.8733	26.1587	21	22.6618	0	11	7	40	11	35	16	32	10	5	26	18	17	22	2	40	4	18	15	34	20	2	0	1	60	31	48	57	26	1
chr1	45243401	45243500	RPS8	ENSG00000142937	protein_coding	ribosomal protein S8	0.609361	0.332972	0.0399975	25.4677	37.8936	30	35.8464	33.125	27.5	24.3581	36.6825	30	33.1856	0	11	13	51	10	48	33	35	20	10	34	34	12	28	6	54	4	24	33	59	30	2	0	2	81	25	81	68	31	0
chr1	45243501	45243600	RPS8;SNORD38A	ENSG00000142937;ENSG00000202031	protein_coding;snoRNA	ribosomal protein S8;small nucleolar RNA, C/D box 38A	-0.227148	0.709699	0.539939	8.22607	8.68085	9	7.43408	10.4375	7	8.23787	9.12698	8	7.61682	0	5	3	9	2	17	9	4	5	5	8	12	3	4	4	11	1	9	11	14	9	0	0	3	8	12	23	10	12	0
chr1	45243601	45243700	RPS8	ENSG00000142937	protein_coding	ribosomal protein S8	0.424847	0.522705	0.27031	5.71827	7.23404	5	7.41096	6.75	4.5	7.02851	7.11111	5	7.26261	0	2	3	9	1	15	8	3	5	5	8	12	1	3	4	11	0	6	5	13	3	0	0	0	8	0	23	9	12	0
chr1	45243701	45243800	RPS8	ENSG00000142937	protein_coding	ribosomal protein S8	0.409882	0.489749	0.212837	14.9958	19.1702	16	17.6738	21.1875	19	15.1271	19.6825	17	16.9675	0	5	3	25	12	35	30	15	12	1	23	28	12	7	0	20	1	10	10	33	23	3	2	0	25	5	33	30	18	2
chr1	45243801	45243900	RPS8	ENSG00000142937	protein_coding	ribosomal protein S8	0.422017	0.477504	0.195753	8.82313	11.4894	9	10.7195	11.75	10	9	11.5556	10	10.2403	0	4	2	13	5	21	13	8	7	1	14	13	7	6	0	12	1	5	6	16	9	3	2	0	20	1	22	18	12	0
chr1	45243901	45244000	RPS8	ENSG00000142937	protein_coding	ribosomal protein S8	0.422017	0.477504	0.195753	8.82313	11.4894	9	10.7195	11.75	10	9	11.5556	10	10.2403	0	4	2	13	5	21	13	8	7	1	14	13	7	6	0	12	1	5	6	16	9	3	2	0	20	1	22	18	12	0
chr1	45244001	45244100	RPS8;SNORD38B	ENSG00000142937;ENSG00000207421	protein_coding;snoRNA	ribosomal protein S8;small nucleolar RNA, C/D box 38B	-0.281404	0.590788	0.380708	13.5225	13.9149	13	11.1956	17.75	15.5	11.9694	14.8889	13	11.4231	0	5	2	17	8	21	13	10	8	5	16	13	10	8	2	14	2	5	8	25	19	13	4	4	21	1	23	18	14	2
chr1	45244101	45244200	RPS8;SNORD38B	ENSG00000142937;ENSG00000207421	protein_coding;snoRNA	ribosomal protein S8;small nucleolar RNA, C/D box 38B	-0.338961	0.541623	0.297524	14.4118	14.3191	13	11.1045	18.25	16	12.788	15.3175	14	11.577	0	5	2	17	8	21	13	10	9	5	17	13	15	8	2	14	2	5	8	24	20	13	4	6	21	5	23	18	14	2
chr1	45244201	45244300	RPS8	ENSG00000142937	protein_coding	ribosomal protein S8	0.423701	0.474316	0.19301	9.00193	11.8298	9	11.0833	12.0625	10	9.30569	11.8889	10	10.5877	0	4	2	14	5	21	13	8	7	1	14	14	8	6	0	13	1	5	6	16	9	3	2	0	20	1	23	20	13	0
chr1	45244301	45244400	RPS8	ENSG00000142937	protein_coding	ribosomal protein S8	0.768063	0.287422	0.00951705	35.6965	51.0638	37	47.9082	40.4375	29	30.4258	48.3651	36	44.1428	2	18	26	60	22	89	50	48	32	15	55	43	26	31	6	64	5	33	39	84	76	3	1	4	89	22	88	81	35	4
chr1	45244401	45244500	RPS8	ENSG00000142937	protein_coding	ribosomal protein S8	1.05187		0.018917	2.16429	2.97872	2	3.423	1.5625	1	1.41274	2.61905	2	3.09228	0	1	0	4	2	4	3	5	0	2	5	4	0	4	0	9	0	0	1	4	6	0	1	0	5	1	3	3	1	0
chr1	45285601	45285700	PTCH2;RNU5E-6P	ENSG00000117425;ENSG00000202444	protein_coding;snRNA	patched 2;RNA, U5E small nuclear 6, pseudogene	-0.239676		0.57633	2.99836	3.02128	2	2.79354	4.1875	3.5	4.51986	3.31746	2	3.31578	0	0	1	1	1	3	7	6	3	0	2	5	2	1	0	0	0	1	2	4	5	2	0	1	6	8	5	2	4	0
chr1	45976701	45976800	MMACHC;PRDX1	ENSG00000132763;ENSG00000117450	protein_coding;protein_coding	methylmalonic aciduria (cobalamin deficiency) cblC type, with homocystinuria;peroxiredoxin 1	0.282644	0.631265	0.441608	3.9852	4.59574	3	3.73968	4.875	3	4.92443	4.66667	3	4.03213	0	0	3	8	10	2	5	4	2	2	7	7	0	8	1	9	1	2	2	9	2	1	1	1	13	2	3	6	6	1
chr1	45976801	45976900	PRDX1	ENSG00000117450	protein_coding	peroxiredoxin 1	0.00475253		0.99028	3.17861	3.29787	3	3.12712	4.0625	3	3.66003	3.49206	3	3.25712	0	0	0	4	2	1	3	4	1	2	5	3	1	2	2	4	0	3	3	3	2	0	1	1	5	6	3	2	0	0
chr1	45976901	45977000	PRDX1	ENSG00000117450	protein_coding	peroxiredoxin 1	-0.0187716		0.967463	2.3371	2.61702	2	2.83268	3.25	3	2.86356	2.77778	3	2.83096	0	0	0	1	4	3	4	5	0	3	3	0	1	5	0	3	0	1	2	3	5	0	0	0	0	5	3	3	0	0
chr1	46035601	46035700	AKR1A1	ENSG00000117448	protein_coding	aldo-keto reductase family 1 member A1	0.773275	0.358293	0.0655276	4.82908	5.23404	4	4.8866	3.875	4	2.91833	4.88889	4	4.48694	0	1	0	12	2	0	10	5	6	11	3	3	2	2	2	3	2	3	4	10	9	1	0	2	11	8	5	4	2	0
chr1	46782201	46782300	UQCRH	ENSG00000173660	protein_coding	ubiquinol-cytochrome c reductase hinge protein	0.157492		0.660401	3.19793	4.04255	3	3.44496	4.1875	3.5	3.85087	4.07937	3	3.52091	0	1	2	9	1	1	8	5	4	0	3	4	5	1	0	3	0	4	5	14	4	2	0	0	9	4	5	3	6	1
chr1	46782301	46782400	UQCRH	ENSG00000173660	protein_coding	ubiquinol-cytochrome c reductase hinge protein	0.303746	0.594038	0.387002	7.82172	9.12766	8	7.70267	9.8125	7.5	8.17491	9.30159	8	7.76393	0	7	6	10	3	2	21	10	4	5	9	8	9	9	0	6	0	7	7	19	13	3	0	0	15	11	9	9	9	2
chr1	46782401	46782500	UQCRH	ENSG00000173660	protein_coding	ubiquinol-cytochrome c reductase hinge protein	-0.149426	0.781916	0.637821	6.99886	8.44681	6	7.93399	10	8.5	7.61577	8.84127	7	7.82306	0	3	4	4	3	6	10	7	4	4	9	10	10	5	1	6	2	5	7	11	12	4	0	0	19	16	10	8	5	1
chr1	47649201	47649300	PDZK1IP1	ENSG00000162366	protein_coding	PDZK1 interacting protein 1	0.59346	0.571151	0.350313	4.5633	3.53191	2	5.91186	2.3125	1	3.02696	3.22222	1	5.33233	0	1	0	2	3	1	6	1	1	1	0	5	0	3	1	0	0	1	3	3	1	5	1	1	3	20	2	0	0	2
chr1	47649301	47649400	PDZK1IP1	ENSG00000162366	protein_coding	PDZK1 interacting protein 1	0.923096	0.423166	0.138118	6.49067	4.95745	2	9.39	2.6875	1.5	2.98259	4.38095	2	8.28023	0	1	0	1	0	2	7	2	2	5	1	8	2	3	3	2	0	1	3	0	2	7	3	0	3	30	2	0	0	2
chr1	47834201	47834300	CMPK1	ENSG00000162368	protein_coding	cytidine/uridine monophosphate kinase 1	0.313797		0.440096	1.80562	3.23404	2	4.03362	2.625	2.5	2.21736	3.07937	2	3.65134	0	0	2	2	0	3	0	0	1	1	2	1	2	5	0	5	0	3	2	8	6	2	0	0	6	0	4	5	1	0
chr1	47840601	47840700	CMPK1	ENSG00000162368	protein_coding	cytidine/uridine monophosphate kinase 1	0.504869		0.21409	2.14375	2.95745	2	3.1482	2.5	2	2.47656	2.84127	2	2.97953	0	0	0	5	1	4	4	5	1	2	2	5	3	5	2	5	0	0	0	5	1	2	0	0	5	1	4	2	2	0
chr1	47843301	47843400	CMPK1	ENSG00000162368	protein_coding	cytidine/uridine monophosphate kinase 1	0.0563443		0.895781	1.83521	2.46809	2	2.52682	2.4375	1.5	2.60688	2.46032	2	2.52616	0	1	1	0	0	1	1	3	0	0	4	6	0	3	0	3	0	0	2	4	2	0	0	3	7	2	4	6	6	0
chr1	47843401	47843500	CMPK1	ENSG00000162368	protein_coding	cytidine/uridine monophosphate kinase 1	0.280749		0.490449	2.30245	3.55319	3	4.05832	2.9375	3	2.95452	3.39683	3	3.79533	0	0	0	0	3	0	3	5	3	0	2	7	1	3	0	5	0	1	3	2	8	0	0	0	15	4	7	3	4	0
chr1	47844301	47844400	CMPK1	ENSG00000162368	protein_coding	cytidine/uridine monophosphate kinase 1	-0.137875		0.761733	1.47223	2.10638	1	2.27686	2.6875	1.5	4.14276	2.25397	1	2.83963	0	1	3	2	1	2	0	0	2	0	8	1	0	0	0	4	0	1	1	6	4	1	0	0	2	2	5	4	1	0
chr1	47844401	47844500	CMPK1	ENSG00000162368	protein_coding	cytidine/uridine monophosphate kinase 1	0.912115	0.287422	0.0147887	4.8674	7.42553	7	7.15586	4.5625	4.5	3.26535	6.69841	6	6.49227	0	2	4	7	3	17	7	8	5	0	13	7	1	5	0	9	0	6	6	10	14	1	0	0	11	14	27	11	2	0
chr1	47844501	47844600	CMPK1	ENSG00000162368	protein_coding	cytidine/uridine monophosphate kinase 1	0.65618		0.177939	2.03872	2.87234	2	3.24786	1.9375	1.5	2.01556	2.63492	2	2.99624	0	0	2	1	3	6	3	4	2	0	2	3	1	2	0	5	0	4	6	1	10	0	0	0	4	10	11	6	0	0
chr1	51738301	51738400	RNF11	ENSG00000123091	protein_coding	ring finger protein 11	-0.257901		0.587443	1.97389	2.14894	1	3.15525	2.75	2.5	2.46306	2.30159	1	2.98726	0	0	0	2	0	1	6	0	1	3	1	1	2	2	0	3	0	1	0	3	0	0	1	0	14	3	10	4	1	0
chr1	51738601	51738700	RNF11	ENSG00000123091	protein_coding	ring finger protein 11	1.16119		0.030388	2.19962	2.95745	2	3.77611	1.875	1	2.47319	2.68254	1	3.50495	0	2	0	2	1	11	5	8	2	0	7	3	0	0	0	3	0	4	1	2	4	0	0	0	7	3	1	3	1	1
chr1	51738701	51738800	RNF11	ENSG00000123091	protein_coding	ring finger protein 11	0.700705		0.0995108	2.10478	3.08511	2	3.43783	2.375	1	2.80179	2.90476	2	3.281	0	1	2	2	0	7	1	3	1	2	7	3	1	1	0	3	0	5	1	4	7	2	0	0	5	6	4	3	3	0
chr1	52377801	52377900	RAB3B	ENSG00000169213	protein_coding	RAB3B, member RAS oncogene family	0.933597		0.0330361	2.11401	3.21277	2	3.50116	1.6875	1.5	1.57982	2.8254	2	3.18535	0	1	0	4	3	6	3	3	1	1	7	1	3	2	0	1	0	1	1	7	3	8	0	0	10	4	12	1	3	0
chr1	52384501	52384600	RAB3B	ENSG00000169213	protein_coding	RAB3B, member RAS oncogene family	0.0550423		0.924315	2.40015	2.7234	1	3.90486	4	2	4.54606	3.04762	1	4.07759	0	0	0	2	2	8	9	4	5	1	7	0	0	1	0	2	1	2	2	2	1	0	0	0	16	0	14	0	0	0
chr1	53186601	53186700					-1.74219	0.297674	0.0231968	7.76739	3.53191	1	5.75534	2.75	1	3.94124	3.33333	1	5.33401	0	0	1	0	3	0	0	0	0	0	1	1	4	0	1	0	3	2	0	3	7	5	7	7	2	27	11	0	3	2
chr1	53493601	53493700	SCP2	ENSG00000116171	protein_coding	sterol carrier protein 2	-0.383464		0.317179	1.94284	2.51064	1	2.66925	3.5	3	3.03315	2.7619	2	2.77497	0	0	0	1	1	3	2	3	0	0	6	5	1	2	1	3	0	3	5	6	6	0	0	0	9	3	0	2	6	0
chr1	53493701	53493800	SCP2	ENSG00000116171	protein_coding	sterol carrier protein 2	-0.433305		0.228386	2.33722	2.80851	2	2.81022	3.875	3	3.11716	3.07937	2	2.90329	0	0	0	5	1	3	2	5	0	0	2	5	6	4	1	4	0	4	4	6	4	0	0	2	14	3	1	3	2	0
chr1	53516801	53516900	SCP2	ENSG00000116171	protein_coding	sterol carrier protein 2	0.28436	0.610969	0.417791	4.36308	6.51064	4	7.74841	6.125	5	4.6744	6.4127	5	7.0611	0	3	1	6	0	4	8	8	10	2	4	1	4	12	1	9	0	7	1	10	9	2	0	1	11	11	14	10	3	0
chr1	53516901	53517000	SCP2	ENSG00000116171	protein_coding	sterol carrier protein 2	0.00023952		0.999461	2.9116	4.55319	3	5.85999	4.9375	5	3.99114	4.65079	3	5.41848	0	1	1	9	0	3	3	11	8	1	2	2	2	3	0	5	0	5	0	9	11	2	0	1	9	4	12	9	1	0
chr1	53517101	53517200	SCP2	ENSG00000116171	protein_coding	sterol carrier protein 2	0.256696		0.525797	2.8947	3.80851	2	4.30691	4.375	2.5	4.42531	3.95238	2	4.30839	0	2	6	10	2	6	5	2	2	0	5	4	1	1	0	3	0	3	2	7	13	0	0	0	5	2	2	5	7	0
chr1	53517201	53517300	SCP2	ENSG00000116171	protein_coding	sterol carrier protein 2	-0.0177318	0.974664	0.957037	5.85682	6.93617	6	6.4045	8.5625	7	7.66784	7.34921	6	6.7206	0	2	8	7	4	12	4	7	6	4	11	5	1	2	0	7	1	4	8	12	17	3	1	2	12	6	10	10	6	0
chr1	59247701	59247800	JUN	ENSG00000177606	protein_coding	Jun proto-oncogene, AP-1 transcription factor subunit	-0.180838	0.82509	0.693364	3.40749	2.97872	2	2.73853	2.8125	2	2.50915	2.93651	2	2.66321	0	0	0	1	3	2	5	2	1	3	3	3	1	3	2	5	1	9	3	3	5	1	0	4	2	6	8	1	2	2
chr1	61553901	61554000	NFIA	ENSG00000162599	protein_coding	nuclear factor I A	-0.0445817		0.923458	1.79805	2.46809	1	3.18182	2.875	2	3.75722	2.57143	1	3.31037	0	1	0	0	0	4	2	1	1	1	7	1	1	0	0	4	0	5	4	1	0	1	0	2	5	0	8	5	1	0
chr1	67878801	67878900	SERBP1	ENSG00000142864	protein_coding	SERPINE1 mRNA binding protein 1	0.221537	0.745472	0.582756	3.61737	4.55319	3	4.92469	4.0625	3	3.2139	4.42857	3	4.53202	0	0	1	4	1	4	5	3	5	3	3	5	1	0	1	9	1	2	2	16	3	0	0	0	7	6	11	5	1	0
chr1	67895801	67895900	SERBP1	ENSG00000142864	protein_coding	SERPINE1 mRNA binding protein 1	-0.254676		0.491741	2.77672	3.14894	2	3.53233	3.9375	4	2.81588	3.34921	3	3.36087	0	1	0	4	2	3	2	6	1	1	5	2	1	0	2	4	0	2	0	3	6	0	1	0	3	4	11	2	1	0
chr1	67895901	67896000	SERBP1	ENSG00000142864	protein_coding	SERPINE1 mRNA binding protein 1	0.241917		0.537269	2.84045	3.6383	3	3.99688	3.5	3.5	2.96648	3.60317	3	3.73967	0	0	1	4	2	1	2	6	1	1	5	3	2	0	3	6	0	3	0	9	6	0	1	0	3	4	11	3	1	0
chr1	70716101	70716200	SRSF11	ENSG00000116754	protein_coding	serine and arginine rich splicing factor 11	0.43064		0.293498	1.35403	2.57447	2	3.20153	2	1.5	1.8619	2.42857	2	2.91666	0	2	0	8	2	1	1	2	2	0	5	4	2	2	0	5	0	2	1	7	4	1	0	0	5	0	5	2	0	0
chr1	74272601	74272700					-0.125947	0.834295	0.708123	22.1005	24.6383	18	29.7551	23.125	21	21.3694	24.254	18	27.7093	1	13	2	9	8	2	1	15	13	1	26	44	24	25	16	15	9	29	18	32	41	23	3	0	24	174	26	48	20	9
chr1	84964001	84964100	GNG5	ENSG00000174021	protein_coding	G protein subunit gamma 5	0.176037		0.6264	2.40012	3.51064	3	3.07778	3.5625	3.5	2.85117	3.52381	3	2.99923	0	1	1	4	2	1	1	5	6	0	3	3	2	5	1	0	0	3	4	4	8	2	0	0	6	5	4	2	9	0
chr1	84964101	84964200	GNG5	ENSG00000174021	protein_coding	G protein subunit gamma 5	-0.285033		0.458011	3.16758	3.82979	3	3.58329	4.9375	4	3.78539	4.11111	4	3.63722	0	1	0	3	2	1	0	2	6	1	7	4	2	0	0	3	2	11	2	4	9	0	0	0	5	8	1	6	8	0
chr1	85784101	85784200	RP11-131L23.1;DDAH1	ENSG00000223653;ENSG00000153904	antisense;protein_coding	;dimethylarginine dimethylaminohydrolase 1	0.347279		0.448569	2.40178	3	2	3.40077	3	1.5	3.4641	3	2	3.38879	0	0	2	1	0	6	5	1	0	1	2	2	0	2	0	3	1	3	2	6	2	0	0	0	8	0	5	1	9	0
chr1	85784201	85784300	RP11-131L23.1;DDAH1	ENSG00000223653;ENSG00000153904	antisense;protein_coding	;dimethylarginine dimethylaminohydrolase 1	0.485687	0.499263	0.223423	3.61317	4.48936	4	4.48608	3.8125	2.5	4.1828	4.31746	3	4.38776	0	2	1	4	0	6	6	9	0	1	4	3	0	4	0	6	0	5	2	6	7	4	2	0	13	0	9	4	10	0
chr1	93297501	93297600	RPL5	ENSG00000122406	protein_coding	ribosomal protein L5	0.124858	0.838993	0.71525	5.81466	7.55319	7	7.08277	9.4375	7	8.70225	8.03175	7	7.49832	0	0	1	11	2	7	8	8	5	2	9	8	3	3	0	7	2	9	10	2	8	5	1	0	12	5	14	9	9	0
chr1	93297601	93297700	RPL5	ENSG00000122406	protein_coding	ribosomal protein L5	0.312442	0.541623	0.304306	8.49595	11.9362	10	10.8656	12.875	10	11.3424	12.1746	10	10.9036	0	1	3	16	3	10	9	14	7	3	11	11	5	6	0	15	3	11	17	11	14	5	1	2	23	5	24	17	12	0
chr1	93298901	93299000	RPL5	ENSG00000122406	protein_coding	ribosomal protein L5	0.525443		0.140374	2.59216	4.12766	3	4.16307	3.3125	3.5	2.70108	3.92063	3	3.84079	0	1	0	3	1	0	2	6	1	2	4	5	2	2	0	10	0	3	2	8	5	0	0	2	13	0	6	12	6	0
chr1	93299001	93299100	RPL5	ENSG00000122406	protein_coding	ribosomal protein L5	0.300628		0.457842	2.0109	3.38298	2	4.01926	2.75	2	2.32379	3.22222	2	3.65639	0	2	1	4	0	0	1	3	0	1	3	5	0	2	0	5	0	4	1	2	3	0	0	0	9	0	5	11	13	1
chr1	93299101	93299200	RPL5	ENSG00000122406	protein_coding	ribosomal protein L5	0.399412	0.472657	0.189352	5.06104	8.57447	5	9.11221	6.875	7	4.84252	8.14286	6	8.23615	1	2	1	8	7	3	2	9	2	3	7	5	1	9	0	12	0	5	3	7	11	0	0	0	16	0	12	30	18	1
chr1	93300301	93300400	RPL5	ENSG00000122406	protein_coding	ribosomal protein L5	-0.602666		0.147429	1.56043	2.19149	1	2.80247	2.75	2.5	2.95522	2.33333	1	2.82843	0	0	0	1	0	2	2	1	1	0	3	1	1	1	0	0	0	0	1	1	2	0	0	0	6	0	3	7	4	0
chr1	93301901	93302000	RPL5	ENSG00000122406	protein_coding	ribosomal protein L5	-0.31386		0.446766	1.40969	2.46809	1	3.19545	2.6875	2.5	2.67628	2.52381	1	3.05254	0	0	0	1	2	0	0	1	0	1	2	0	1	1	0	4	0	1	3	5	3	0	0	0	6	3	7	12	2	0
chr1	93302001	93302100	RPL5	ENSG00000122406	protein_coding	ribosomal protein L5	-0.308216		0.474973	1.83017	2.59574	1	3.25483	2.6875	2.5	2.67628	2.61905	1	3.09749	0	0	0	1	2	0	0	1	0	1	2	0	1	1	0	4	0	1	3	6	3	0	0	0	6	4	7	12	2	0
chr1	93302101	93302200	RPL5	ENSG00000122406	protein_coding	ribosomal protein L5	-0.31386		0.446766	1.40969	2.46809	1	3.19545	2.6875	2.5	2.67628	2.52381	1	3.05254	0	0	0	1	2	0	0	1	0	1	2	0	1	1	0	4	0	1	3	5	3	0	0	0	6	3	7	12	2	0
chr1	93302201	93302300	RPL5	ENSG00000122406	protein_coding	ribosomal protein L5	-0.386578		0.345353	1.42662	2.46809	1	3.19545	2.875	2.5	2.87228	2.57143	1	3.09898	0	0	0	1	2	0	0	1	0	1	2	0	1	1	0	4	0	1	3	5	3	0	0	0	6	3	7	12	2	0
chr1	93302301	93302400	RPL5	ENSG00000122406	protein_coding	ribosomal protein L5	-0.31386		0.446766	1.40969	2.46809	1	3.19545	2.6875	2.5	2.67628	2.52381	1	3.05254	0	0	0	1	2	0	0	1	0	1	2	0	1	1	0	4	0	1	3	5	3	0	0	0	6	3	7	12	2	0
chr1	93302401	93302500	RPL5	ENSG00000122406	protein_coding	ribosomal protein L5	-0.31386		0.446766	1.40969	2.46809	1	3.19545	2.6875	2.5	2.67628	2.52381	1	3.05254	0	0	0	1	2	0	0	1	0	1	2	0	1	1	0	4	0	1	3	5	3	0	0	0	6	3	7	12	2	0
chr1	93302501	93302600	RPL5	ENSG00000122406	protein_coding	ribosomal protein L5	-0.312647		0.446119	1.45474	2.48936	1	3.18196	2.6875	2.5	2.67628	2.53968	1	3.04178	0	0	0	1	2	0	0	1	0	1	2	0	1	1	0	4	0	1	3	5	3	0	0	0	6	3	7	12	2	0
chr1	93302601	93302700	RPL5	ENSG00000122406	protein_coding	ribosomal protein L5	-0.241084		0.56527	1.46215	2.53191	1	3.26277	2.6875	2.5	2.67628	2.57143	1	3.10418	0	0	0	1	4	0	0	1	0	1	2	0	1	1	0	4	0	1	3	5	3	0	0	0	6	3	7	12	2	0
chr1	93302701	93302800	RPL5	ENSG00000122406	protein_coding	ribosomal protein L5	-0.31386		0.446766	1.40969	2.46809	1	3.19545	2.6875	2.5	2.67628	2.52381	1	3.05254	0	0	0	1	2	0	0	1	0	1	2	0	1	1	0	4	0	1	3	5	3	0	0	0	6	3	7	12	2	0
chr1	93302801	93302900	RPL5;SNORD21	ENSG00000122406;ENSG00000206680	protein_coding;snoRNA	ribosomal protein L5;small nucleolar RNA, C/D box 21	-0.658342	0.386458	0.108936	4.07843	5	2	6.33829	5.6875	4.5	4.97619	5.1746	4	5.99069	0	1	0	2	4	1	2	4	0	1	2	5	1	2	1	4	0	1	5	8	4	7	0	0	7	32	8	12	4	0
chr1	93302901	93303000	RPL5;SNORD21	ENSG00000122406;ENSG00000206680	protein_coding;snoRNA	ribosomal protein L5;small nucleolar RNA, C/D box 21	-0.397584		0.32393	1.64573	2.76596	1	3.47796	3.125	3	2.87228	2.85714	2	3.31593	0	0	0	1	4	0	0	1	0	1	2	0	1	2	0	4	0	1	3	6	3	0	0	0	6	6	8	12	2	0
chr1	93303001	93303100	RPL5	ENSG00000122406	protein_coding	ribosomal protein L5	0.390339	0.418097	0.129845	6.91452	11.2553	8	10.6658	9.625	8.5	7.50888	10.8413	8	9.92749	0	4	5	8	5	6	5	12	7	5	11	6	7	11	0	18	3	9	12	25	9	0	0	1	23	4	30	39	10	0
chr1	93303101	93303200	RPL5	ENSG00000122406	protein_coding	ribosomal protein L5	0.528331	0.373534	0.0985672	4.05045	6.25532	4	6.58875	5.0625	4.5	4.0244	5.95238	4	6.03332	0	4	0	4	3	6	8	9	6	3	5	5	5	4	0	9	3	3	3	15	4	0	0	1	9	0	18	26	6	0
chr1	93306201	93306300	RPL5;SNORA66	ENSG00000122406;ENSG00000207523	protein_coding;snoRNA	ribosomal protein L5;small nucleolar RNA, H/ACA box 66	0.109058		0.803043	2.24511	2.57447	2	2.8033	2.6875	2	1.95683	2.60317	2	2.59987	0	2	2	5	0	1	4	0	2	0	4	2	1	0	0	2	0	2	1	6	3	2	0	0	2	10	8	1	2	1
chr1	93306301	93306400	RPL5;SNORA66	ENSG00000122406;ENSG00000207523	protein_coding;snoRNA	ribosomal protein L5;small nucleolar RNA, H/ACA box 66	0.314272		0.484354	2.77941	3.23404	2	3.78333	2.875	2	2.12525	3.14286	2	3.42598	0	2	2	5	0	1	6	0	2	0	4	2	1	1	0	2	0	5	1	6	3	2	0	0	2	16	15	2	3	1
chr1	93307301	93307400	RPL5	ENSG00000122406	protein_coding	ribosomal protein L5	0.401542	0.487403	0.204775	14.5769	18.7021	16	15.489	19.5625	19.5	13.4063	18.9206	17	14.887	0	6	13	29	8	12	31	41	11	6	19	21	18	18	0	21	1	23	8	36	39	2	0	3	31	15	33	17	14	0
chr1	93307401	93307500	RPL5	ENSG00000122406	protein_coding	ribosomal protein L5	0.778059	0.272149	0.0059872	27.5476	41.2766	38	37.7715	32.375	27.5	21.6699	39.0159	31	34.4582	0	10	20	48	27	54	40	52	26	5	41	40	24	38	3	48	4	22	22	67	60	12	0	2	80	20	65	46	40	1
chr1	93492901	93493000	Y_RNA	ENSG00000251837	misc_RNA	Y RNA	0.236338	0.522705	0.270416	7.81573	13.234	9	13.4151	12.1875	11	10.3809	12.9683	9	12.6414	0	7	3	9	4	12	4	32	15	1	27	6	15	15	2	29	1	6	8	28	12	10	1	0	59	5	10	15	12	0
chr1	93493001	93493100	Y_RNA	ENSG00000251837	misc_RNA	Y RNA	0.228993	0.530907	0.283912	7.93087	13.2766	9	13.3981	12.25	11	10.3118	13.0159	9	12.614	0	9	3	9	4	12	4	32	15	1	27	6	15	15	2	29	1	6	8	28	12	10	1	0	59	5	10	15	12	0
chr1	93981801	93981900	FNBP1L	ENSG00000137942	protein_coding	formin binding protein 1 like	0.206034		0.650158	2.81696	3.3617	2	3.80746	2.8125	1.5	3.10309	3.22222	2	3.62538	0	2	0	1	0	0	0	5	3	1	12	2	2	9	3	7	3	0	9	7	7	4	0	0	14	1	2	11	0	1
chr1	93981901	93982000	FNBP1L	ENSG00000137942	protein_coding	formin binding protein 1 like	0.250489		0.584729	2.7709	3.29787	2	3.72952	2.6875	1.5	3.09233	3.14286	2	3.56442	0	2	0	1	0	0	0	5	3	1	10	2	1	9	3	7	3	0	9	7	7	4	0	0	14	1	2	11	0	1
chr1	94313101	94313200	RP4-561L24.3	ENSG00000260464	lincRNA		0.242911	0.489749	0.212636	1260.19	3218.4	1370	5431.18	1979.88	1795	1431.3	2903.86	1638	4761.97	36	761	460	1370	456	458	108	2258	2840	262	4229	879	1653	3691	161	6967	163	830	1730	7155	2971	424	30	85	16467	145	2881	6799	1879	153
chr1	94313201	94313300	RP4-561L24.3	ENSG00000260464	lincRNA		0.260866	0.472657	0.189443	1204.38	3117.55	1277	5319.9	1879.5	1741	1360.94	2803.13	1580	4662.72	33	692	452	1277	431	451	103	2130	2763	257	3916	846	1580	3551	147	6507	144	806	1682	6965	2868	388	27	79	16317	134	2824	6391	1795	139
chr1	109618501	109618600	TAF13	ENSG00000197780	protein_coding	TATA-box binding protein associated factor 13	0.189118	0.770214	0.62131	3.92849	4.70213	4	4.68074	5.5625	5.5	3.966	4.92063	4	4.49481	0	0	5	8	1	3	10	13	2	1	5	6	5	4	0	3	0	5	5	5	4	2	0	0	3	5	19	3	6	0
chr1	110564901	110565000	AHCYL1	ENSG00000168710	protein_coding	adenosylhomocysteinase like 1	0.281182		0.53661	3.12513	3.59574	2	3.84289	2.375	1.5	2.39096	3.28571	2	3.55341	0	3	0	7	1	0	1	3	1	2	12	3	2	2	2	2	0	6	4	3	2	1	1	0	5	12	8	2	1	0
chr1	110566101	110566200	AHCYL1	ENSG00000168710	protein_coding	adenosylhomocysteinase like 1	0.276217		0.51998	3.07373	3.31915	3	3.11453	3	2.5	2.82843	3.2381	3	3.02524	0	2	6	2	0	0	3	1	2	0	5	5	2	1	1	3	1	5	5	9	7	0	0	2	4	12	10	3	3	1
chr1	110566201	110566300	AHCYL1	ENSG00000168710	protein_coding	adenosylhomocysteinase like 1	0.0250183		0.949384	1.97123	2.78723	2	2.82794	2.6875	3	1.8518	2.7619	2	2.60096	0	1	0	5	0	0	0	0	2	0	7	3	1	3	1	1	1	4	3	11	6	0	0	0	6	7	9	3	1	0
chr1	110943801	110943900	LAMTOR5-AS1;LAMTOR5	ENSG00000224699;ENSG00000134248	antisense;protein_coding	LAMTOR5 antisense RNA 1;late endosomal/lysosomal adaptor, MAPK and MTOR activator 5	1.12054		0.00936599	2.72214	4.10638	3	4.59316	2.1875	1	2.97139	3.61905	2	4.30089	0	2	0	9	1	0	3	3	2	5	6	1	2	5	1	1	0	1	4	8	2	1	0	0	4	7	10	5	2	3
chr1	110943901	110944000	LAMTOR5-AS1;LAMTOR5	ENSG00000224699;ENSG00000134248	antisense;protein_coding	LAMTOR5 antisense RNA 1;late endosomal/lysosomal adaptor, MAPK and MTOR activator 5	0.6835	0.358293	0.0570511	5.8487	7.85106	8	6.61349	6.3125	4.5	6.38455	7.46032	7	6.53977	0	2	2	14	9	1	9	3	6	8	10	5	3	9	3	9	0	4	9	12	7	7	0	0	8	15	14	11	4	0
chr1	113243701	113243800	RHOC	ENSG00000155366	protein_coding	ras homolog family member C	0.627334	0.423166	0.139984	5.18629	4.53191	4	4.14336	3.875	3	3.81007	4.36508	3	4.04133	0	4	1	8	11	1	8	5	2	10	5	9	2	4	1	3	0	1	4	7	8	2	5	0	7	1	1	6	2	0
chr1	113243801	113243900	RHOC	ENSG00000155366	protein_coding	ras homolog family member C	0.607802	0.365261	0.0934746	5.82465	5.97872	5	4.98035	5.4375	4.5	5.05923	5.84127	5	4.96506	0	5	1	11	7	3	11	13	4	6	7	8	2	5	1	3	5	1	6	7	10	2	3	0	7	4	5	9	6	0
chr1	115259501	115259600	NRAS;CSDE1	ENSG00000213281;ENSG00000009307	protein_coding;protein_coding	neuroblastoma RAS viral oncogene homolog;cold shock domain containing E1	0.117013		0.780781	2.66752	3.57447	2	4.93763	3.25	3	2.76887	3.49206	2	4.46807	0	3	2	7	1	1	3	2	0	1	4	9	3	1	0	0	0	0	2	5	1	0	2	0	4	0	5	0	3	1
chr1	115259601	115259700	CSDE1	ENSG00000009307	protein_coding	cold shock domain containing E1	-0.0611935		0.860319	2.33886	3.14894	2	3.68887	3.625	3.5	2.77789	3.26984	3	3.46506	0	3	2	7	0	1	2	4	0	1	2	6	3	4	0	2	0	1	2	3	1	0	1	0	4	1	5	2	3	1
chr1	115259901	115260000	CSDE1	ENSG00000009307	protein_coding	cold shock domain containing E1	0.0876663	0.891591	0.808145	4.74802	6.21277	4	7.01531	6.125	4	6.16306	6.19048	4	6.76055	0	0	0	4	1	2	6	7	2	3	12	8	3	4	2	8	0	3	6	13	9	0	2	0	9	5	16	6	4	0
chr1	115260001	115260100	CSDE1	ENSG00000009307	protein_coding	cold shock domain containing E1	0.717572	0.358293	0.0563497	5.14707	6.17021	5	5.76466	4.125	5	2.8954	5.65079	5	5.24299	0	2	0	10	1	4	7	6	1	0	5	8	3	2	3	8	0	6	6	7	3	2	3	0	9	8	8	5	4	0
chr1	115260601	115260700	CSDE1	ENSG00000009307	protein_coding	cold shock domain containing E1	0.682381		0.111552	2.17985	3.12766	2	3.62729	2.4375	1.5	2.47572	2.95238	2	3.36696	0	0	1	1	2	0	1	7	2	2	4	1	3	2	1	4	1	7	2	3	2	1	0	0	0	6	2	4	1	0
chr1	115292701	115292800	CSDE1	ENSG00000009307	protein_coding	cold shock domain containing E1	0.58462	0.391507	0.113381	3.85703	5.08511	4	4.88489	4	5	2.94392	4.80952	4	4.47523	0	0	3	5	1	5	6	5	1	0	4	4	2	7	1	8	2	7	5	5	2	2	0	1	10	4	6	8	2	4
chr1	115300501	115300600	CSDE1	ENSG00000009307	protein_coding	cold shock domain containing E1	1.09854	0.287422	0.00986817	4.26485	5.2766	4	4.51905	2.9375	2	3.35596	4.68254	4	4.35084	0	0	4	6	5	4	4	5	2	1	2	5	4	3	0	3	1	2	4	5	9	6	0	0	4	9	7	0	7	0
chr1	115300601	115300700	CSDE1	ENSG00000009307	protein_coding	cold shock domain containing E1	0.846405		0.0797689	2.70967	3.42553	3	3.76335	2.0625	1.5	2.3796	3.07937	2	3.49793	0	0	0	2	3	2	4	5	0	0	0	5	1	0	0	3	0	1	3	4	4	2	0	0	2	3	5	0	6	0
chr1	117944801	117944900	MAN1A2	ENSG00000198162	protein_coding	mannosidase alpha class 1A member 2	0.50493	0.458769	0.178266	9.56355	11.8511	9	12.943	11	8	7.50111	11.6349	9	11.7491	0	3	3	9	3	18	25	25	9	2	9	11	11	12	0	10	2	7	13	8	24	6	0	2	20	17	30	10	11	0
chr1	117944901	117945000	MAN1A2	ENSG00000198162	protein_coding	mannosidase alpha class 1A member 2	0.282247	0.607205	0.409232	10.9433	13.3191	10	14.1254	13.5625	11.5	8.98865	13.381	11	12.9458	0	1	6	11	7	18	22	20	12	2	9	16	10	11	1	9	0	7	6	11	21	7	0	1	26	17	29	16	15	0
chr1	117945001	117945100	MAN1A2	ENSG00000198162	protein_coding	mannosidase alpha class 1A member 2	0.741174	0.358293	0.0510978	4.89532	6.14894	5	7.70934	4.25	3.5	3.23522	5.66667	4	6.87914	0	1	3	2	7	13	8	6	2	2	6	5	4	4	1	3	0	5	5	12	2	0	0	2	13	5	12	12	6	1
chr1	117963201	117963300	MAN1A2	ENSG00000198162	protein_coding	mannosidase alpha class 1A member 2	0.208543		0.647407	1.68202	2.80851	1	3.71037	2.5	1.5	2.52982	2.73016	1	3.43232	0	1	0	3	1	0	0	3	5	1	1	3	2	0	0	5	0	7	1	3	0	4	0	0	4	0	7	4	3	0
chr1	120286701	120286800	PHGDH	ENSG00000092621	protein_coding	phosphoglycerate dehydrogenase	0.716995		0.0668668	1.92465	2.95745	3	2.74224	2.625	1	4.24068	2.87302	2	3.15458	0	0	1	9	3	0	1	5	1	3	4	2	7	4	2	3	1	2	4	6	1	0	0	0	4	0	7	3	1	0
chr1	120291001	120291100	HMGCS2	ENSG00000134240	protein_coding	3-hydroxy-3-methylglutaryl-CoA synthase 2	-0.485392		0.264424	2.29544	2.14894	1	2.63735	2.6875	2	2.91476	2.28571	1	2.69664	1	0	0	1	2	2	1	1	3	0	5	1	1	0	1	5	0	4	0	10	3	0	2	0	1	0	6	2	2	0
chr1	145116801	145116900	SEC22B	ENSG00000223380	processed_transcript	NA	0.553152		0.174707	1.82108	2.65957	2	2.70488	2.125	1.5	2.36291	2.52381	2	2.61421	0	3	1	3	0	2	0	5	1	0	2	2	2	0	2	5	0	1	3	5	6	0	0	0	4	6	2	3	4	0
chr1	145396901	145397000					0.0561849	0.924218	0.878811	3.41362	4.23404	2	4.57884	4.5	3.5	5.1251	4.30159	3	4.68228	0	1	0	2	2	0	1	20	7	1	9	3	0	6	4	4	1	2	1	7	2	8	0	0	5	8	2	3	2	1
chr1	145399201	145399300					-0.366162	0.358293	0.0563495	16.9554	27.2766	15	33.2126	30.625	30	18.6936	28.127	20	30.0851	0	5	13	32	9	4	4	15	34	5	49	10	15	23	2	67	4	13	32	40	37	12	0	3	89	3	39	43	20	2
chr1	145439801	145439900	TXNIP	ENSG00000117289	protein_coding	NA	0.676672	0.359713	0.0880495	6.83263	6.51064	5	5.50838	4.9375	4	4.0574	6.11111	5	5.19339	1	0	3	3	3	4	10	11	2	5	10	3	0	4	1	8	0	3	6	6	8	3	5	0	5	9	16	5	5	0
chr1	145439901	145440000	TXNIP	ENSG00000117289	protein_coding	NA	0.0160524	0.979926	0.966176	4.91359	5.02128	4	5.26056	5.75	4.5	5.45894	5.20635	4	5.27673	0	1	2	2	5	1	8	5	3	3	11	5	7	4	0	6	2	3	1	7	6	2	2	0	10	6	8	4	5	0
chr1	145440001	145440100	TXNIP	ENSG00000117289	protein_coding	NA	-0.169937	0.777807	0.631316	4.87354	4.74468	4	4.81153	5.9375	5.5	5.43407	5.04762	4	4.95928	0	1	2	2	4	2	8	4	3	3	7	5	7	2	0	6	2	2	2	5	6	0	2	1	12	6	7	4	4	1
chr1	145441501	145441600	TXNIP	ENSG00000117289	protein_coding	NA	0.318674	0.65012	0.464553	3.77837	4.12766	3	5.09312	3.25	2	2.84019	3.90476	2	4.62013	0	0	0	4	0	4	4	6	1	1	3	1	0	2	0	7	0	3	2	9	3	1	3	0	11	10	3	1	0	0
chr1	145441601	145441700	TXNIP	ENSG00000117289	protein_coding	NA	0.774752	0.358293	0.0597965	10.6684	12.9787	10	13.7848	9.1875	8.5	6.93992	12.0159	9	12.4661	0	1	2	15	1	10	25	14	7	5	10	15	5	9	0	16	0	16	14	7	18	7	2	0	12	20	38	8	8	0
chr1	145441701	145441800	TXNIP	ENSG00000117289	protein_coding	NA	0.680894	0.373534	0.0991766	5.22273	6.76596	4	6.88481	5.125	3	5.43906	6.34921	4	6.54552	0	0	1	4	3	7	10	4	2	3	8	4	5	5	0	13	0	10	13	4	10	4	0	0	6	8	22	4	3	0
chr1	145442401	145442500	TXNIP	ENSG00000117289	protein_coding	NA	0.363077		0.396094	3.03689	3.17021	3	2.83855	2.625	2	2.57876	3.03175	2	2.7648	1	3	0	6	0	2	4	3	1	0	6	4	1	2	0	4	0	3	2	5	3	3	0	0	4	2	4	2	3	0
chr1	145442501	145442600	TXNIP	ENSG00000117289	protein_coding	NA	0.592516	0.382387	0.105762	10.2475	10.766	9	9.95471	7.3125	6	5.28796	9.88889	8	9.08759	0	3	0	10	6	4	10	21	10	2	7	13	8	5	0	10	0	9	9	14	6	2	4	3	28	22	14	4	16	4
chr1	145442601	145442700	TXNIP	ENSG00000117289	protein_coding	NA	0.788085	0.359713	0.0764215	4.89067	4.82979	3	4.99269	2.875	2.5	2.15639	4.33333	3	4.51163	0	0	0	4	4	1	7	19	5	1	0	10	5	1	0	4	0	2	3	4	3	1	4	3	12	15	9	2	6	1
chr1	148000801	148000900					0.733917		0.0756374	2.05045	5.97872	2	10.3051	2.375	2	2.36291	5.06349	2	9.09071	0	1	0	1	0	3	0	5	1	0	4	0	1	9	0	14	0	0	7	8	2	0	0	0	23	0	5	16	2	0
chr1	148248101	148248200	RP11-89F3.2	ENSG00000236140	lincRNA		0.211621	0.541623	0.299889	120.614	272.319	141	415.58	183.562	163.5	133.503	249.778	146	366.014	4	88	31	230	44	58	14	170	235	15	456	67	154	344	32	633	11	81	208	684	367	104	4	27	970	26	226	729	194	15
chr1	149155801	149155900					-0.454383	0.322607	0.0346218	13.1813	16.8085	16	14.0923	25.3125	22	24.385	18.9683	18	17.4679	1	12	1	19	5	0	1	27	30	0	37	28	23	11	10	38	6	12	11	18	22	18	0	7	31	16	19	36	28	2
chr1	149230501	149230600					0.0782269	0.885719	0.794855	5.16197	10.383	3	16.4033	7.375	6	6.08687	9.61905	5	14.503	1	4	1	5	1	0	1	3	11	1	26	3	2	12	1	25	0	6	8	22	6	2	0	0	48	1	8	33	6	1
chr1	149230601	149230700					0.0483289	0.924218	0.878872	4.62349	9.06383	3	14.8359	6.5	5	5.34166	8.4127	4	13.0947	1	4	0	4	1	0	1	2	10	1	24	3	2	10	1	21	0	4	5	19	5	2	0	0	43	1	7	31	6	1
chr1	149298501	149298600					0.35797	0.465762	0.183412	5.6177	10.1489	5	13.1463	7.25	6.5	5.57973	9.4127	5	11.7207	1	0	3	11	3	5	4	11	20	0	14	4	7	13	0	24	3	2	7	12	5	7	2	0	45	4	11	20	12	1
chr1	149856001	149856100	HIST2H2BE	ENSG00000184678	protein_coding	histone cluster 2, H2be	0.355141		0.34158	2.51649	3.93617	2	4.41048	3.875	3.5	4.28758	3.92063	3	4.34519	0	2	2	1	1	4	4	2	3	1	7	2	5	0	0	5	0	5	0	7	4	0	0	0	13	3	11	9	2	0
chr1	149856101	149856200	HIST2H2BE	ENSG00000184678	protein_coding	histone cluster 2, H2be	0.108991		0.783346	1.40626	2.61702	1	3.22728	2.75	1	3.10913	2.65079	1	3.17327	0	0	0	1	0	2	2	1	1	0	4	3	0	2	0	4	0	2	0	8	8	0	0	0	6	0	8	10	1	0
chr1	149858801	149858900	HIST2H2AC	ENSG00000184260	protein_coding	histone cluster 2, H2ac	0.0515846		0.894519	2.15613	3.34043	2	4.49288	3.0625	2.5	2.86284	3.26984	2	4.12	0	0	1	4	3	3	1	6	2	0	1	4	2	2	0	3	0	4	3	7	2	0	0	1	4	4	8	2	4	0
chr1	150280601	150280700	MRPS21	ENSG00000187145	protein_coding	NA	0.961053		0.0187586	2.5028	3.04255	2	2.66994	2.125	2	2.15639	2.80952	2	2.56438	0	0	3	8	5	4	4	4	2	1	2	6	2	1	0	2	1	2	2	4	3	0	0	1	3	1	3	6	3	0
chr1	150280701	150280800	MRPS21	ENSG00000187145	protein_coding	NA	0.435697	0.522705	0.268823	5.23599	5.14894	4	4.97812	4.8125	3.5	4.06971	5.06349	4	4.73448	0	1	4	13	5	10	4	3	4	4	8	3	1	0	0	4	1	6	1	8	7	2	4	5	13	1	6	7	3	0
chr1	150547001	150547100	MCL1	ENSG00000143384	protein_coding	myeloid cell leukemia 1	-0.249006		0.55255	2.9791	3.23404	2	3.49044	3.1875	4	2.45544	3.22222	3	3.24009	0	2	1	3	2	1	0	5	2	1	3	3	5	1	0	5	0	0	3	7	4	7	0	5	1	17	5	0	1	0
chr1	150594601	150594700	ENSA	ENSG00000143420	protein_coding	endosulfine alpha	0.52689	0.489749	0.208136	3.55455	4.21277	4	3.82177	3.125	3	3.00832	3.93651	3	3.6406	0	1	0	8	0	4	6	15	3	5	7	3	1	0	1	2	0	4	6	6	6	1	1	2	7	4	8	2	6	0
chr1	151374301	151374400	PSMB4	ENSG00000159377	protein_coding	proteasome subunit beta 4	0.221448	0.707077	0.536353	5.06251	5.93617	5	5.28083	7.125	6	6.81053	6.2381	5	5.67312	0	0	4	9	4	6	9	3	3	6	5	10	2	7	0	6	1	5	3	13	7	2	0	0	10	0	14	7	5	0
chr1	151411501	151411600	POGZ;RNY4P25	ENSG00000143442;ENSG00000238711	protein_coding;misc_RNA	pogo transposable element with ZNF domain;RNA, Ro-associated Y4 pseudogene 25	0.204896	0.560946	0.334259	6.73439	11.4043	10	10.6192	10.5	9.5	7.6768	11.1746	10	9.90363	1	6	2	14	8	2	0	39	13	0	19	6	10	12	2	10	0	4	12	26	13	5	0	2	38	5	14	19	22	0
chr1	151955301	151955400	S100A10	ENSG00000197747	protein_coding	S100 calcium binding protein A10	0.468157		0.271789	1.93957	3.2766	2	3.88812	2.6875	1.5	2.82179	3.12698	2	3.63448	0	4	0	4	0	3	4	7	3	1	8	2	0	0	0	4	0	8	2	7	13	0	0	0	6	0	9	4	1	0
chr1	151955401	151955500	S100A10	ENSG00000197747	protein_coding	S100 calcium binding protein A10	0.192829	0.711408	0.544773	5.46771	8.87234	5	8.87012	9.125	6.5	7.8475	8.93651	6	8.56074	0	5	0	19	5	4	5	13	7	1	15	9	2	6	1	18	0	11	5	20	30	1	0	3	12	5	31	9	12	0
chr1	151955501	151955600	S100A10	ENSG00000197747	protein_coding	S100 calcium binding protein A10	0.332791	0.576976	0.361289	3.64329	5.38298	4	5.94011	5.0625	4	5.43407	5.30159	4	5.77435	0	2	3	13	4	3	4	8	1	2	9	6	0	1	0	4	2	2	4	10	15	1	0	0	5	3	10	9	4	0
chr1	151955601	151955700	S100A10	ENSG00000197747	protein_coding	S100 calcium binding protein A10	-0.522644		0.125414	2.85599	3.61702	3	3.4613	5.75	5	6.48588	4.15873	3	4.46566	0	3	2	10	1	2	1	8	1	1	9	3	2	5	0	6	1	3	0	3	6	0	0	1	9	3	4	5	4	0
chr1	152004901	152005000	NBPF18P;S100A11	ENSG00000229021;ENSG00000163191	antisense;protein_coding	;S100 calcium binding protein A11	0.438638	0.477504	0.195796	3.37215	5.44681	4	5.27425	4.25	4.5	3.49285	5.14286	4	4.88532	0	0	0	14	0	6	3	4	2	2	8	4	3	5	0	5	0	4	2	7	13	1	0	0	13	7	10	8	5	0
chr1	152005001	152005100	NBPF18P;S100A11	ENSG00000229021;ENSG00000163191	antisense;protein_coding	;S100 calcium binding protein A11	0.534225	0.358293	0.0642539	9.79564	14.0426	14	10.6464	11.8125	11	8.33642	13.4762	12	10.0929	0	5	4	28	3	13	7	14	9	5	16	18	9	15	0	16	0	22	5	29	32	6	0	0	22	22	17	14	16	1
chr1	152005101	152005200	NBPF18P;S100A11	ENSG00000229021;ENSG00000163191	antisense;protein_coding	;S100 calcium binding protein A11	0.342722	0.598777	0.395618	3.69676	4.34043	4	3.57696	4.125	3	4.42531	4.28571	4	3.77354	1	5	4	12	3	4	1	4	3	2	2	8	5	0	0	8	0	6	1	4	3	1	0	0	5	7	3	6	7	0
chr1	152005201	152005300	NBPF18P;S100A11	ENSG00000229021;ENSG00000163191	antisense;protein_coding	;S100 calcium binding protein A11	0.100359		0.81535	2.29987	2.68085	2	2.5376	3.3125	2.5	3.66458	2.84127	2	2.84665	0	1	2	5	0	6	3	0	0	0	5	5	1	3	0	5	1	3	0	6	3	0	0	1	4	1	1	6	0	0
chr1	152009401	152009500	NBPF18P;S100A11	ENSG00000229021;ENSG00000163191	antisense;protein_coding	;S100 calcium binding protein A11	-0.0544437		0.887805	2.7037	3.06383	2	2.86966	3.5	3	2.75681	3.1746	3	2.8258	0	0	0	7	2	4	6	8	4	1	6	2	1	1	1	0	1	4	4	4	5	2	0	1	9	5	7	3	3	0
chr1	152976201	152976300	SPRR3	ENSG00000163209	protein_coding	small proline rich protein 3	-1.70342	0.287422	0.0107835	26.4946	12.9362	2	29.2526	4.3125	1	5.38787	10.746	2	25.6169	2	3	0	1	1	0	2	2	1	0	1	0	7	0	113	0	3	9	2	0	36	43	9	16	2	134	1	0	2	13
chr1	153333401	153333500	S100A9	ENSG00000163220	protein_coding	S100 calcium binding protein A9	-1.71039	0.287422	0.00979092	12.0444	5.76596	1	10.9866	2.125	1.5	2.21736	4.84127	1	9.65904	0	2	0	0	0	1	0	1	0	0	0	0	2	0	35	0	1	5	0	3	9	34	5	26	1	42	1	0	0	9
chr1	153362501	153362600	S100A8	ENSG00000143546	protein_coding	S100 calcium binding protein A8	-1.93754	0.332972	0.0390452	11.1472	5.57447	0	12.6091	1.5	0	2.19089	4.53968	0	11.0597	0	0	0	2	0	2	2	0	0	0	0	0	0	0	35	0	0	0	0	0	13	25	3	11	0	61	0	0	0	6
chr1	153507001	153507100	BX470102.3;S100A6	ENSG00000238279;ENSG00000197956	antisense;protein_coding	;S100 calcium binding protein A6	0.394967	0.62837	0.435372	6.54571	5.7234	3	6.70075	5.625	2.5	7.62343	5.69841	3	6.88297	1	3	4	5	2	5	4	4	5	1	0	7	7	3	3	0	1	10	14	1	8	7	1	2	2	17	3	0	7	0
chr1	153507101	153507200	BX470102.3;S100A6	ENSG00000238279;ENSG00000197956	antisense;protein_coding	;S100 calcium binding protein A6	0.125959	0.871949	0.775034	14.8915	12.4468	8	13.8467	13.0625	8	13.6405	12.6032	8	13.6872	0	5	5	17	18	6	11	6	2	2	4	20	19	5	5	2	5	25	19	8	16	20	3	3	3	40	5	1	9	1
chr1	153507201	153507300	BX470102.3;S100A6	ENSG00000238279;ENSG00000197956	antisense;protein_coding	;S100 calcium binding protein A6	0.32085	0.684355	0.510652	6.24081	5.93617	4	5.81379	5.6875	2.5	7.13413	5.87302	3	6.1158	0	2	2	8	9	6	5	4	2	0	0	8	9	3	3	1	0	13	5	6	15	8	1	0	3	25	2	0	3	2
chr1	153507701	153507800	S100A6	ENSG00000197956	protein_coding	S100 calcium binding protein A6	-0.413128	0.652787	0.467909	4.17844	2.91489	2	3.32206	4.625	3.5	4.25637	3.34921	2	3.62411	0	2	0	4	6	3	8	1	1	3	1	3	4	1	1	3	1	4	7	0	2	2	0	0	1	5	1	0	2	0
chr1	153508401	153508500	S100A6	ENSG00000197956	protein_coding	S100 calcium binding protein A6	0.684175	0.522705	0.271333	4.34319	3.14894	2	3.8447	2.5625	1.5	3.30593	3	2	3.6983	0	0	2	1	7	2	6	0	0	1	2	7	5	1	2	1	2	9	4	1	2	2	1	0	0	9	1	0	3	0
chr1	153643701	153643800	TRNA_Met	tRNA	transfer RNA Met		-1.63238	0.0118503	1.47805e-05	20.5662	17.9574	13	18.6524	25.5	24.5	20.5589	19.873	15	19.2701	1	7	7	6	9	0	0	15	19	3	16	21	13	23	6	16	7	20	13	19	62	20	0	1	40	29	12	17	21	12
chr1	153643801	153643900					-2.1871	0.0255808	7.78315e-05	11.7306	6.95745	4	8.26716	15	9.5	15.3493	9	6	10.9618	0	4	3	0	4	0	0	6	10	0	4	12	9	6	4	2	7	6	6	9	37	9	0	1	4	25	3	1	6	9
chr1	153758201	153758300	Y_RNA	ENSG00000207039	misc_RNA	Y RNA	0.0433953		0.899624	3.14889	5.29787	3	6.09674	4.9375	3.5	4.49398	5.20635	3	5.69991	0	3	1	0	2	5	0	17	4	0	8	1	2	6	0	6	0	5	2	3	5	2	0	0	14	4	1	12	10	2
chr1	153947001	153947100	JTB	ENSG00000143543	protein_coding	jumping translocation breakpoint	0.150658	0.815548	0.677971	3.97652	4.76596	5	4.10838	4.8125	5	2.40052	4.77778	5	3.73062	0	0	1	6	3	5	6	12	1	2	6	6	5	5	2	11	0	3	1	6	2	0	0	0	4	8	8	5	1	0
chr1	153954401	153954500	RAB13	ENSG00000143545	protein_coding	RAB13, member RAS oncogene family	0.0821133		0.845337	2.38988	3.21277	2	3.96142	3.5	3	2.58199	3.28571	2	3.64306	0	2	0	4	2	6	5	2	1	0	5	6	1	2	2	2	0	11	3	3	1	0	0	0	3	0	6	7	2	0
chr1	153963201	153963300	RPS27	ENSG00000177954	protein_coding	ribosomal protein S27	0.72482	0.349116	0.0468101	86.0832	88.8723	68	68.8011	85.375	73	71.3338	87.9841	68	68.8874	1	26	26	131	59	145	125	86	20	26	69	143	53	28	6	32	17	85	68	59	90	43	3	20	66	175	112	59	90	8
chr1	153963301	153963400	RPS27	ENSG00000177954	protein_coding	ribosomal protein S27	0.726527	0.348737	0.0464772	75.9795	77.8723	57	61.2328	74.4375	59	63.1105	77	57	61.2188	1	25	26	116	53	128	103	73	16	24	55	126	42	22	6	21	15	80	60	54	79	40	3	19	53	153	100	47	71	8
chr1	153963401	153963500	RPS27	ENSG00000177954	protein_coding	ribosomal protein S27	0.716757	0.354929	0.0496584	76.086	77.9149	58	61.18	74.5625	59	63.4024	77.0635	58	61.2517	1	24	26	116	53	128	103	73	16	24	56	126	41	22	6	21	15	80	60	56	79	40	3	19	53	153	100	48	71	8
chr1	153963501	153963600	RPS27	ENSG00000177954	protein_coding	ribosomal protein S27	0.7247	0.349116	0.0467543	75.8072	77.7872	57	61.1704	74.25	59	62.8612	76.8889	57	61.1115	1	24	26	116	53	127	102	73	16	24	56	126	41	22	6	21	15	80	60	56	79	40	3	19	53	153	100	48	70	8
chr1	154179201	154179300	C1orf43	ENSG00000143612	protein_coding	chromosome 1 open reading frame 43	0.290587		0.418204	3.16458	4.08511	3	3.98273	3.9375	3	3.54906	4.04762	3	3.84971	1	2	0	6	1	2	5	6	1	1	5	8	2	2	1	3	0	0	4	5	3	0	0	0	4	6	15	3	4	0
chr1	155889701	155889800	KIAA0907;SNORA42	ENSG00000132680;ENSG00000207475	protein_coding;snoRNA	KIAA0907;small nucleolar RNA, H/ACA box 80E	-1.60944	0.231189	0.00302773	6.57686	4.12766	3	5.05026	9.9375	6.5	9.89592	5.60317	3	7.00815	0	3	0	0	3	4	3	7	3	0	1	5	9	2	1	1	2	3	3	7	7	2	0	9	0	29	0	3	4	1
chr1	155895801	155895900	KIAA0907;SCARNA4	ENSG00000132680;ENSG00000252808	protein_coding;snoRNA	KIAA0907;NA	-0.284588	0.768863	0.617104	8.09799	4.80851	2	8.77159	4.0625	3	3.58643	4.61905	2	7.76557	3	25	1	4	1	5	1	0	1	0	1	4	1	1	2	0	1	0	1	6	4	1	6	2	3	8	0	2	3	2
chr1	155978801	155978900	SSR2	ENSG00000163479	protein_coding	signal sequence receptor subunit 2	0.322126	0.63579	0.44792	3.67294	4.3617	3	4.65984	3.75	4	2.93258	4.20635	3	4.27354	0	2	1	5	2	1	3	5	5	6	7	7	3	2	1	4	0	2	2	4	3	0	0	0	3	22	11	5	10	0
chr1	155978901	155979000	SSR2	ENSG00000163479	protein_coding	signal sequence receptor subunit 2	0.000217014		0.999627	2.06305	2.29787	2	2.44873	3	1	3.84708	2.47619	2	2.85034	0	1	0	5	3	5	2	2	0	2	3	3	2	0	0	2	2	0	1	3	2	0	0	0	1	3	9	6	2	0
chr1	156040201	156040300	RAB25	ENSG00000132698	protein_coding	RAB25, member RAS oncogene family	0.0803919		0.838902	1.84582	2.68085	2	2.95698	2.5625	3	2.09662	2.65079	2	2.74836	0	0	1	6	0	2	2	7	4	1	8	3	3	0	0	2	0	1	2	0	5	2	0	0	4	4	8	1	1	0
chr1	156259901	156260000	TMEM79;C1orf85	ENSG00000163472;ENSG00000198715	protein_coding;protein_coding	transmembrane protein 79;glycosylated lysosomal membrane protein	0.325492		0.455608	1.57955	2.65957	2	3.29213	2.1875	2	2.42813	2.53968	2	3.08391	0	0	0	1	2	2	4	3	3	0	6	1	2	3	0	6	0	3	2	2	2	0	0	0	10	0	10	7	0	0
chr1	156260101	156260200	TMEM79;C1orf85	ENSG00000163472;ENSG00000198715	protein_coding;protein_coding	transmembrane protein 79;glycosylated lysosomal membrane protein	0.917006	0.334414	0.0408763	4.10453	4.48936	3	3.99387	3.4375	3.5	2.96578	4.22222	3	3.76505	0	2	2	1	0	10	8	8	1	8	10	14	4	1	1	7	2	7	4	11	11	0	0	3	8	6	13	2	3	0
chr1	156278801	156278900	CCT3	ENSG00000163468	protein_coding	chaperonin containing TCP1 subunit 3	0.34695		0.38045	2.02775	2.95745	2	3.21652	2.875	2.5	2.41868	2.93651	2	3.01541	0	0	2	2	0	2	3	7	1	0	5	2	0	3	0	4	0	0	6	9	5	2	0	0	3	0	6	2	1	0
chr1	156453801	156453900	MEF2D;Y_RNA	ENSG00000116604;ENSG00000206651	protein_coding;misc_RNA	myocyte enhancer factor 2D;Y RNA	0.432417	0.511077	0.245738	3.95236	5.04255	4	5.07748	4.875	4	5.18813	5	4	5.06411	0	1	0	1	1	4	2	18	4	2	6	11	2	1	1	4	0	7	10	6	13	1	0	1	6	6	15	4	17	0
chr1	156453901	156454000	MEF2D;Y_RNA	ENSG00000116604;ENSG00000206651	protein_coding;misc_RNA	myocyte enhancer factor 2D;Y RNA	0.414698	0.516182	0.249319	3.97938	5.31915	4	5.41779	5.0625	4	5.32252	5.25397	4	5.35202	0	1	0	1	1	4	2	18	4	2	6	12	2	1	1	4	0	7	10	6	13	1	0	1	6	6	16	4	17	0
chr1	156711901	156712000	HDGF	ENSG00000143321	protein_coding	hepatoma-derived growth factor	0.323902	0.574129	0.357689	3.33209	3.89362	3	3.3247	3.6875	3	3.15634	3.84127	3	3.25877	0	0	1	2	2	3	2	5	4	3	8	4	1	5	2	3	0	5	3	7	11	1	0	0	12	3	5	2	1	0
chr1	160209901	160210000	DCAF8;DCAF8	ENSG00000132716;ENSG00000258465	protein_coding;protein_coding	DDB1 and CUL4 associated factor 8;	-0.222278		0.63136	3.19318	2.57447	2	2.42043	3.375	3	2.30579	2.77778	2	2.39922	0	0	2	2	6	2	9	4	0	5	4	5	5	3	2	1	0	5	0	3	3	2	0	0	3	3	6	2	2	0
chr1	160223001	160223100	DCAF8;DCAF8	ENSG00000132716;ENSG00000258465	protein_coding;protein_coding	DDB1 and CUL4 associated factor 8;	-0.35475	0.643965	0.456619	5.46783	3.65957	3	3.90249	5.375	4	6.5409	4.09524	3	4.71345	1	3	0	1	3	4	12	5	3	1	3	2	1	0	1	0	0	4	1	3	4	5	1	3	2	22	1	2	3	0
chr1	161007401	161007500	RP11-544M22.13;TSTD1	ENSG00000270149;ENSG00000215845	protein_coding;protein_coding	;thiosulfate sulfurtransferase like domain containing 1	0.723576	0.337279	0.0417523	5.1072	8.85106	6	10.7561	6.625	5.5	6.52048	8.28571	6	9.85283	0	0	0	22	1	6	10	9	6	1	6	12	6	5	0	10	0	12	4	13	14	0	0	0	18	2	16	10	8	0
chr1	161007501	161007600	RP11-544M22.13;TSTD1	ENSG00000270149;ENSG00000215845	protein_coding;protein_coding	;thiosulfate sulfurtransferase like domain containing 1	0.726393	0.332359	0.0377512	4.16434	6.42553	6	6.70413	5.375	4.5	5.12348	6.15873	6	6.31743	0	2	3	16	0	10	6	8	7	0	8	4	1	7	0	8	0	8	6	6	7	0	0	0	10	0	9	6	6	0
chr1	161007701	161007800	RP11-544M22.13;TSTD1	ENSG00000270149;ENSG00000215845	protein_coding;protein_coding	;thiosulfate sulfurtransferase like domain containing 1	0.483679		0.237055	1.79384	2.6383	2	2.7696	2.5	2	2.82843	2.60317	2	2.7623	0	5	0	3	0	4	4	5	4	0	5	1	2	4	0	3	0	0	1	2	8	0	0	0	1	0	1	5	2	0
chr1	161128501	161128600	UFC1;RP11-297K8.2	ENSG00000143222;ENSG00000224985	protein_coding;antisense	ubiquitin-fold modifier conjugating enzyme 1;	0.696065		0.0653496	3.05475	4.82979	3	5.00573	3.375	3	3.00832	4.46032	3	4.60303	0	1	2	9	2	5	4	14	8	0	8	8	0	1	0	5	3	1	4	17	7	0	0	0	5	3	6	5	8	0
chr1	161128601	161128700	UFC1;RP11-297K8.2	ENSG00000143222;ENSG00000224985	protein_coding;antisense	ubiquitin-fold modifier conjugating enzyme 1;	0.145234	0.807363	0.667323	3.44987	4.93617	4	4.67372	4.6875	4	3.73664	4.87302	4	4.4268	0	0	3	6	2	4	5	13	7	1	8	2	1	1	0	6	3	4	2	12	6	0	0	0	5	7	9	6	5	0
chr1	161369401	161369500					-0.200829		0.633705	0.978719	2.06383	0	2.8392	2.0625	1.5	2.3796	2.06349	1	2.71123	0	3	0	5	0	0	0	2	7	0	6	0	2	0	0	6	0	0	2	3	2	0	0	0	5	0	2	6	3	0
chr1	161369501	161369600					-0.2661		0.496637	1.16378	2.2766	1	3.04104	2.5	2	2.68328	2.33333	1	2.93477	0	3	0	6	0	0	0	3	8	0	6	1	2	0	0	6	0	0	2	3	2	1	0	0	5	0	2	6	3	0
chr1	161493601	161493700	FCGR2A;RP11-25K21.6	ENSG00000143226;ENSG00000273112	protein_coding;processed_transcript	Fc fragment of IgG receptor IIa;	-0.56902	0.332972	0.0392911	227.439	231.638	195	203.528	296.625	199	244.731	248.143	195	214.562	43	60	31	212	99	39	31	779	145	30	229	186	179	106	74	185	56	97	210	290	221	478	39	60	574	618	202	195	236	48
chr1	161493701	161493800	FCGR2A;RP11-25K21.6	ENSG00000143226;ENSG00000273112	protein_coding;processed_transcript	Fc fragment of IgG receptor IIa;	-0.644607	0.322266	0.0341313	212.542	202.404	168	189.84	272.5	172.5	237.784	220.206	168	203.382	42	58	25	174	90	35	26	756	99	25	190	174	169	79	74	127	56	87	183	258	197	468	39	57	459	616	168	116	196	46
chr1	161510001	161510100	RP11-25K21.6	ENSG00000273112	processed_transcript		0.0347168	0.930784	0.88841	334.058	741.234	305	1119.7	578.438	356	627.719	699.889	311	1015.2	15	178	136	445	92	41	20	454	644	53	1836	191	502	743	59	2073	43	305	740	1512	540	211	8	57	2987	22	543	2086	311	54
chr1	161510101	161510200	RP11-25K21.6	ENSG00000273112	processed_transcript		-0.0512252	0.899839	0.834926	266.578	548.872	240	803.451	468.438	293	486.371	528.444	265	733.09	15	156	110	383	80	31	19	349	493	50	1586	157	452	549	53	1564	31	240	580	1149	442	205	8	56	1738	21	339	1494	277	49
chr1	162569501	162569600	UAP1	ENSG00000117143	protein_coding	UDP-N-acetylglucosamine pyrophosphorylase 1	0.543921		0.205715	1.75173	2.87234	1	3.69851	2.25	2	2.20605	2.71429	1	3.37653	0	1	0	7	0	0	2	6	0	1	3	3	1	1	0	1	3	1	1	7	5	0	0	0	5	0	13	8	2	0
chr1	162569601	162569700	UAP1	ENSG00000117143	protein_coding	UDP-N-acetylglucosamine pyrophosphorylase 1	0.216862		0.627684	1.39867	2.23404	1	3.19791	2	1.5	1.82574	2.1746	1	2.89905	0	1	0	5	0	0	2	4	0	1	3	2	1	0	0	1	3	1	1	5	5	0	0	0	5	0	7	5	2	0
chr1	165624701	165624800	MGST3	ENSG00000143198	protein_coding	microsomal glutathione S-transferase 3	0.171372		0.66678	2.48608	2.95745	2	3.05	3.125	3.5	2.72947	3	2	2.95122	0	1	0	4	2	5	1	6	2	2	2	1	1	2	0	3	0	3	1	6	3	0	0	0	0	5	3	2	1	0
chr1	165624801	165624900	MGST3	ENSG00000143198	protein_coding	microsomal glutathione S-transferase 3	0.276771		0.514993	1.65052	2.59574	2	3.11141	2.5625	2	2.82769	2.5873	2	3.01948	0	1	1	9	7	2	0	3	0	0	0	3	1	3	0	3	0	1	4	2	1	0	0	0	2	0	3	2	1	0
chr1	165631401	165631500	ALDH9A1	ENSG00000143149	protein_coding	aldehyde dehydrogenase 9 family member A1	0.211444		0.660448	2.0534	2.82979	1	3.87477	2.9375	2.5	3.45386	2.85714	2	3.74535	0	0	0	6	1	4	2	10	1	0	0	4	3	1	1	0	0	0	1	4	3	0	0	0	6	0	5	2	6	0
chr1	165631501	165631600	ALDH9A1	ENSG00000143149	protein_coding	aldehyde dehydrogenase 9 family member A1	-0.137302		0.748963	1.78644	2.48936	1	2.99907	3.1875	2.5	3.08153	2.66667	2	3.01073	0	1	0	8	1	2	2	7	2	0	2	4	0	1	0	3	0	0	1	3	2	0	0	0	7	3	4	4	3	0
chr1	165631801	165631900	ALDH9A1;Y_RNA	ENSG00000143149;ENSG00000206990	protein_coding;misc_RNA	aldehyde dehydrogenase 9 family member A1;Y RNA	0.517666	0.508345	0.237133	3.33331	4.59574	3	4.94166	3.75	2.5	4.38938	4.38095	3	4.78718	0	1	0	5	2	5	9	7	3	0	10	2	4	4	0	5	0	8	0	5	1	0	0	0	6	2	17	8	9	3
chr1	167887301	167887400	MPC2	ENSG00000143158	protein_coding	mitochondrial pyruvate carrier 2	0.218167	0.681709	0.501238	8.04644	12.8936	10	12.9535	12.1875	12	9.45317	12.7143	10	12.0916	0	1	1	22	1	10	13	11	12	1	26	7	9	16	0	23	1	8	11	23	18	0	0	0	27	8	27	10	2	0
chr1	167887401	167887500	MPC2	ENSG00000143158	protein_coding	mitochondrial pyruvate carrier 2	-0.0699439	0.896685	0.830139	5.0306	6.2766	6	5.57441	7.6875	6	5.81628	6.63492	6	5.6234	0	2	3	6	0	7	9	14	4	0	8	5	5	6	0	10	1	8	1	10	5	0	1	0	10	0	12	15	2	0
chr1	167887501	167887600	MPC2	ENSG00000143158	protein_coding	mitochondrial pyruvate carrier 2	0.236452		0.497045	2.68893	3.65957	3	3.31188	3.9375	3	3.53023	3.73016	3	3.34185	0	2	1	11	0	4	3	8	1	0	7	3	2	5	1	5	2	4	0	7	7	0	0	0	8	0	10	9	2	0
chr1	167889201	167889300	MPC2	ENSG00000143158	protein_coding	mitochondrial pyruvate carrier 2	0.645706		0.168705	1.86576	2.70213	2	3.36164	2.125	1	2.21736	2.55556	1	3.10451	0	0	0	10	0	3	3	2	0	1	7	1	2	3	0	5	3	2	1	2	3	0	0	0	2	1	4	7	0	0
chr1	167905101	167905200	MPC2;DCAF6	ENSG00000143158;ENSG00000143164	protein_coding;protein_coding	mitochondrial pyruvate carrier 2;DDB1 and CUL4 associated factor 6	0.625174		0.120061	2.93107	3.21277	2	2.99954	2.6875	2	2.79806	3.07937	2	2.93643	1	2	1	12	1	1	5	5	1	2	8	4	4	1	1	5	0	6	2	2	1	3	1	1	2	4	11	5	1	0
chr1	169100901	169101000	ATP1B1	ENSG00000143153	protein_coding	ATPase Na+/K+ transporting subunit beta 1	0.708627	0.517864	0.251585	4.4423	3.89362	2	6.3116	2	2	1.59164	3.4127	2	5.5551	0	3	0	0	2	8	1	2	4	4	2	7	7	3	3	2	0	1	7	3	2	4	1	1	4	7	4	0	1	0
chr1	171501801	171501900	PRRC2C	ENSG00000117523	protein_coding	proline rich coiled-coil 2C	1.18003	0.298032	0.0236955	3.93606	3.97872	3	3.92589	2.375	2	1.74642	3.57143	3	3.55924	0	0	0	5	7	13	11	5	4	2	4	13	0	0	3	0	0	2	2	6	9	0	0	0	3	9	11	5	2	0
chr1	171501901	171502000	PRRC2C	ENSG00000117523	protein_coding	proline rich coiled-coil 2C	0.050468	0.949407	0.919998	3.55473	3.3617	2	3.39709	3.5	3	3.65148	3.39683	3	3.43389	0	0	0	3	4	6	10	5	4	0	1	10	3	1	1	2	2	3	0	4	7	2	0	1	3	9	11	1	1	0
chr1	173456901	173457000	PRDX6	ENSG00000117592	protein_coding	peroxiredoxin 6	-0.0687295		0.834426	2.80793	3.89362	3	3.89109	4.4375	3	3.65091	4.03175	3	3.80987	0	2	0	5	1	3	2	5	2	0	5	4	2	5	0	3	0	5	3	7	7	0	0	0	9	2	11	13	5	1
chr1	173457001	173457100	PRDX6	ENSG00000117592	protein_coding	peroxiredoxin 6	0.841338	0.30172	0.0249803	3.82735	5.53191	4	6.20256	3.5625	3	3.11916	5.03175	4	5.62531	0	1	1	7	1	5	5	7	6	6	3	7	4	0	1	4	1	6	2	7	11	0	0	0	7	0	4	8	6	0
chr1	173457101	173457200	PRDX6	ENSG00000117592	protein_coding	peroxiredoxin 6	0.46987	0.458321	0.177626	3.74079	5.51064	4	6.51377	4.25	3.5	3.31662	5.19048	4	5.86916	0	4	1	5	1	3	2	7	7	1	1	5	2	1	0	3	1	6	0	9	11	0	0	0	7	2	7	6	7	0
chr1	173457701	173457800	PRDX6	ENSG00000117592	protein_coding	peroxiredoxin 6	-0.424607		0.319465	3.07441	2.46809	1	2.82728	4.5625	4.5	3.52077	3	2	3.12637	0	1	7	4	2	0	5	1	1	0	1	5	3	1	1	1	0	1	2	0	2	1	1	0	4	1	3	5	2	1
chr1	173457801	173457900	PRDX6	ENSG00000117592	protein_coding	peroxiredoxin 6	0.0977864	0.880835	0.786077	5.19496	6.17021	5	6.50525	7.375	6	6.56125	6.47619	5	6.48785	0	4	6	7	6	1	8	9	4	0	8	10	5	3	0	5	0	7	2	20	6	4	1	0	9	5	12	5	1	0
chr1	173457901	173458000	PRDX6	ENSG00000117592	protein_coding	peroxiredoxin 6	0.302355	0.638124	0.450288	3.79416	5.6383	4	6.77407	5.3125	3.5	5.53436	5.55556	4	6.44024	0	1	0	12	4	4	3	15	3	0	7	5	4	1	0	4	0	2	1	11	10	2	1	0	7	5	25	5	0	0
chr1	173833001	173833100	GAS5-AS1;GAS5	ENSG00000270084;ENSG00000234741	antisense;processed_transcript	GAS5 antisense RNA 1;growth arrest specific 5 (non-protein coding)	0.586219	0.414295	0.126472	3.9748	6.08511	4	6.43979	4.5625	2	5.77314	5.69841	4	6.26726	0	2	4	6	1	10	2	5	3	0	3	5	2	6	1	13	1	8	2	11	4	0	0	3	15	4	12	8	6	0
chr1	173833101	173833200	GAS5	ENSG00000234741	processed_transcript	growth arrest specific 5 (non-protein coding)	0.5041	0.472657	0.188644	3.80846	4.46809	4	3.89454	4	3.5	3.4254	4.34921	4	3.75954	0	1	7	3	6	4	5	4	5	1	2	10	2	3	3	7	0	5	2	6	4	0	0	3	7	0	7	5	6	1
chr1	173833301	173833400	GAS5	ENSG00000234741	processed_transcript	growth arrest specific 5 (non-protein coding)	-1.46747	0.221043	0.00261916	4.35759	2.93617	2	3.37126	5.75	2.5	7.84432	3.65079	2	4.98436	0	5	0	2	4	0	2	1	2	2	1	0	1	7	0	1	0	3	2	6	10	7	1	2	3	18	2	0	0	2
chr1	173833501	173833600	GAS5	ENSG00000234741	processed_transcript	growth arrest specific 5 (non-protein coding)	-1.03926	0.335648	0.0413055	3.30427	2.46809	2	2.75721	3.8125	3	3.98696	2.80952	2	3.13594	0	2	1	0	5	0	3	6	2	0	0	3	3	3	1	1	4	0	1	6	12	2	0	0	1	7	1	1	1	3
chr1	173834501	173834600	GAS5	ENSG00000234741	processed_transcript	growth arrest specific 5 (non-protein coding)	-1.40987	0.264499	0.00379384	7.94692	5.23404	4	5.06571	10.125	5	14.523	6.47619	4	8.64134	0	3	0	1	4	3	2	8	4	5	5	3	3	12	1	1	3	0	4	6	14	7	0	12	1	23	6	4	7	0
chr1	173835801	173835900	GAS5	ENSG00000234741	processed_transcript	growth arrest specific 5 (non-protein coding)	-1.30063	0.265711	0.00542562	7.51183	4.80851	3	6.34048	7.8125	5	8.34441	5.57143	3	6.95774	3	4	1	0	7	1	5	2	4	0	2	2	4	3	2	0	1	0	2	3	9	7	1	3	5	38	1	2	3	4
chr1	173836801	173836900	GAS5	ENSG00000234741	processed_transcript	growth arrest specific 5 (non-protein coding)	-1.51452	0.287422	0.0145214	42.0275	23.5319	10	29.867	49.0625	26.5	55.5271	30.0159	12	39.157	12	48	10	0	95	0	3	4	4	19	12	25	62	37	24	1	5	100	23	5	46	3	4	32	1	19	13	4	42	6
chr1	174991601	174991700	MRPS14;Y_RNA	ENSG00000120333;ENSG00000206659	protein_coding;misc_RNA	mitochondrial ribosomal protein S14;Y RNA	-0.297186	0.498104	0.22199	4.72019	7.85106	6	8.07298	9.4375	8	7.15513	8.25397	6	7.82463	0	2	0	6	0	6	1	20	11	1	17	5	12	9	0	12	0	6	6	12	10	3	0	0	24	9	6	25	6	0
chr1	174991701	174991800	MRPS14;Y_RNA	ENSG00000120333;ENSG00000206659	protein_coding;misc_RNA	mitochondrial ribosomal protein S14;Y RNA	-0.316935	0.496839	0.220766	3.881	6.65957	5	7.13009	8.25	7	6.34035	7.06349	5	6.92325	0	2	0	6	0	6	0	17	10	1	15	1	12	8	0	10	0	5	5	10	8	3	0	0	22	3	4	22	5	0
chr1	180488101	180488200	Y_RNA	ENSG00000206905	misc_RNA	Y RNA	-0.0121776	0.977287	0.961746	9.26301	12.8936	8	13.1434	13	13	7.13676	12.9206	9	11.853	0	3	1	3	2	3	4	28	15	5	11	6	8	12	1	16	5	8	9	14	43	4	3	3	44	8	13	14	10	0
chr1	182352001	182352100	GLUL	ENSG00000135821	protein_coding	glutamate-ammonia ligase	-0.454991		0.254385	3.04125	2.6383	1	3.08168	2.8125	2.5	2.22767	2.68254	2	2.8727	0	1	0	0	1	1	2	4	6	2	1	2	1	1	3	2	0	1	1	3	1	5	2	0	4	6	8	0	3	0
chr1	184760201	184760300	FAM129A	ENSG00000135842	protein_coding	family with sequence similarity 129 member A	0.351073		0.398747	1.79842	3.46809	2	4.61967	2.8125	2	2.85701	3.30159	2	4.22983	0	1	0	5	1	3	1	2	2	0	3	1	2	0	0	8	0	2	7	12	3	0	0	0	12	0	8	0	3	0
chr1	184760601	184760700	FAM129A	ENSG00000135842	protein_coding	family with sequence similarity 129 member A	0.128179		0.780927	2.49442	2.91489	2	3.76384	3.0625	3	2.46221	2.95238	2	3.46144	0	1	2	2	0	2	10	3	0	0	4	3	1	0	0	7	0	7	2	10	4	0	0	0	7	0	4	2	1	0
chr1	184763201	184763300	FAM129A	ENSG00000135842	protein_coding	family with sequence similarity 129 member A	0.205207		0.647916	1.6648	3.2766	1	4.76264	2.625	2	2.70493	3.11111	1	4.32215	0	0	4	1	1	0	1	2	2	1	0	1	0	1	0	7	0	6	0	10	2	0	0	0	15	0	9	2	2	0
chr1	184764601	184764700	FAM129A	ENSG00000135842	protein_coding	family with sequence similarity 129 member A	0.64997		0.145874	3.2464	4.3617	2	5.39495	3.75	3	3.43511	4.20635	2	4.95189	0	0	1	2	0	8	14	2	6	2	5	2	5	2	0	5	0	3	1	15	7	0	0	0	11	0	18	2	2	0
chr1	184764701	184764800	FAM129A	ENSG00000135842	protein_coding	family with sequence similarity 129 member A	0.649891		0.141414	2.29111	3.59574	2	4.20486	2.625	2	2.62996	3.34921	2	3.86948	0	0	2	3	0	7	7	3	3	0	5	1	3	3	0	11	0	1	2	9	9	0	0	0	11	0	12	1	0	0
chr1	200335701	200335800	LINC00862	ENSG00000203721	lincRNA	long intergenic non-protein coding RNA 862	-0.117781	0.724863	0.559655	16.9966	27.8085	17	29.6014	30.625	30	20.5649	28.5238	21	27.4584	2	11	2	22	6	17	11	58	21	4	55	11	9	20	2	49	0	14	21	65	24	11	1	1	119	13	26	53	36	1
chr1	203782301	203782400	ZC3H11A	ENSG00000058673	protein_coding	zinc finger CCCH-type containing 11A	-0.521081	0.621433	0.427659	6.81163	3.48936	2	5.51233	2.375	2	1.89297	3.20635	2	4.86316	2	1	1	0	0	6	2	0	0	0	8	2	6	2	0	0	3	2	0	3	9	4	1	3	0	32	5	0	5	1
chr1	203839101	203839200	SNRPE	ENSG00000182004	protein_coding	small nuclear ribonucleoprotein polypeptide E	0.316497		0.441265	2.475	3.40426	3	3.85982	3.375	2	3.36403	3.39683	2	3.7137	0	6	4	8	1	5	3	3	0	0	1	4	1	1	2	2	0	0	3	4	5	1	0	0	10	3	5	3	3	0
chr1	204476101	204476200					0.270477	0.509256	0.242491	24.6819	58.2128	23	88.9694	39.1875	32	26.4707	53.381	30	78.1796	0	7	10	41	14	12	4	46	55	0	36	10	17	80	7	100	2	17	65	88	88	23	0	0	233	8	50	117	49	3
chr1	204531501	204531600	MDM4;RNA5SP74	ENSG00000198625;ENSG00000200408	protein_coding;rRNA	MDM4, p53 regulator;RNA, 5S ribosomal pseudogene 74	0.195361		0.500796	3.08941	5.48936	3	7.43924	4.5	3.5	3.4254	5.2381	3	6.63985	0	1	2	6	3	1	3	8	4	0	5	6	2	3	0	12	1	2	3	11	9	1	0	1	23	2	10	11	7	0
chr1	205251901	205252000					0.0413933	0.943823	0.912039	8.14014	6.91489	6	5.34802	9.3125	7	8.685	7.52381	6	6.36993	0	6	5	6	4	4	22	9	2	6	9	4	5	3	1	3	2	5	2	7	10	6	1	2	7	18	11	9	2	2
chr1	205585601	205585700	ELK4	ENSG00000158711	protein_coding	ELK4, ETS transcription factor	0.170194		0.663957	2.63098	4.29787	3	5.55179	4.3125	3	6.04118	4.30159	3	5.63009	0	2	1	6	0	5	4	4	2	2	6	3	3	0	0	4	0	4	4	5	16	0	0	0	4	0	8	5	9	0
chr1	205585701	205585800	ELK4	ENSG00000158711	protein_coding	ELK4, ETS transcription factor	-0.0937879		0.815044	1.98379	2.95745	2	4.68558	3.25	3.5	2.74469	3.03175	2	4.2577	0	0	2	0	1	5	3	1	3	2	8	0	3	2	0	4	0	3	2	1	6	0	0	0	6	0	5	4	4	0
chr1	205589101	205589200	ELK4	ENSG00000158711	protein_coding	ELK4, ETS transcription factor	0.666593		0.147246	2.32642	3.6383	2	4.50326	2.5625	1.5	2.78014	3.36508	2	4.1399	0	1	0	3	1	2	5	2	0	2	5	4	1	0	0	3	0	1	4	3	3	0	0	0	8	0	12	10	1	0
chr1	205589201	205589300	ELK4	ENSG00000158711	protein_coding	ELK4, ETS transcription factor	0.0420035		0.911767	2.76292	4.19149	2	5.3187	4.5	4.5	3.57771	4.26984	3	4.90952	0	6	0	6	1	2	4	4	2	6	8	0	2	0	0	6	0	2	3	2	5	0	0	0	4	0	2	12	7	0
chr1	205589301	205589400	ELK4	ENSG00000158711	protein_coding	ELK4, ETS transcription factor	0.610927		0.112831	3.26616	5.40426	4	6.74266	4.1875	3	3.90246	5.09524	4	6.14007	0	4	2	5	7	0	7	4	2	7	12	0	5	3	0	7	0	1	6	6	10	0	0	0	8	0	4	15	10	0
chr1	205589401	205589500	ELK4	ENSG00000158711	protein_coding	ELK4, ETS transcription factor	0.274584		0.515931	1.92177	2.80851	2	3.35985	3.0625	2	3.78539	2.87302	2	3.44305	0	4	0	1	0	2	8	5	1	0	6	0	0	2	0	3	0	3	5	3	6	0	0	0	7	0	2	4	6	0
chr1	205589501	205589600	ELK4	ENSG00000158711	protein_coding	ELK4, ETS transcription factor	-0.0168182		0.96682	2.499	4.12766	3	5.34715	4.0625	3	4.0078	4.11111	3	5.01003	0	3	0	3	1	3	6	5	4	0	3	0	0	0	0	8	0	4	4	6	5	0	0	0	8	0	9	8	6	0
chr1	205589601	205589700	ELK4	ENSG00000158711	protein_coding	ELK4, ETS transcription factor	0.0166029		0.963583	3.17838	5.68085	3	7.58748	5.25	4.5	4.3589	5.57143	4	6.88082	0	3	0	2	1	2	7	2	1	0	12	1	0	4	0	4	0	7	3	6	10	0	0	0	11	0	19	10	10	0
chr1	205589701	205589800	ELK4	ENSG00000158711	protein_coding	ELK4, ETS transcription factor	0.0351985		0.926019	1.4857	3.17021	2	4.18236	2.9375	2.5	2.86284	3.11111	2	3.86928	0	0	0	3	0	1	1	3	1	0	5	3	1	4	0	5	0	2	3	2	8	0	0	0	8	0	7	5	11	0
chr1	205589801	205589900	ELK4	ENSG00000158711	protein_coding	ELK4, ETS transcription factor	0.396353	0.541623	0.304941	3.72591	5.34043	3	6.05869	4.9375	3.5	5.49507	5.2381	3	5.87975	0	1	1	6	1	3	10	11	4	2	8	3	2	6	2	5	0	8	7	6	12	0	0	1	14	0	22	3	15	0
chr1	205589901	205590000	ELK4	ENSG00000158711	protein_coding	ELK4, ETS transcription factor	0.172415		0.687087	1.18019	2.23404	1	2.76006	1.875	1	1.85742	2.14286	1	2.55177	0	3	0	2	0	1	0	5	0	0	1	1	1	2	0	3	0	2	5	1	0	0	0	0	5	0	3	8	4	0
chr1	205592801	205592900	ELK4	ENSG00000158711	protein_coding	ELK4, ETS transcription factor	0.837307		0.046791	3.28119	5.14894	3	6.2831	3.375	3	4.19325	4.69841	3	5.84376	0	4	4	2	2	3	11	11	1	2	7	5	3	2	0	5	0	0	5	6	1	0	0	1	7	0	10	18	6	0
chr1	205592901	205593000	ELK4	ENSG00000158711	protein_coding	ELK4, ETS transcription factor	0.0230628		0.95355	1.78642	2.65957	2	2.99475	2.9375	2.5	2.86284	2.73016	2	2.9414	0	2	0	2	2	2	5	2	6	2	6	0	0	0	0	2	0	0	0	4	4	0	0	0	6	0	10	3	4	0
chr1	205626901	205627000	SLC45A3	ENSG00000158715	protein_coding	solute carrier family 45 member 3	0.541358		0.212491	2.21237	3.40426	2	4.40187	2.9375	2	3.06526	3.28571	2	4.08549	0	5	3	8	0	8	2	2	0	3	5	1	1	2	0	3	0	1	1	6	11	0	0	0	5	0	8	2	5	0
chr1	205627001	205627100	SLC45A3	ENSG00000158715	protein_coding	solute carrier family 45 member 3	0.328104		0.361032	3.0555	4.82979	3	5.37838	4.75	5	4.15532	4.80952	3	5.06365	0	6	3	8	1	10	2	6	1	3	6	1	2	3	0	5	0	1	2	10	14	0	0	0	6	0	11	6	6	0
chr1	205686501	205686600	NUCKS1	ENSG00000069275	protein_coding	nuclear casein kinase and cyclin dependent kinase substrate 1	-0.00970779	0.987746	0.980553	4.37939	5.08511	4	6.12489	5.4375	5	3.11916	5.1746	4	5.49645	0	3	5	14	0	12	2	6	10	0	7	1	2	4	0	5	1	3	4	3	5	0	2	0	10	15	13	4	5	0
chr1	205686601	205686700	NUCKS1	ENSG00000069275	protein_coding	nuclear casein kinase and cyclin dependent kinase substrate 1	0.483651	0.47357	0.191049	7.15048	8.80851	6	7.97179	7.8125	7	6.07968	8.55556	7	7.50221	0	7	2	12	2	10	16	2	5	2	15	6	4	9	3	2	1	10	5	16	19	0	1	0	22	14	27	7	5	0
chr1	205686701	205686800	NUCKS1	ENSG00000069275	protein_coding	nuclear casein kinase and cyclin dependent kinase substrate 1	0.438412		0.345687	2.26016	2.74468	2	3.15862	2.3125	3	1.57982	2.63492	2	2.83584	0	0	2	5	0	3	9	2	0	0	7	3	1	3	1	0	0	5	6	5	3	0	0	0	7	1	2	1	3	0
chr1	205687301	205687400	NUCKS1	ENSG00000069275	protein_coding	nuclear casein kinase and cyclin dependent kinase substrate 1	-0.0747469		0.866873	2.20158	3.10638	1	4.2233	3.4375	3.5	3.09771	3.19048	1	3.94665	0	0	1	3	1	0	7	7	2	0	2	7	1	1	0	5	0	1	3	5	0	0	0	1	1	0	6	6	3	0
chr1	205687401	205687500	NUCKS1	ENSG00000069275	protein_coding	nuclear casein kinase and cyclin dependent kinase substrate 1	0.584931	0.43442	0.152257	5.61638	6.34043	4	6.80561	5.375	5	4.37988	6.09524	4	6.25974	0	1	2	11	0	4	13	10	2	2	7	11	2	4	4	8	0	1	6	15	2	0	4	1	4	0	19	7	6	0
chr1	205687501	205687600	NUCKS1	ENSG00000069275	protein_coding	nuclear casein kinase and cyclin dependent kinase substrate 1	0.665113	0.363682	0.0923301	6.01406	5.7234	4	5.14022	5.125	5	4.01456	5.57143	5	4.85504	0	3	3	13	0	2	15	8	3	3	9	9	4	5	2	5	1	3	5	8	2	2	4	0	13	0	19	5	2	0
chr1	205688701	205688800	NUCKS1	ENSG00000069275	protein_coding	nuclear casein kinase and cyclin dependent kinase substrate 1	0.453913	0.477504	0.195257	7.24231	8.59574	8	7.37994	7.125	6.5	4.25637	8.22222	7	6.72368	1	1	7	9	1	11	15	10	9	5	9	4	6	15	1	14	0	1	5	15	19	5	0	0	8	3	13	9	4	1
chr1	205689601	205689700	NUCKS1	ENSG00000069275	protein_coding	nuclear casein kinase and cyclin dependent kinase substrate 1	0.404389	0.541623	0.29877	4.59863	5.51064	5	4.88508	5.625	5	4.54423	5.53968	5	4.76488	0	1	1	5	1	7	15	5	6	3	7	2	3	4	0	8	2	4	1	8	7	3	0	0	10	5	11	5	0	0
chr1	205689701	205689800	NUCKS1	ENSG00000069275	protein_coding	nuclear casein kinase and cyclin dependent kinase substrate 1	0.148299	0.767073	0.614639	5.89136	7.40426	5	7.58333	7.6875	6	5.64173	7.47619	5	7.09806	0	1	5	7	4	2	8	12	8	5	8	6	2	4	1	12	2	4	4	4	6	5	2	2	21	5	25	8	4	0
chr1	205689801	205689900	NUCKS1	ENSG00000069275	protein_coding	nuclear casein kinase and cyclin dependent kinase substrate 1	-0.145151		0.676628	3.11454	3.95745	3	4.62017	4.6875	4	4.34693	4.14286	3	4.52896	0	0	5	2	2	2	0	11	4	3	4	3	2	3	1	8	0	0	3	2	6	4	2	0	13	3	15	3	4	0
chr1	205689901	205690000	NUCKS1	ENSG00000069275	protein_coding	nuclear casein kinase and cyclin dependent kinase substrate 1	-0.108834		0.757468	3.08349	3.95745	3	4.62017	4.625	4	4.41022	4.12698	3	4.54189	0	0	5	2	2	2	0	11	4	3	4	3	2	3	1	8	0	0	3	2	6	4	2	0	13	3	15	3	4	0
chr1	205690001	205690100	NUCKS1	ENSG00000069275	protein_coding	nuclear casein kinase and cyclin dependent kinase substrate 1	-0.133557		0.701475	3.09125	3.95745	3	4.62017	4.6875	4	4.36224	4.14286	3	4.53252	0	0	5	2	2	2	0	11	4	3	4	3	2	3	1	8	0	0	3	2	6	4	2	0	13	3	15	3	4	0
chr1	205690101	205690200	NUCKS1	ENSG00000069275	protein_coding	nuclear casein kinase and cyclin dependent kinase substrate 1	-0.0698816	0.908389	0.849756	3.88319	4.04255	3	4.60603	4.625	4	4.41022	4.19048	3	4.52896	0	0	5	2	3	2	0	11	4	3	4	3	2	3	1	8	0	0	3	2	6	4	5	0	13	3	15	3	4	0
chr1	205690201	205690300	NUCKS1	ENSG00000069275	protein_coding	nuclear casein kinase and cyclin dependent kinase substrate 1	-0.130134		0.708439	3.22427	4.02128	3	4.5849	4.6875	4	4.3775	4.19048	3	4.50755	0	0	5	2	2	2	0	11	4	3	4	3	2	3	1	8	0	0	3	2	6	4	2	0	13	3	15	3	4	0
chr1	205690301	205690400	NUCKS1	ENSG00000069275	protein_coding	nuclear casein kinase and cyclin dependent kinase substrate 1	-0.12976		0.71457	3.20364	4.14894	3	4.8811	4.9375	4	4.86441	4.34921	3	4.84987	0	0	5	2	3	2	0	11	4	3	4	3	2	3	1	8	0	0	4	4	6	4	2	0	13	3	19	3	4	0
chr1	205690401	205690500	NUCKS1	ENSG00000069275	protein_coding	nuclear casein kinase and cyclin dependent kinase substrate 1	-0.176516		0.61158	3.12855	4.02128	3	4.65548	4.875	4	4.71699	4.2381	3	4.64798	0	0	5	2	2	2	0	11	4	3	4	3	2	3	1	8	0	0	3	4	6	4	2	0	13	3	15	3	4	0
chr1	205690501	205690600	NUCKS1	ENSG00000069275	protein_coding	nuclear casein kinase and cyclin dependent kinase substrate 1	-0.108834		0.757468	3.08349	3.95745	3	4.62017	4.625	4	4.41022	4.12698	3	4.54189	0	0	5	2	2	2	0	11	4	3	4	3	2	3	1	8	0	0	3	2	6	4	2	0	13	3	15	3	4	0
chr1	205690601	205690700	NUCKS1	ENSG00000069275	protein_coding	nuclear casein kinase and cyclin dependent kinase substrate 1	-0.108834		0.757468	3.08349	3.95745	3	4.62017	4.625	4	4.41022	4.12698	3	4.54189	0	0	5	2	2	2	0	11	4	3	4	3	2	3	1	8	0	0	3	2	6	4	2	0	13	3	15	3	4	0
chr1	205690701	205690800	NUCKS1	ENSG00000069275	protein_coding	nuclear casein kinase and cyclin dependent kinase substrate 1	-0.0998642		0.77617	3.09524	3.97872	3	4.61326	4.625	4	4.41022	4.14286	3	4.53608	0	0	5	2	2	2	0	11	4	3	4	3	3	3	1	8	0	0	3	2	6	4	2	0	13	3	15	3	4	0
chr1	205690801	205690900	NUCKS1	ENSG00000069275	protein_coding	nuclear casein kinase and cyclin dependent kinase substrate 1	-0.121319	0.839832	0.716871	3.4677	4.21277	3	4.60593	4.8125	4	4.29292	4.36508	3	4.50198	0	0	5	2	2	2	0	11	4	3	7	3	2	3	1	8	1	0	3	2	6	4	2	0	13	3	15	3	4	0
chr1	205690901	205691000	NUCKS1	ENSG00000069275	protein_coding	nuclear casein kinase and cyclin dependent kinase substrate 1	-0.15797		0.64711	3.16377	4.02128	3	4.67876	4.75	4	4.29729	4.20635	3	4.56197	0	0	5	2	2	2	0	11	4	3	4	3	2	3	1	8	0	0	3	2	7	4	2	0	13	3	15	3	4	0
chr1	205691001	205691100	NUCKS1	ENSG00000069275	protein_coding	nuclear casein kinase and cyclin dependent kinase substrate 1	-0.103804		0.767522	3.17577	3.97872	3	4.60382	4.625	4	4.41022	4.14286	3	4.52896	0	0	5	2	2	2	0	11	4	3	4	3	2	3	1	8	0	0	3	2	6	4	2	1	13	3	15	3	4	0
chr1	205691101	205691200	NUCKS1	ENSG00000069275	protein_coding	nuclear casein kinase and cyclin dependent kinase substrate 1	-0.103804		0.767522	3.17577	3.97872	3	4.60382	4.625	4	4.41022	4.14286	3	4.52896	0	0	5	2	2	2	0	11	4	3	4	3	2	3	1	8	0	0	3	2	6	4	2	1	13	3	15	3	4	0
chr1	205691201	205691300	NUCKS1	ENSG00000069275	protein_coding	nuclear casein kinase and cyclin dependent kinase substrate 1	-0.0629245		0.854041	3.13929	4.06383	3	4.62697	4.625	4	4.41022	4.20635	3	4.54426	0	0	5	2	2	2	0	11	4	3	4	3	2	3	1	8	0	2	3	3	6	4	2	0	13	3	16	3	4	0
chr1	205691301	205691400	NUCKS1	ENSG00000069275	protein_coding	nuclear casein kinase and cyclin dependent kinase substrate 1	-0.0665602		0.843513	3.18231	4.08511	3	4.55798	4.625	4	4.41022	4.22222	3	4.49173	0	0	5	2	2	2	0	11	4	3	4	3	2	3	1	8	0	2	3	3	6	4	2	0	13	3	15	3	4	0
chr1	205691401	205691500	NUCKS1	ENSG00000069275	protein_coding	nuclear casein kinase and cyclin dependent kinase substrate 1	-0.101762		0.772691	3.09261	3.97872	3	4.62267	4.625	4	4.41022	4.14286	3	4.54319	0	0	5	2	2	2	0	11	4	3	4	3	2	3	1	8	0	0	3	2	6	4	2	0	13	3	15	3	4	0
chr1	205691501	205691600	NUCKS1	ENSG00000069275	protein_coding	nuclear casein kinase and cyclin dependent kinase substrate 1	-0.108834		0.757468	3.08349	3.95745	3	4.62017	4.625	4	4.41022	4.12698	3	4.54189	0	0	5	2	2	2	0	11	4	3	4	3	2	3	1	8	0	0	3	2	6	4	2	0	13	3	15	3	4	0
chr1	205691601	205691700	NUCKS1	ENSG00000069275	protein_coding	nuclear casein kinase and cyclin dependent kinase substrate 1	-0.108834		0.757468	3.08349	3.95745	3	4.62017	4.625	4	4.41022	4.12698	3	4.54189	0	0	5	2	2	2	0	11	4	3	4	3	2	3	1	8	0	0	3	2	6	4	2	0	13	3	15	3	4	0
chr1	205691701	205691800	NUCKS1	ENSG00000069275	protein_coding	nuclear casein kinase and cyclin dependent kinase substrate 1	-0.108834		0.757468	3.08349	3.95745	3	4.62017	4.625	4	4.41022	4.12698	3	4.54189	0	0	5	2	2	2	0	11	4	3	4	3	2	3	1	8	0	0	3	2	6	4	2	0	13	3	15	3	4	0
chr1	205691801	205691900	NUCKS1	ENSG00000069275	protein_coding	nuclear casein kinase and cyclin dependent kinase substrate 1	-0.0917371		0.792324	3.10423	3.97872	3	4.60382	4.625	4	4.41022	4.14286	3	4.52896	0	1	5	2	2	2	0	11	4	3	4	3	2	3	1	8	0	0	3	2	6	4	2	0	13	3	15	3	4	0
chr1	205691901	205692000	NUCKS1	ENSG00000069275	protein_coding	nuclear casein kinase and cyclin dependent kinase substrate 1	-0.108834		0.757468	3.08349	3.95745	3	4.62017	4.625	4	4.41022	4.12698	3	4.54189	0	0	5	2	2	2	0	11	4	3	4	3	2	3	1	8	0	0	3	2	6	4	2	0	13	3	15	3	4	0
chr1	205692001	205692100	NUCKS1	ENSG00000069275	protein_coding	nuclear casein kinase and cyclin dependent kinase substrate 1	-0.108834		0.757468	3.08349	3.95745	3	4.62017	4.625	4	4.41022	4.12698	3	4.54189	0	0	5	2	2	2	0	11	4	3	4	3	2	3	1	8	0	0	3	2	6	4	2	0	13	3	15	3	4	0
chr1	205692101	205692200	NUCKS1	ENSG00000069275	protein_coding	nuclear casein kinase and cyclin dependent kinase substrate 1	-0.108834		0.757468	3.08349	3.95745	3	4.62017	4.625	4	4.41022	4.12698	3	4.54189	0	0	5	2	2	2	0	11	4	3	4	3	2	3	1	8	0	0	3	2	6	4	2	0	13	3	15	3	4	0
chr1	205692201	205692300	NUCKS1	ENSG00000069275	protein_coding	nuclear casein kinase and cyclin dependent kinase substrate 1	-0.108834		0.757468	3.08349	3.95745	3	4.62017	4.625	4	4.41022	4.12698	3	4.54189	0	0	5	2	2	2	0	11	4	3	4	3	2	3	1	8	0	0	3	2	6	4	2	0	13	3	15	3	4	0
chr1	205692301	205692400	NUCKS1	ENSG00000069275	protein_coding	nuclear casein kinase and cyclin dependent kinase substrate 1	-0.108834		0.757468	3.08349	3.95745	3	4.62017	4.625	4	4.41022	4.12698	3	4.54189	0	0	5	2	2	2	0	11	4	3	4	3	2	3	1	8	0	0	3	2	6	4	2	0	13	3	15	3	4	0
chr1	205692401	205692500	NUCKS1	ENSG00000069275	protein_coding	nuclear casein kinase and cyclin dependent kinase substrate 1	-0.108834		0.757468	3.08349	3.95745	3	4.62017	4.625	4	4.41022	4.12698	3	4.54189	0	0	5	2	2	2	0	11	4	3	4	3	2	3	1	8	0	0	3	2	6	4	2	0	13	3	15	3	4	0
chr1	205692501	205692600	NUCKS1	ENSG00000069275	protein_coding	nuclear casein kinase and cyclin dependent kinase substrate 1	-0.108834		0.757468	3.08349	3.95745	3	4.62017	4.625	4	4.41022	4.12698	3	4.54189	0	0	5	2	2	2	0	11	4	3	4	3	2	3	1	8	0	0	3	2	6	4	2	0	13	3	15	3	4	0
chr1	205692601	205692700	NUCKS1	ENSG00000069275	protein_coding	nuclear casein kinase and cyclin dependent kinase substrate 1	-0.162725		0.646357	3.24223	4.02128	3	4.62737	4.6875	4	4.34693	4.19048	3	4.53252	0	0	5	2	2	2	0	11	4	3	4	3	2	3	1	8	0	0	3	2	6	4	2	0	13	6	15	3	4	0
chr1	205692701	205692800	NUCKS1	ENSG00000069275	protein_coding	nuclear casein kinase and cyclin dependent kinase substrate 1	-0.162725		0.646357	3.24223	4.02128	3	4.62737	4.6875	4	4.34693	4.19048	3	4.53252	0	0	5	2	2	2	0	11	4	3	4	3	2	3	1	8	0	0	3	2	6	4	2	0	13	6	15	3	4	0
chr1	205692801	205692900	NUCKS1	ENSG00000069275	protein_coding	nuclear casein kinase and cyclin dependent kinase substrate 1	-0.111769		0.749567	3.12853	3.97872	3	4.60382	4.625	4	4.41022	4.14286	3	4.52896	0	0	5	2	2	2	0	11	4	3	4	3	2	3	1	8	0	0	3	2	6	4	2	0	13	3	15	3	4	0
chr1	205692901	205693000	NUCKS1	ENSG00000069275	protein_coding	nuclear casein kinase and cyclin dependent kinase substrate 1	-0.111769		0.749567	3.12853	3.97872	3	4.60382	4.625	4	4.41022	4.14286	3	4.52896	0	0	5	2	2	2	0	11	4	3	4	3	2	3	1	8	0	0	3	2	6	4	2	0	13	3	15	3	4	0
chr1	205693001	205693100	NUCKS1	ENSG00000069275	protein_coding	nuclear casein kinase and cyclin dependent kinase substrate 1	0.296196	0.569019	0.345062	5.26432	7.21277	6	7.04006	7.0625	6	6.19106	7.1746	6	6.78599	0	0	7	2	5	7	3	14	5	3	10	6	4	6	1	15	0	8	7	6	14	4	2	0	15	3	22	4	6	0
chr1	205696801	205696900	NUCKS1	ENSG00000069275	protein_coding	nuclear casein kinase and cyclin dependent kinase substrate 1	0.69047	0.358293	0.0702439	3.5874	4.80851	4	4.61396	3.6875	2.5	3.15634	4.52381	3	4.295	0	0	3	4	2	3	6	5	6	1	8	2	3	2	1	5	0	9	1	5	8	0	0	0	8	0	6	5	4	0
chr1	205738301	205738400	RAB7L1	ENSG00000117280	protein_coding	RAB29, member RAS oncogene family	0.620302	0.492484	0.216476	3.81437	3.61702	2	3.68636	3.3125	2.5	2.96015	3.53968	2	3.49574	0	0	2	3	2	1	12	5	6	0	9	3	8	2	3	0	2	5	4	8	7	1	1	0	6	10	15	0	1	0
chr1	214372301	214372400					-0.0835776	0.864473	0.763927	10.7443	11.234	10	7.40802	13.75	10	10.1028	11.873	10	8.16265	3	8	1	11	10	12	10	31	9	8	6	10	9	10	5	12	3	12	6	10	28	10	0	0	18	12	5	11	13	2
chr1	222638301	222638400					0.0789405	0.844952	0.73324	94.0178	205.553	84	300.812	148	111.5	128.528	190.937	107	267.9	4	113	38	79	50	38	17	107	224	9	577	80	108	191	25	568	13	63	174	582	166	46	1	11	717	14	162	607	135	16
chr1	222638401	222638500					0.20951	0.541623	0.295766	78.8495	174.979	76	255.885	123.562	95	93.8914	161.921	89	226.322	4	76	38	56	36	38	17	99	209	9	399	76	93	172	17	406	13	63	166	399	157	33	1	10	705	13	157	478	127	9
chr1	223895801	223895900	CAPN2	ENSG00000162909	protein_coding	calpain 2	0.352806	0.653539	0.469205	10.0954	17.2979	6	25.3488	12.5	6.5	15.1394	16.0794	6	23.1651	0	31	1	9	11	0	0	2	5	0	43	16	25	29	7	59	0	1	16	21	8	18	0	3	11	0	1	78	9	8
chr1	225978001	225978100	SRP9	ENSG00000143742	protein_coding	signal recognition particle 9kDa	0.284624		0.46183	1.57181	2.91489	2	3.46931	2.75	2	2.79285	2.87302	2	3.28973	0	1	0	5	4	2	1	4	2	0	6	5	0	2	0	6	0	0	0	6	3	0	0	0	12	0	1	5	1	1
chr1	226349201	226349300	ACBD3	ENSG00000182827	protein_coding	acyl-CoA binding domain containing 3	0.630764		0.185934	2.22735	2.44681	2	2.34807	2.0625	1.5	2.08066	2.34921	2	2.27297	0	0	5	1	0	4	3	5	2	0	3	6	0	0	0	4	2	9	1	1	2	3	0	0	6	0	5	2	4	1
chr1	226349301	226349400	ACBD3	ENSG00000182827	protein_coding	acyl-CoA binding domain containing 3	0.579497	0.474457	0.193215	3.55222	3.78723	3	3.38755	3.5625	3.5	2.94321	3.73016	3	3.25877	0	0	4	1	1	7	6	6	3	1	7	9	0	0	0	5	2	13	1	2	4	7	0	0	2	4	5	4	5	1
chr1	227748901	227749000	RNA5SP77	ENSG00000202264	rRNA	RNA, 5S ribosomal pseudogene 77	-0.059257		0.862082	1.66371	3.44681	1	4.50993	2.75	2.5	1.84391	3.26984	2	4.00083	0	1	0	0	0	0	0	3	2	0	9	0	5	4	1	9	1	1	3	10	4	1	0	0	10	0	0	12	3	1
chr1	228284801	228284900	ARF1	ENSG00000143761	protein_coding	ADP ribosylation factor 1	0.546476		0.22928	1.76047	2.70213	2	2.95558	2.375	1	3.73943	2.61905	1	3.14401	0	0	0	6	0	4	4	0	5	1	10	0	2	2	0	5	1	3	1	2	7	0	0	0	5	1	9	5	2	0
chr1	228286601	228286700	ARF1	ENSG00000143761	protein_coding	ADP ribosylation factor 1	-0.19668		0.607561	2.24773	2.55319	2	2.17504	3.375	1.5	3.53789	2.7619	2	2.58229	0	2	0	3	0	2	6	3	5	2	5	1	1	4	0	3	0	1	2	5	1	0	0	0	2	3	1	6	2	0
chr1	228286701	228286800	ARF1	ENSG00000143761	protein_coding	ADP ribosylation factor 1	0.263038	0.56907	0.345725	5.37291	7.51064	6	6.27234	7.6875	8	5.94103	7.55556	7	6.14286	0	5	0	6	4	6	7	8	4	4	13	9	6	7	0	11	1	2	5	13	14	4	0	0	13	4	7	13	2	0
chr1	228286801	228286900	ARF1	ENSG00000143761	protein_coding	ADP ribosylation factor 1	0.37481	0.472657	0.189738	6.83039	10.1064	8	9.52852	9.6875	8.5	7.37309	10	8	8.97488	0	7	2	7	3	16	8	7	5	6	14	8	5	8	1	17	1	7	13	12	13	0	0	0	36	2	26	11	8	0
chr1	228286901	228287000	ARF1	ENSG00000143761	protein_coding	ADP ribosylation factor 1	-0.0677995		0.85865	1.6452	2.3617	1	2.69803	2.8125	2	2.50915	2.47619	2	2.63878	0	0	1	3	0	4	0	1	1	2	1	4	1	3	1	4	0	3	6	3	2	0	0	0	8	0	6	4	0	0
chr1	228336501	228336600	GUK1	ENSG00000143774	protein_coding	guanylate kinase 1	0.382702	0.529108	0.27988	5.31467	6.23404	5	5.34957	5.125	4.5	4.01456	5.95238	5	5.03673	0	1	6	9	3	3	8	9	3	1	9	6	5	6	0	9	1	2	1	12	11	1	1	3	14	23	10	3	4	0
chr1	228336601	228336700	GUK1	ENSG00000143774	protein_coding	guanylate kinase 1	0.112684	0.855671	0.749468	3.86342	4.80851	3	5.00277	4.25	4	2.69568	4.66667	3	4.51521	0	1	4	1	3	3	4	7	5	1	3	7	6	4	0	8	0	3	3	7	8	0	1	0	9	15	10	3	4	0
chr1	228763901	228764000	DUSP5P1;RNA5S9	ENSG00000183929;ENSG00000201321	pseudogene;rRNA	dual specificity phosphatase 5 pseudogene 1;RNA, 5S ribosomal 9	-0.656447	0.464259	0.182114	4.71312	4.23404	3	4.56457	8.9375	3.5	15.5669	5.42857	3	8.85131	0	1	17	8	6	6	2	10	3	0	3	0	0	3	1	7	1	1	1	12	9	0	2	0	9	2	5	4	17	1
chr1	229407001	229407100	RP5-1061H20.3;RAB4A	ENSG00000240524;ENSG00000168118	pseudogene;protein_coding	;RAB4A, member RAS oncogene family	0.315877		0.530466	1.98597	2.10638	2	2.352	2.625	2.5	2.52653	2.2381	2	2.38756	0	0	3	1	1	4	7	4	3	3	2	3	0	0	0	2	0	4	0	1	3	0	0	0	2	0	3	6	1	0
chr1	229440001	229440100	RAB4A	ENSG00000168118	protein_coding	RAB4A, member RAS oncogene family	0.124309	0.841527	0.724159	3.4626	5.04255	4	5.37691	5.3125	5	5.14741	5.11111	4	5.27964	0	0	1	7	7	3	6	5	6	4	4	3	1	5	0	7	1	4	1	3	8	3	0	0	4	2	12	9	5	0
chr1	229440101	229440200	RAB4A;SPHAR	ENSG00000168118;ENSG00000213029	protein_coding;protein_coding	RAB4A, member RAS oncogene family;S-phase response (cyclin related)	0.279064	0.671243	0.488101	3.4674	5	4	5.52071	4.75	3	5.75616	4.93651	4	5.53544	0	3	1	8	4	3	5	6	5	5	4	5	3	2	0	9	0	4	1	5	5	0	0	0	3	2	24	6	9	0
chr1	234519701	234519800	COA6	ENSG00000168275	protein_coding	cytochrome c oxidase assembly factor 6	-0.218464		0.623199	1.47132	2.08511	1	2.64435	2.5625	2	2.529	2.20635	1	2.60371	0	1	1	5	1	0	4	0	1	0	3	3	4	0	0	0	0	1	1	3	3	1	0	0	5	5	2	3	0	0
chr1	235272701	235272800	TOMM20	ENSG00000173726	protein_coding	translocase of outer mitochondrial membrane 20	0.672478		0.101904	2.79035	3.65957	2	3.58303	2.625	2.5	2.15639	3.39683	2	3.29486	0	0	4	5	5	2	2	6	1	0	2	7	2	1	1	2	0	9	4	4	3	0	1	0	5	0	8	5	5	0
chr1	235275101	235275200	TOMM20	ENSG00000173726	protein_coding	translocase of outer mitochondrial membrane 20	0.48458	0.494619	0.218737	3.39276	4.10638	3	4.07129	3.5	3	2.8519	3.95238	3	3.78634	1	1	5	0	3	4	4	5	4	3	2	11	0	7	1	10	0	1	0	7	3	0	0	0	12	0	6	10	7	0
chr1	235291101	235291200	TOMM20;SNORA14B	ENSG00000173726;ENSG00000207181	protein_coding;snoRNA	translocase of outer mitochondrial membrane 20;small nucleolar RNA, H/ACA box 14B	0.671952	0.591275	0.383699	7.94187	4.23404	1	6.56146	2.8125	1	4.49027	3.87302	1	6.09995	10	8	4	1	13	0	6	0	0	2	1	23	3	1	5	0	0	3	0	1	1	0	5	0	2	3	1	3	14	0
chr1	235291201	235291300	TOMM20;SNORA14B	ENSG00000173726;ENSG00000207181	protein_coding;snoRNA	translocase of outer mitochondrial membrane 20;small nucleolar RNA, H/ACA box 14B	-0.101324		0.801131	2.76324	3.55319	2	3.8943	4	3	3.75943	3.66667	2	3.83532	0	3	0	5	2	1	4	12	2	0	4	5	4	3	0	2	0	7	3	8	8	1	0	0	9	10	1	3	2	0
chr1	235711001	235711100	GNG4	ENSG00000168243	protein_coding	G protein subunit gamma 4	0.661032		0.115148	1.4977	2.93617	1	3.99676	2.0625	1.5	2.3796	2.71429	1	3.65632	0	1	1	7	0	1	3	6	1	0	5	3	0	2	0	9	0	0	5	4	3	0	0	0	16	0	3	3	5	0
chr1	235714101	235714200	GNG4	ENSG00000168243	protein_coding	G protein subunit gamma 4	0.464983		0.210927	2.12753	3.87234	2	4.39672	3.375	1.5	4.06407	3.74603	2	4.2879	0	2	3	8	2	3	2	4	1	0	4	2	2	7	0	8	0	1	6	10	2	0	0	0	15	0	12	4	5	0
chr1	235714201	235714300	GNG4	ENSG00000168243	protein_coding	G protein subunit gamma 4	-0.032505		0.933394	1.46581	2.61702	1	3.13849	3	2.5	3.07679	2.71429	2	3.1027	0	1	1	5	0	0	2	3	3	0	1	1	0	2	0	8	0	0	5	8	0	0	0	0	6	0	3	2	0	0
chr1	244998901	244999000	COX20	ENSG00000203667	protein_coding	COX20 cytochrome c oxidase assembly factor	-0.263136		0.608245	2.69107	2.78723	1	4.18557	3.75	2.5	3.49285	3.03175	2	4.01597	0	0	0	0	0	3	6	0	0	0	2	1	3	1	1	1	0	3	4	2	5	0	0	0	4	17	2	1	1	0
chr1	244999001	244999100	COX20	ENSG00000203667	protein_coding	COX20 cytochrome c oxidase assembly factor	-0.177466		0.703182	3.26948	3.12766	2	4.23555	4.0625	3	3.94071	3.36508	2	4.15157	0	2	2	1	2	4	5	0	2	0	2	1	3	1	1	1	0	1	4	2	5	0	0	0	5	19	0	1	2	1
chr1	245019301	245019400	HNRNPU	ENSG00000153187	protein_coding	heterogeneous nuclear ribonucleoprotein U	-0.337664		0.392297	2.57011	3.12766	2	3.35972	4.875	4	3.89658	3.57143	2	3.55471	0	2	2	4	0	1	3	2	0	3	8	1	1	3	0	3	1	2	2	4	2	0	0	0	3	0	11	6	7	0
chr1	245027201	245027300	HNRNPU	ENSG00000153187	protein_coding	heterogeneous nuclear ribonucleoprotein U	0.74305		0.123916	1.82578	2.40426	1	2.7557	2.0625	1	2.83945	2.31746	1	2.75813	0	1	0	2	0	7	7	4	2	0	1	5	3	0	2	6	0	1	0	5	7	0	0	0	9	2	3	2	0	0
chr1	249168101	249168200					-0.128198	0.71786	0.551404	101.851	164.213	91	167.25	147.375	160.5	80.3325	159.937	145	149.565	12	62	20	266	40	56	41	386	289	16	393	39	149	214	22	382	14	91	156	230	259	75	1	19	253	2	145	491	224	21
chr1	249168401	249168500					0.150074	0.609582	0.415857	72.239	137.979	81	165.4	117.812	92	85.1103	132.857	89	148.755	2	30	19	92	25	32	15	154	190	15	273	67	81	226	9	376	16	49	121	206	207	26	4	9	497	4	142	247	120	10
chr1	249168501	249168600					0.151771	0.608142	0.412229	72.0392	137.638	80	165.332	117.5	91.5	85.394	132.524	89	148.737	2	30	19	92	25	32	15	152	190	15	274	67	80	226	9	376	16	49	119	200	207	26	4	9	497	4	142	246	118	10
chr10	294501	294600	ZMYND11	ENSG00000015171	protein_coding	zinc finger MYND-type containing 11	0.0825608		0.864206	2.71539	2.40426	1	2.67565	3.125	3.5	2.36291	2.5873	2	2.60046	0	0	0	3	1	0	8	3	1	2	5	9	3	1	3	4	0	4	3	6	1	1	0	3	1	1	11	1	2	0
chr10	294801	294900	ZMYND11	ENSG00000015171	protein_coding	zinc finger MYND-type containing 11	0.0572491		0.900018	2.79536	2.61702	2	2.71512	3.5	3.5	2.78089	2.84127	2	2.73688	0	0	0	2	3	1	8	2	2	2	8	10	2	2	3	5	0	0	7	5	1	1	0	3	1	1	6	0	6	0
chr10	1085901	1086000	IDI2-AS1;IDI1	ENSG00000232656;ENSG00000067064	antisense;protein_coding	IDI2 antisense RNA 1;isopentenyl-diphosphate delta isomerase 1	0.623911		0.124819	2.08902	3.17021	2	3.74351	2.6875	2.5	2.70108	3.04762	2	3.49391	0	0	0	5	5	2	2	6	1	4	3	6	4	0	0	2	0	0	5	3	8	0	0	0	6	0	11	3	1	0
chr10	1086001	1086100	IDI2-AS1;IDI1	ENSG00000232656;ENSG00000067064	antisense;protein_coding	IDI2 antisense RNA 1;isopentenyl-diphosphate delta isomerase 1	0.592372		0.0709719	2.96303	4.70213	3	4.77728	4.125	4.5	4.12916	4.55556	3	4.59585	0	3	1	12	3	3	2	17	3	4	7	11	2	3	0	3	0	6	4	5	9	0	0	0	7	0	11	4	3	0
chr10	5499801	5499900	NET1	ENSG00000173848	protein_coding	neuroepithelial cell transforming 1	0.0531468		0.904778	2.51407	2.68085	2	2.84457	2.9375	2.5	2.26477	2.74603	2	2.69389	0	0	0	3	1	3	10	7	3	1	1	3	1	2	0	1	1	4	2	3	0	2	0	0	5	4	1	1	5	0
chr10	5807201	5807300	GDI2	ENSG00000057608	protein_coding	GDP dissociation inhibitor 2	0.707597		0.158801	2.41724	3.04255	2	2.99244	2.3125	2	2.5224	2.85714	2	2.87849	0	0	0	4	4	4	5	1	4	0	1	2	1	6	2	4	0	3	5	9	2	0	0	0	0	7	8	6	1	0
chr10	5895601	5895700					-0.281333	0.694433	0.519471	88.003	184.915	40	324.926	125.312	84.5	122.85	169.778	59	287.518	2	147	10	147	40	0	0	50	64	4	614	26	170	129	18	771	2	35	59	734	90	82	1	8	136	6	30	1175	76	59
chr10	5895701	5895800					-0.206526	0.666169	0.482126	231.81	418.234	156	609.332	316	219	265.603	392.27	190	542.724	10	343	36	339	151	14	20	184	147	27	1100	171	373	277	64	1425	46	128	177	1415	457	209	8	34	301	110	156	2289	205	136
chr10	7849701	7849800	ATP5C1	ENSG00000165629	protein_coding	ATP synthase, H+ transporting, mitochondrial F1 complex, gamma polypeptide 1	0.477236		0.262686	2.2876	3.48936	3	3.83843	3	2.5	3.09839	3.36508	3	3.64692	0	0	0	5	3	3	2	8	3	0	1	6	4	0	1	1	0	3	2	9	6	1	0	0	2	2	5	1	3	0
chr10	8096601	8096700	GATA3	ENSG00000107485	protein_coding	GATA binding protein 3	0.522626	0.590788	0.381765	20.7809	17.2553	6	26.0547	11.875	6	13.7834	15.8889	6	23.5626	2	0	5	22	8	11	9	3	0	8	2	30	13	1	3	1	8	44	57	1	9	26	2	6	6	76	6	0	2	1
chr10	14561101	14561200	FAM107B	ENSG00000065809	protein_coding	family with sequence similarity 107 member B	0.470684		0.336219	2.05576	2.70213	2	3.19589	2.375	1.5	3.15964	2.61905	2	3.16446	0	1	0	0	1	6	3	8	2	1	3	5	2	1	0	4	0	2	2	2	5	3	0	0	2	1	3	0	1	0
chr10	14561201	14561300	FAM107B	ENSG00000065809	protein_coding	family with sequence similarity 107 member B	0.296549		0.509503	1.90102	2.65957	2	2.73684	2.75	1.5	3.92428	2.68254	2	3.04708	0	1	1	0	1	5	2	9	2	0	3	7	2	1	0	5	0	2	2	3	5	3	0	0	4	1	5	0	1	0
chr10	14563901	14564000	FAM107B	ENSG00000065809	protein_coding	family with sequence similarity 107 member B	0.285405		0.562527	2.62659	3.06383	2	3.83011	2.375	2	2.62996	2.88889	2	3.55651	0	3	2	2	0	2	5	4	2	0	3	1	1	0	4	2	0	4	0	6	2	0	0	1	4	6	6	0	3	0
chr10	17279201	17279300	VIM	ENSG00000026025	protein_coding	vimentin	0.44558		0.254175	2.47952	4.38298	3	5.95108	3.1875	3	2.31571	4.07937	3	5.27716	0	4	0	7	0	3	1	3	4	0	1	2	3	0	0	9	1	2	4	2	3	1	0	0	5	2	14	6	3	0
chr10	17279301	17279400	VIM	ENSG00000026025	protein_coding	vimentin	0.0909994		0.830788	2.05613	2.93617	2	3.69726	2.875	3.5	2.02896	2.92063	2	3.33748	0	3	0	3	0	6	4	1	4	0	3	4	2	2	0	6	0	0	2	2	4	0	0	0	3	3	10	9	1	0
chr10	17279401	17279500	VIM	ENSG00000026025	protein_coding	vimentin	-0.136809		0.767616	2.63212	3.25532	2	3.92023	5.0625	4	5.88182	3.71429	2	4.51674	0	4	0	5	0	11	5	4	2	0	2	2	4	2	0	10	1	4	0	0	4	0	0	0	5	1	13	11	3	0
chr10	17279501	17279600	VIM	ENSG00000026025	protein_coding	vimentin	0.542024		0.291629	2.86765	4.17021	2	5.65039	3.875	3	3.96443	4.09524	2	5.2447	0	4	0	9	0	18	2	6	5	0	4	0	2	0	1	8	0	5	0	1	17	5	0	0	3	4	17	10	2	0
chr10	27828701	27828800	RAB18	ENSG00000099246	protein_coding	RAB18, member RAS oncogene family	0.747626		0.0860146	1.68378	2.38298	1	2.50697	1.875	1	2.18708	2.25397	1	2.4228	0	0	0	5	0	1	5	3	2	1	5	3	3	1	1	2	0	4	1	7	4	1	0	0	9	0	3	2	3	0
chr10	28878701	28878800	WAC	ENSG00000095787	protein_coding	WW domain containing adaptor with coiled-coil	0.325298		0.473116	1.9363	2.95745	1	4.19087	2.5	2	2.96648	2.84127	2	3.89874	0	2	1	10	1	6	1	3	1	0	2	4	3	2	0	0	0	1	0	3	8	2	0	0	4	5	3	1	3	0
chr10	30610201	30610300	MTPAP	ENSG00000107951	protein_coding	mitochondrial poly(A) polymerase	0.293005		0.452426	1.39271	2.53191	2	2.81186	2.125	1	2.24722	2.42857	2	2.6683	0	0	0	0	3	4	0	3	2	0	2	2	1	1	1	6	0	2	2	4	3	0	0	0	5	1	5	6	4	0
chr10	32323701	32323800	KIF5B	ENSG00000170759	protein_coding	kinesin family member 5B	-0.329167		0.38063	2.74399	3.44681	3	3.51276	4.25	4	3.1728	3.65079	3	3.42269	0	1	0	8	2	0	8	6	0	0	5	4	5	4	1	2	0	3	3	7	11	2	0	0	4	2	4	0	1	1
chr10	36914901	36915000	Y_RNA	ENSG00000207271	misc_RNA	Y RNA	0.243818		0.537635	2.475	3.6383	3	3.92553	3.0625	2	2.23514	3.49206	3	3.56449	0	2	0	0	0	3	1	5	5	1	10	3	4	3	0	3	0	7	0	0	12	5	0	1	5	15	5	2	11	0
chr10	51549501	51549600	MSMB	ENSG00000138294	protein_coding	NA	0.46333	0.541623	0.304064	7.55025	7.74468	4	8.904	11.6875	9	12.6634	8.74603	5	10.0305	0	1	2	12	4	24	26	28	2	2	7	15	3	3	0	4	6	6	9	3	5	0	0	0	18	0	17	4	32	0
chr10	51549601	51549700	MSMB	ENSG00000138294	protein_coding	NA	0.558499	0.50511	0.23469	7.37709	7.55319	4	8.88283	10.8125	8	11.5713	8.38095	4	9.64269	0	1	2	12	4	24	26	26	2	2	6	15	3	3	0	3	6	6	9	3	4	0	0	0	18	0	17	3	32	0
chr10	51549701	51549800	MSMB	ENSG00000138294	protein_coding	NA	0.558499	0.50511	0.23469	7.37709	7.55319	4	8.88283	10.8125	8	11.5713	8.38095	4	9.64269	0	1	2	12	4	24	26	26	2	2	6	15	3	3	0	3	6	6	9	3	4	0	0	0	18	0	17	3	32	0
chr10	51549801	51549900	MSMB	ENSG00000138294	protein_coding	NA	0.558499	0.50511	0.23469	7.37709	7.55319	4	8.88283	10.8125	8	11.5713	8.38095	4	9.64269	0	1	2	12	4	24	26	26	2	2	6	15	3	3	0	3	6	6	9	3	4	0	0	0	18	0	17	3	32	0
chr10	51549901	51550000	MSMB	ENSG00000138294	protein_coding	NA	0.564674	0.500134	0.225123	7.39329	7.57447	4	8.86553	10.8125	8	11.5713	8.39683	4	9.62949	0	1	2	12	4	24	26	26	2	2	6	15	3	3	0	3	6	6	9	3	4	1	0	0	18	0	17	3	32	0
chr10	51550001	51550100	MSMB	ENSG00000138294	protein_coding	NA	0.498778	0.529267	0.281054	7.55362	7.78723	4	9.10073	11.5	9.5	12.6174	8.73016	4	10.1301	0	4	2	12	4	24	26	27	2	2	6	15	3	3	0	3	6	6	9	3	4	0	0	0	18	0	17	3	33	0
chr10	51550101	51550200	MSMB	ENSG00000138294	protein_coding	NA	0.457294	0.548084	0.318733	7.17098	7.31915	4	8.45476	11.3125	9	12.9755	8.33333	4	9.84067	0	4	1	10	4	23	25	25	2	2	6	14	1	3	0	3	6	6	9	4	4	0	0	0	16	0	16	3	29	0
chr10	51550201	51550300	MSMB	ENSG00000138294	protein_coding	NA	0.522634	0.522705	0.267579	6.97854	7.08511	4	8.26683	10.4375	7.5	11.5641	7.93651	4	9.23156	0	1	1	10	4	23	25	24	2	2	6	14	2	3	0	3	6	6	9	4	4	0	0	0	16	0	16	3	28	0
chr10	51550301	51550400	MSMB	ENSG00000138294	protein_coding	NA	0.505003	0.534417	0.287122	6.97455	7.06383	4	8.28147	10.5	8	11.5528	7.93651	4	9.24378	0	1	1	10	4	23	25	24	2	2	6	14	1	3	0	3	6	6	9	4	4	0	0	0	16	0	16	3	28	0
chr10	51550401	51550500	MSMB	ENSG00000138294	protein_coding	NA	0.516961	0.52516	0.275982	7.03947	7.12766	4	8.24256	10.5	8	11.5528	7.98413	4	9.21341	0	1	1	10	4	23	25	24	2	2	6	14	1	3	0	3	6	6	9	4	4	0	0	0	16	2	16	3	28	0
chr10	51550501	51550600	MSMB	ENSG00000138294	protein_coding	NA	0.531262	0.522705	0.262985	7.03171	7.12766	4	8.24256	10.4375	7.5	11.5641	7.96825	4	9.21249	0	1	1	10	4	23	25	24	2	2	6	14	1	3	0	3	6	6	9	4	4	0	0	0	16	2	16	3	28	0
chr10	51550601	51550700	MSMB	ENSG00000138294	protein_coding	NA	0.521567	0.522705	0.270859	6.97222	7.08511	4	8.27996	10.4375	7.5	11.5641	7.93651	4	9.24029	0	1	1	10	4	23	25	24	2	2	7	14	1	3	0	3	6	6	9	4	4	0	0	0	16	0	16	3	28	0
chr10	51550701	51550800	MSMB	ENSG00000138294	protein_coding	NA	0.509234	0.52964	0.282081	6.98235	7.08511	4	8.27996	10.5	8	11.547	7.95238	4	9.23952	0	1	1	10	4	23	25	24	2	2	7	14	1	3	0	3	6	6	9	4	4	0	0	0	16	0	16	3	28	0
chr10	51550801	51550900	MSMB	ENSG00000138294	protein_coding	NA	0.520171	0.522705	0.272946	6.96678	7.06383	4	8.28147	10.4375	7.5	11.5641	7.92063	4	9.24279	0	1	1	10	4	23	25	24	2	2	6	14	1	3	0	3	6	6	9	4	4	0	0	0	16	0	16	3	28	0
chr10	51550901	51551000	MSMB	ENSG00000138294	protein_coding	NA	0.535225	0.522705	0.26391	7.05187	7.12766	4	8.23729	10.4375	7.5	11.5641	7.96825	4	9.20899	0	1	1	10	4	23	25	24	2	2	6	14	1	3	0	3	6	6	9	4	4	0	0	0	16	3	16	3	28	0
chr10	51551001	51551100	MSMB	ENSG00000138294	protein_coding	NA	0.535225	0.522705	0.26391	7.05187	7.12766	4	8.23729	10.4375	7.5	11.5641	7.96825	4	9.20899	0	1	1	10	4	23	25	24	2	2	6	14	1	3	0	3	6	6	9	4	4	0	0	0	16	3	16	3	28	0
chr10	51551101	51551200	MSMB	ENSG00000138294	protein_coding	NA	0.520171	0.522705	0.272946	6.96678	7.06383	4	8.28147	10.4375	7.5	11.5641	7.92063	4	9.24279	0	1	1	10	4	23	25	24	2	2	6	14	1	3	0	3	6	6	9	4	4	0	0	0	16	0	16	3	28	0
chr10	51551201	51551300	MSMB	ENSG00000138294	protein_coding	NA	0.520171	0.522705	0.272946	6.96678	7.06383	4	8.28147	10.4375	7.5	11.5641	7.92063	4	9.24279	0	1	1	10	4	23	25	24	2	2	6	14	1	3	0	3	6	6	9	4	4	0	0	0	16	0	16	3	28	0
chr10	51551301	51551400	MSMB	ENSG00000138294	protein_coding	NA	0.520171	0.522705	0.272946	6.96678	7.06383	4	8.28147	10.4375	7.5	11.5641	7.92063	4	9.24279	0	1	1	10	4	23	25	24	2	2	6	14	1	3	0	3	6	6	9	4	4	0	0	0	16	0	16	3	28	0
chr10	51551401	51551500	MSMB	ENSG00000138294	protein_coding	NA	0.520171	0.522705	0.272946	6.96678	7.06383	4	8.28147	10.4375	7.5	11.5641	7.92063	4	9.24279	0	1	1	10	4	23	25	24	2	2	6	14	1	3	0	3	6	6	9	4	4	0	0	0	16	0	16	3	28	0
chr10	51551501	51551600	MSMB	ENSG00000138294	protein_coding	NA	0.537256	0.51872	0.252162	7.00738	7.12766	4	8.27415	10.4375	7.5	11.5641	7.96825	4	9.23347	0	1	1	10	4	23	25	24	2	2	6	14	1	3	0	3	6	6	9	4	4	2	0	0	16	0	17	3	28	0
chr10	51551601	51551700	MSMB	ENSG00000138294	protein_coding	NA	0.538542	0.516493	0.249791	7.01511	7.14894	4	8.26722	10.4375	7.5	11.5641	7.98413	4	9.2274	0	1	1	10	4	23	25	24	2	2	6	14	1	3	0	3	6	6	9	4	5	2	0	0	16	0	17	3	28	0
chr10	51551701	51551800	MSMB	ENSG00000138294	protein_coding	NA	0.520171	0.522705	0.272946	6.96678	7.06383	4	8.28147	10.4375	7.5	11.5641	7.92063	4	9.24279	0	1	1	10	4	23	25	24	2	2	6	14	1	3	0	3	6	6	9	4	4	0	0	0	16	0	16	3	28	0
chr10	51551801	51551900	MSMB	ENSG00000138294	protein_coding	NA	0.520171	0.522705	0.272946	6.96678	7.06383	4	8.28147	10.4375	7.5	11.5641	7.92063	4	9.24279	0	1	1	10	4	23	25	24	2	2	6	14	1	3	0	3	6	6	9	4	4	0	0	0	16	0	16	3	28	0
chr10	51551901	51552000	MSMB	ENSG00000138294	protein_coding	NA	0.520171	0.522705	0.272946	6.96678	7.06383	4	8.28147	10.4375	7.5	11.5641	7.92063	4	9.24279	0	1	1	10	4	23	25	24	2	2	6	14	1	3	0	3	6	6	9	4	4	0	0	0	16	0	16	3	28	0
chr10	51552001	51552100	MSMB	ENSG00000138294	protein_coding	NA	0.524026	0.522705	0.26551	6.98397	7.10638	4	8.26526	10.4375	7.5	11.5641	7.95238	4	9.22904	0	1	1	10	4	23	25	24	2	2	7	14	2	3	0	3	6	6	9	4	4	0	0	0	16	0	16	3	28	0
chr10	51552101	51552200	MSMB	ENSG00000138294	protein_coding	NA	0.524026	0.522705	0.26551	6.98397	7.10638	4	8.26526	10.4375	7.5	11.5641	7.95238	4	9.22904	0	1	1	10	4	23	25	24	2	2	7	14	2	3	0	3	6	6	9	4	4	0	0	0	16	0	16	3	28	0
chr10	51552201	51552300	MSMB	ENSG00000138294	protein_coding	NA	0.520171	0.522705	0.272946	6.96678	7.06383	4	8.28147	10.4375	7.5	11.5641	7.92063	4	9.24279	0	1	1	10	4	23	25	24	2	2	6	14	1	3	0	3	6	6	9	4	4	0	0	0	16	0	16	3	28	0
chr10	51552301	51552400	MSMB	ENSG00000138294	protein_coding	NA	0.520171	0.522705	0.272946	6.96678	7.06383	4	8.28147	10.4375	7.5	11.5641	7.92063	4	9.24279	0	1	1	10	4	23	25	24	2	2	6	14	1	3	0	3	6	6	9	4	4	0	0	0	16	0	16	3	28	0
chr10	51552401	51552500	MSMB	ENSG00000138294	protein_coding	NA	0.520171	0.522705	0.272946	6.96678	7.06383	4	8.28147	10.4375	7.5	11.5641	7.92063	4	9.24279	0	1	1	10	4	23	25	24	2	2	6	14	1	3	0	3	6	6	9	4	4	0	0	0	16	0	16	3	28	0
chr10	51552501	51552600	MSMB	ENSG00000138294	protein_coding	NA	0.520171	0.522705	0.272946	6.96678	7.06383	4	8.28147	10.4375	7.5	11.5641	7.92063	4	9.24279	0	1	1	10	4	23	25	24	2	2	6	14	1	3	0	3	6	6	9	4	4	0	0	0	16	0	16	3	28	0
chr10	51552601	51552700	MSMB	ENSG00000138294	protein_coding	NA	0.520171	0.522705	0.272946	6.96678	7.06383	4	8.28147	10.4375	7.5	11.5641	7.92063	4	9.24279	0	1	1	10	4	23	25	24	2	2	6	14	1	3	0	3	6	6	9	4	4	0	0	0	16	0	16	3	28	0
chr10	51552701	51552800	MSMB	ENSG00000138294	protein_coding	NA	0.524256	0.522705	0.269681	6.97662	7.08511	4	8.33753	10.4375	7.5	11.5641	7.93651	4	9.27861	0	1	1	10	4	23	25	24	2	2	6	14	1	3	0	3	6	6	9	4	4	0	0	0	16	0	16	3	29	0
chr10	51552801	51552900	MSMB	ENSG00000138294	protein_coding	NA	0.524256	0.522705	0.269681	6.97662	7.08511	4	8.33753	10.4375	7.5	11.5641	7.93651	4	9.27861	0	1	1	10	4	23	25	24	2	2	6	14	1	3	0	3	6	6	9	4	4	0	0	0	16	0	16	3	29	0
chr10	51552901	51553000	MSMB	ENSG00000138294	protein_coding	NA	0.522692	0.522705	0.268747	6.97723	7.10638	4	8.27577	10.4375	7.5	11.5641	7.95238	4	9.23602	0	1	1	10	4	23	25	24	2	2	6	14	1	3	0	3	6	6	9	4	4	0	0	0	16	0	16	3	28	0
chr10	51553001	51553100	MSMB	ENSG00000138294	protein_coding	NA	0.520171	0.522705	0.272946	6.96678	7.06383	4	8.28147	10.4375	7.5	11.5641	7.92063	4	9.24279	0	1	1	10	4	23	25	24	2	2	6	14	1	3	0	3	6	6	9	4	4	0	0	0	16	0	16	3	28	0
chr10	51553101	51553200	MSMB	ENSG00000138294	protein_coding	NA	0.520171	0.522705	0.272946	6.96678	7.06383	4	8.28147	10.4375	7.5	11.5641	7.92063	4	9.24279	0	1	1	10	4	23	25	24	2	2	6	14	1	3	0	3	6	6	9	4	4	0	0	0	16	0	16	3	28	0
chr10	51553201	51553300	MSMB	ENSG00000138294	protein_coding	NA	0.520171	0.522705	0.272946	6.96678	7.06383	4	8.28147	10.4375	7.5	11.5641	7.92063	4	9.24279	0	1	1	10	4	23	25	24	2	2	6	14	1	3	0	3	6	6	9	4	4	0	0	0	16	0	16	3	28	0
chr10	51553301	51553400	MSMB	ENSG00000138294	protein_coding	NA	0.522669	0.522705	0.268794	6.97571	7.08511	4	8.26946	10.4375	7.5	11.5641	7.93651	4	9.23331	0	1	1	10	4	23	25	24	3	2	6	14	1	3	0	3	6	6	9	4	4	0	0	0	16	0	16	3	28	0
chr10	51553401	51553500	MSMB	ENSG00000138294	protein_coding	NA	0.520171	0.522705	0.272946	6.96678	7.06383	4	8.28147	10.4375	7.5	11.5641	7.92063	4	9.24279	0	1	1	10	4	23	25	24	2	2	6	14	1	3	0	3	6	6	9	4	4	0	0	0	16	0	16	3	28	0
chr10	51553501	51553600	MSMB	ENSG00000138294	protein_coding	NA	0.520171	0.522705	0.272946	6.96678	7.06383	4	8.28147	10.4375	7.5	11.5641	7.92063	4	9.24279	0	1	1	10	4	23	25	24	2	2	6	14	1	3	0	3	6	6	9	4	4	0	0	0	16	0	16	3	28	0
chr10	51553601	51553700	MSMB	ENSG00000138294	protein_coding	NA	0.520171	0.522705	0.272946	6.96678	7.06383	4	8.28147	10.4375	7.5	11.5641	7.92063	4	9.24279	0	1	1	10	4	23	25	24	2	2	6	14	1	3	0	3	6	6	9	4	4	0	0	0	16	0	16	3	28	0
chr10	51553701	51553800	MSMB	ENSG00000138294	protein_coding	NA	0.520171	0.522705	0.272946	6.96678	7.06383	4	8.28147	10.4375	7.5	11.5641	7.92063	4	9.24279	0	1	1	10	4	23	25	24	2	2	6	14	1	3	0	3	6	6	9	4	4	0	0	0	16	0	16	3	28	0
chr10	51553801	51553900	MSMB	ENSG00000138294	protein_coding	NA	0.520171	0.522705	0.272946	6.96678	7.06383	4	8.28147	10.4375	7.5	11.5641	7.92063	4	9.24279	0	1	1	10	4	23	25	24	2	2	6	14	1	3	0	3	6	6	9	4	4	0	0	0	16	0	16	3	28	0
chr10	51553901	51554000	MSMB	ENSG00000138294	protein_coding	NA	0.520171	0.522705	0.272946	6.96678	7.06383	4	8.28147	10.4375	7.5	11.5641	7.92063	4	9.24279	0	1	1	10	4	23	25	24	2	2	6	14	1	3	0	3	6	6	9	4	4	0	0	0	16	0	16	3	28	0
chr10	51554001	51554100	MSMB	ENSG00000138294	protein_coding	NA	0.520171	0.522705	0.272946	6.96678	7.06383	4	8.28147	10.4375	7.5	11.5641	7.92063	4	9.24279	0	1	1	10	4	23	25	24	2	2	6	14	1	3	0	3	6	6	9	4	4	0	0	0	16	0	16	3	28	0
chr10	51554101	51554200	MSMB	ENSG00000138294	protein_coding	NA	0.507878	0.530947	0.284543	6.97989	7.06383	4	8.28147	10.5	7.5	11.5701	7.93651	4	9.24902	0	1	1	10	4	23	25	24	2	2	6	14	1	3	0	3	6	6	9	4	4	0	0	0	16	0	16	3	28	0
chr10	51554201	51554300	MSMB	ENSG00000138294	protein_coding	NA	0.520171	0.522705	0.272946	6.96678	7.06383	4	8.28147	10.4375	7.5	11.5641	7.92063	4	9.24279	0	1	1	10	4	23	25	24	2	2	6	14	1	3	0	3	6	6	9	4	4	0	0	0	16	0	16	3	28	0
chr10	51554301	51554400	MSMB	ENSG00000138294	protein_coding	NA	0.529903	0.522705	0.266503	7.22886	7.12766	4	8.24784	10.4375	7.5	11.5641	7.96825	4	9.21599	0	1	1	10	4	23	25	24	2	2	7	14	1	3	0	3	6	6	9	4	4	0	0	0	16	0	16	3	28	0
chr10	51554401	51554500	MSMB	ENSG00000138294	protein_coding	NA	0.550169	0.521813	0.256189	7.1766	7.2766	4	8.65448	10.5	7.5	11.5701	8.09524	4	9.48465	0	1	1	10	4	23	25	24	2	2	6	14	1	3	0	3	6	6	9	4	4	0	0	0	16	0	16	3	33	0
chr10	51554501	51554600	MSMB	ENSG00000138294	protein_coding	NA	0.437732	0.573836	0.35357	7.28775	7.2766	4	8.657	10.625	7.5	11.4593	8.12698	4	9.46214	0	1	1	10	4	23	25	24	2	2	6	14	1	4	0	3	6	6	9	4	4	0	0	0	16	0	16	3	33	0
chr10	51554601	51554700	MSMB	ENSG00000138294	protein_coding	NA	0.48033	0.541623	0.307869	7.10118	7.08511	4	8.27996	10.5	7.5	11.5065	7.95238	4	9.22729	0	1	1	10	4	23	25	24	2	2	6	14	1	3	0	3	7	6	9	4	4	0	0	0	16	0	16	3	28	0
chr10	51554701	51554800	MSMB	ENSG00000138294	protein_coding	NA	0.531304	0.522705	0.261253	7.02839	7.08511	4	8.2642	10.4375	7.5	11.5641	7.93651	4	9.22981	0	1	1	10	4	23	25	24	2	2	6	14	1	3	0	3	6	6	9	4	4	0	0	0	16	0	16	3	28	0
chr10	51554801	51554900	MSMB	ENSG00000138294	protein_coding	NA	0.535225	0.522705	0.26391	7.05187	7.12766	4	8.23729	10.4375	7.5	11.5641	7.96825	4	9.20899	0	1	1	10	4	23	25	24	2	2	6	14	1	3	0	3	6	6	9	4	4	0	0	0	16	3	16	3	28	0
chr10	51554901	51555000	MSMB	ENSG00000138294	protein_coding	NA	0.538328	0.522705	0.261276	7.06008	7.14894	4	8.26196	10.4375	7.5	11.5641	7.98413	4	9.2239	0	1	1	10	4	23	25	24	2	2	6	14	1	3	0	3	6	6	9	4	4	0	0	0	16	3	17	3	28	0
chr10	51555001	51555100	MSMB	ENSG00000138294	protein_coding	NA	0.520171	0.522705	0.272946	6.96678	7.06383	4	8.28147	10.4375	7.5	11.5641	7.92063	4	9.24279	0	1	1	10	4	23	25	24	2	2	6	14	1	3	0	3	6	6	9	4	4	0	0	0	16	0	16	3	28	0
chr10	51555101	51555200	MSMB	ENSG00000138294	protein_coding	NA	0.520171	0.522705	0.272946	6.96678	7.06383	4	8.28147	10.4375	7.5	11.5641	7.92063	4	9.24279	0	1	1	10	4	23	25	24	2	2	6	14	1	3	0	3	6	6	9	4	4	0	0	0	16	0	16	3	28	0
chr10	51555201	51555300	MSMB	ENSG00000138294	protein_coding	NA	0.520171	0.522705	0.272946	6.96678	7.06383	4	8.28147	10.4375	7.5	11.5641	7.92063	4	9.24279	0	1	1	10	4	23	25	24	2	2	6	14	1	3	0	3	6	6	9	4	4	0	0	0	16	0	16	3	28	0
chr10	51555301	51555400	MSMB	ENSG00000138294	protein_coding	NA	0.520171	0.522705	0.272946	6.96678	7.06383	4	8.28147	10.4375	7.5	11.5641	7.92063	4	9.24279	0	1	1	10	4	23	25	24	2	2	6	14	1	3	0	3	6	6	9	4	4	0	0	0	16	0	16	3	28	0
chr10	51555401	51555500	MSMB	ENSG00000138294	protein_coding	NA	0.520171	0.522705	0.272946	6.96678	7.06383	4	8.28147	10.4375	7.5	11.5641	7.92063	4	9.24279	0	1	1	10	4	23	25	24	2	2	6	14	1	3	0	3	6	6	9	4	4	0	0	0	16	0	16	3	28	0
chr10	51555501	51555600	MSMB	ENSG00000138294	protein_coding	NA	0.520171	0.522705	0.272946	6.96678	7.06383	4	8.28147	10.4375	7.5	11.5641	7.92063	4	9.24279	0	1	1	10	4	23	25	24	2	2	6	14	1	3	0	3	6	6	9	4	4	0	0	0	16	0	16	3	28	0
chr10	51555601	51555700	MSMB	ENSG00000138294	protein_coding	NA	0.508824	0.530907	0.283826	6.97851	7.06383	4	8.28147	10.5625	7.5	11.8657	7.95238	4	9.34367	0	1	1	10	4	23	25	24	2	2	6	14	1	3	0	3	6	6	9	4	4	0	0	0	16	0	16	3	28	0
chr10	51555701	51555800	MSMB	ENSG00000138294	protein_coding	NA	0.434373	0.54582	0.316906	8.95215	10.0213	5	11.0778	14.25	11	15.1636	11.0952	7	12.2523	0	3	2	10	4	25	30	34	5	2	12	15	3	5	0	3	6	17	14	11	6	0	0	0	28	0	18	10	40	0
chr10	51555801	51555900	MSMB	ENSG00000138294	protein_coding	NA	-0.2711	0.655173	0.471512	3.67194	4.42553	2	4.85326	8.625	6.5	10.6011	5.49206	3	6.93256	0	2	0	3	6	7	8	18	2	2	5	2	4	1	0	4	2	6	6	13	8	0	0	0	7	0	1	11	15	0
chr10	51555901	51556000	MSMB	ENSG00000138294	protein_coding	NA	-0.434321		0.289885	2.37825	2.65957	2	3.038	5.5	4	6.23966	3.38095	2	4.22141	0	0	0	3	2	6	5	9	1	2	2	1	1	0	0	1	2	2	2	8	4	0	0	0	7	0	1	8	11	0
chr10	51556001	51556100	MSMB	ENSG00000138294	protein_coding	NA	-0.436497		0.288813	2.3332	2.6383	2	3.05333	5.5	4	6.23966	3.36508	2	4.23237	0	0	0	3	2	6	5	9	1	2	2	1	1	0	0	1	2	2	2	8	4	0	0	0	7	0	1	8	11	0
chr10	51556101	51556200	MSMB	ENSG00000138294	protein_coding	NA	-0.48652		0.230623	2.4147	2.68085	2	3.12846	5.5625	4	6.18567	3.4127	2	4.25644	0	0	0	3	2	6	5	9	1	2	2	1	1	0	0	1	2	2	2	8	4	0	0	0	9	0	1	8	11	0
chr10	51556201	51556300	MSMB	ENSG00000138294	protein_coding	NA	-0.497786		0.221165	2.40685	2.6383	2	3.05333	5.5625	4	6.18567	3.38095	2	4.22141	0	0	0	3	2	6	5	9	1	2	2	1	1	0	0	1	2	2	2	8	4	0	0	0	7	0	1	8	11	0
chr10	51556301	51556400	MSMB	ENSG00000138294	protein_coding	NA	-0.459752		0.259808	2.39135	2.65957	2	3.038	5.5625	4	6.20719	3.39683	2	4.21801	0	0	0	3	2	6	5	9	1	2	2	1	1	0	0	1	2	2	2	8	4	0	0	0	7	0	1	8	11	0
chr10	51556401	51556500	MSMB	ENSG00000138294	protein_coding	NA	-0.461881		0.258913	2.3463	2.6383	2	3.05333	5.5625	4	6.20719	3.38095	2	4.22904	0	0	0	3	2	6	5	9	1	2	2	1	1	0	0	1	2	2	2	8	4	0	0	0	7	0	1	8	11	0
chr10	51556501	51556600	MSMB	ENSG00000138294	protein_coding	NA	-0.420721		0.309618	2.34304	2.65957	2	3.11571	5.5	4	6.23966	3.38095	2	4.26323	0	0	0	3	2	6	5	9	1	2	2	1	1	0	0	1	2	2	2	8	4	0	0	0	7	0	1	8	12	0
chr10	51556601	51556700	MSMB	ENSG00000138294	protein_coding	NA	-0.436497		0.288813	2.3332	2.6383	2	3.05333	5.5	4	6.23966	3.36508	2	4.23237	0	0	0	3	2	6	5	9	1	2	2	1	1	0	0	1	2	2	2	8	4	0	0	0	7	0	1	8	11	0
chr10	51556701	51556800	MSMB	ENSG00000138294	protein_coding	NA	0.1451	0.839832	0.716773	5.21154	6.61702	3	7.40609	10.3125	7.5	12.5577	7.55556	4	9.02644	0	2	1	9	4	15	11	22	3	2	4	5	4	2	0	9	3	9	2	16	4	0	0	0	20	0	3	15	26	0
chr10	51556801	51556900	MSMB	ENSG00000138294	protein_coding	NA	0.539383	0.472657	0.189179	6.34707	9.19149	5	10.9279	10.625	6	12.816	9.55556	5	11.3461	0	3	3	11	4	23	12	33	5	1	6	13	4	5	0	13	2	10	7	24	0	0	0	0	35	0	11	18	35	0
chr10	51556901	51557000	MSMB	ENSG00000138294	protein_coding	NA	0.20503		0.636378	2.75268	4.02128	2	5.26881	5	4.5	5.41603	4.26984	2	5.27993	0	1	1	3	2	9	6	14	1	0	0	7	1	2	0	2	0	4	3	10	0	0	0	0	21	0	9	10	15	0
chr10	51557001	51557100	MSMB	ENSG00000138294	protein_coding	NA	0.26638		0.541335	2.74293	4.08511	2	5.3683	4.875	4	5.46352	4.28571	2	5.35943	0	1	1	3	2	9	6	14	1	0	0	7	1	2	0	2	0	4	3	10	0	0	0	0	21	0	9	10	15	0
chr10	51557101	51557200	MSMB	ENSG00000138294	protein_coding	NA	0.259187		0.551447	2.73669	4.04255	2	5.29133	4.875	4	5.46352	4.25397	2	5.30358	0	1	1	3	2	9	6	15	1	0	0	7	1	2	0	2	0	4	3	10	0	0	0	0	21	0	9	9	15	0
chr10	51557201	51557300	MSMB	ENSG00000138294	protein_coding	NA	0.242328		0.579778	2.75478	4.06383	2	5.36253	4.9375	4	5.47076	4.28571	2	5.35943	0	1	1	3	2	9	6	15	1	0	0	7	1	2	0	2	0	4	3	11	0	0	0	0	21	0	9	9	15	0
chr10	51557301	51557400	MSMB	ENSG00000138294	protein_coding	NA	0.26954		0.529713	2.87979	4.12766	2	5.39572	4.875	4	5.46352	4.31746	2	5.37865	0	1	1	3	2	9	6	14	1	0	0	7	1	2	0	2	0	4	3	11	1	0	0	0	21	0	9	9	15	0
chr10	51557401	51557500	MSMB	ENSG00000138294	protein_coding	NA	0.19875		0.644201	2.74753	4	2	5.24612	5	4	5.39135	4.25397	2	5.25777	0	1	1	3	2	9	6	14	1	0	0	7	1	2	0	2	0	4	3	10	0	0	0	0	21	0	9	9	15	0
chr10	51557501	51557600	MSMB	ENSG00000138294	protein_coding	NA	0.205341		0.633621	2.75434	4.02128	2	5.26469	5	4	5.39135	4.26984	2	5.27075	0	1	1	3	2	9	6	14	1	0	0	7	1	2	0	2	0	4	3	10	0	0	0	0	21	0	9	9	15	0
chr10	51557601	51557700	MSMB	ENSG00000138294	protein_coding	NA	0.264804		0.550782	2.7934	4.06383	2	5.33408	5	4	5.72713	4.30159	2	5.405	0	1	1	3	2	10	6	14	1	0	0	7	1	2	0	2	0	4	3	10	0	0	0	0	21	0	9	9	16	0
chr10	51557701	51557800	MSMB	ENSG00000138294	protein_coding	NA	0.277956		0.530239	2.77875	4.04255	2	5.31592	4.9375	4	5.63878	4.26984	2	5.36778	0	1	1	3	2	10	6	14	1	0	0	7	1	2	0	2	0	4	3	10	0	0	0	0	21	0	9	9	16	0
chr10	51557801	51557900	MSMB	ENSG00000138294	protein_coding	NA	0.252388		0.555171	2.73477	4.02128	2	5.23155	4.875	4	5.46352	4.2381	2	5.26006	0	1	1	3	2	9	6	14	1	0	0	7	1	2	0	2	0	4	3	10	1	0	0	0	21	0	9	9	15	0
chr10	51557901	51558000	MSMB	ENSG00000138294	protein_coding	NA	0.237229		0.579216	2.73812	4.02128	2	5.23155	4.9375	4	5.56739	4.25397	2	5.28836	0	1	1	3	2	9	6	14	1	0	1	7	1	2	0	2	0	4	3	10	0	0	0	0	21	0	9	9	15	0
chr10	51558001	51558100	MSMB	ENSG00000138294	protein_coding	NA	0.251433		0.564953	2.72704	4	2	5.24612	4.875	4	5.46352	4.22222	2	5.27148	0	1	1	3	2	9	6	14	1	0	0	7	1	2	0	2	0	4	3	10	0	0	0	0	21	0	9	9	15	0
chr10	51558101	51558200	MSMB	ENSG00000138294	protein_coding	NA	0.279276		0.513378	2.78048	4.06383	2	5.24365	4.875	4	5.46352	4.26984	2	5.26769	0	1	1	3	2	10	6	14	1	0	0	7	1	2	0	2	0	4	3	10	2	0	0	0	21	0	9	9	15	0
chr10	51558201	51558300	MSMB	ENSG00000138294	protein_coding	NA	0.248325		0.553793	2.7592	4.06383	2	5.21038	5	4	5.81951	4.30159	2	5.33895	0	1	1	3	2	9	6	14	2	0	0	7	1	2	0	2	0	4	3	10	2	0	0	0	21	0	9	9	15	0
chr10	51558301	51558400	MSMB	ENSG00000138294	protein_coding	NA	0.262433		0.542094	2.77066	4.06383	2	5.27671	5	4	5.81951	4.30159	2	5.38707	0	2	1	3	2	9	6	14	2	0	0	7	1	2	0	2	0	4	3	10	0	0	0	0	21	0	9	9	15	0
chr10	51558401	51558500	MSMB	ENSG00000138294	protein_coding	NA	0.237583		0.581775	2.75791	4.02128	2	5.2357	4.9375	4	5.43407	4.25397	2	5.25777	0	2	1	3	2	9	6	14	1	0	0	7	1	2	0	2	0	4	3	10	0	0	0	0	21	0	9	9	15	0
chr10	51558501	51558600	MSMB	ENSG00000138294	protein_coding	NA	0.17343		0.691013	2.77212	4.02128	2	5.23985	5.3125	4	6.45723	4.34921	2	5.54791	0	1	1	3	2	9	6	14	1	0	0	7	1	2	0	3	0	4	3	10	0	0	0	0	21	0	9	9	15	0
chr10	51558601	51558700	MSMB	ENSG00000138294	protein_coding	NA	0.181549		0.679122	2.75834	4	2	5.24612	5.1875	4	6.10157	4.30159	2	5.44958	0	1	1	3	2	9	6	14	1	0	0	7	1	2	0	2	0	4	3	10	0	0	0	0	21	0	9	9	15	0
chr10	51558701	51558800	MSMB	ENSG00000138294	protein_coding	NA	0.231741		0.595909	2.73657	4	2	5.24612	5	4	5.73876	4.25397	2	5.34599	0	1	1	3	2	9	6	14	1	0	0	7	1	2	0	2	0	4	3	10	0	0	0	0	21	0	9	9	15	0
chr10	51558801	51558900	MSMB	ENSG00000138294	protein_coding	NA	0.258186		0.552238	2.74732	4.04255	2	5.24594	4.9375	4	5.63878	4.26984	2	5.31646	0	1	1	3	2	9	6	14	1	0	0	7	1	2	0	2	0	4	3	10	0	0	0	0	21	0	9	9	15	0
chr10	51558901	51559000	MSMB	ENSG00000138294	protein_coding	NA	0.251433		0.564953	2.72704	4	2	5.24612	4.875	4	5.46352	4.22222	2	5.27148	0	1	1	3	2	9	6	14	1	0	0	7	1	2	0	2	0	4	3	10	0	0	0	0	21	0	9	9	15	0
chr10	51559001	51559100	MSMB	ENSG00000138294	protein_coding	NA	0.288346		0.504507	2.80322	4.04255	2	5.23349	4.875	4	5.46352	4.25397	2	5.26084	0	1	1	3	2	9	6	14	1	1	0	7	1	2	0	2	0	5	3	10	0	0	0	0	21	0	9	9	15	0
chr10	51559101	51559200	MSMB	ENSG00000138294	protein_coding	NA	0.321302		0.433154	2.86834	4.23404	2	5.30059	4.9375	4	5.63878	4.4127	2	5.35102	0	1	1	5	2	9	6	14	1	1	0	7	1	2	0	2	0	4	3	10	3	0	0	0	21	0	9	9	15	0
chr10	51559201	51559300	MSMB	ENSG00000138294	protein_coding	NA	0.221657		0.592889	2.86744	4.29787	2	5.49274	5.1875	4	5.70636	4.52381	3	5.51496	0	1	1	5	2	9	6	15	1	0	0	7	1	2	0	2	0	4	3	10	3	0	0	0	21	0	9	11	15	0
chr10	51559301	51559400	MSMB	ENSG00000138294	protein_coding	NA	0.283519		0.520978	2.79693	4.04255	2	5.27487	4.875	4	5.46352	4.25397	2	5.29141	0	1	1	3	2	9	7	14	1	0	0	7	1	2	0	2	0	4	3	10	0	0	0	0	21	0	9	9	15	0
chr10	51559401	51559500	MSMB	ENSG00000138294	protein_coding	NA	0.296501		0.502431	2.81381	4.06383	2	5.27671	4.875	4	5.46352	4.26984	2	5.29213	0	1	1	3	2	9	7	14	1	0	0	7	1	2	0	2	0	5	3	10	0	0	0	0	21	0	9	9	15	0
chr10	51559501	51559600	MSMB	ENSG00000138294	protein_coding	NA	0.275803		0.525407	2.7596	4.06383	2	5.30957	4.875	4	5.46352	4.26984	2	5.31646	0	1	1	3	2	9	6	14	1	0	0	7	2	2	0	2	0	5	3	10	0	0	0	0	22	0	9	9	15	0
chr10	51559601	51559700	MSMB	ENSG00000138294	protein_coding	NA	0.241871		0.576676	2.75877	4.04255	2	5.2831	4.9375	4	5.43407	4.26984	2	5.29213	0	1	1	3	2	9	6	14	1	0	0	7	2	2	0	2	0	4	3	10	0	0	0	0	21	0	9	9	16	0
chr10	51559701	51559800	MSMB	ENSG00000138294	protein_coding	NA	0.267297		0.540228	2.74577	4.04255	2	5.28722	4.875	4	5.46352	4.25397	2	5.30054	0	1	1	3	2	9	6	14	1	0	0	7	1	3	0	2	0	4	3	10	0	0	0	0	21	0	9	9	16	0
chr10	51559801	51559900	MSMB	ENSG00000138294	protein_coding	NA	0.251433		0.564953	2.72704	4	2	5.24612	4.875	4	5.46352	4.22222	2	5.27148	0	1	1	3	2	9	6	14	1	0	0	7	1	2	0	2	0	4	3	10	0	0	0	0	21	0	9	9	15	0
chr10	51559901	51560000	MSMB	ENSG00000138294	protein_coding	NA	0.259275		0.553749	2.73524	4.02128	2	5.26881	4.875	4	5.46352	4.2381	2	5.28758	0	1	1	3	2	9	6	14	1	0	0	7	1	2	0	2	0	4	3	10	0	0	0	0	21	0	10	9	15	0
chr10	51560001	51560100	MSMB	ENSG00000138294	protein_coding	NA	0.298242		0.468693	3.11148	4.34043	2	5.26794	4.9375	4	5.40948	4.49206	2	5.26667	0	1	1	3	2	9	6	14	1	0	1	7	1	2	0	3	0	6	3	13	1	0	0	1	21	2	10	9	15	0
chr10	51560101	51560200	MSMB	ENSG00000138294	protein_coding	NA	0.309134		0.473518	2.9349	4.29787	2	5.53611	4.9375	4.5	5.44633	4.46032	2	5.47671	0	1	1	3	2	9	6	15	1	0	1	7	1	2	0	2	0	5	3	13	0	0	0	0	21	0	9	9	17	0
chr10	51560201	51560300	MSMB	ENSG00000138294	protein_coding	NA	0.187363		0.669544	2.83514	4.14894	2	5.4413	5.25	4	5.85947	4.42857	2	5.52331	0	1	1	3	2	9	6	15	1	0	0	7	1	2	0	2	0	5	3	10	0	0	0	0	21	0	9	9	17	0
chr10	51560301	51560400	MSMB	ENSG00000138294	protein_coding	NA	0.118965		0.783692	2.80602	4.04255	2	5.33633	5.375	5	5.96518	4.38095	2	5.48437	0	1	1	3	2	9	6	14	1	0	0	7	1	2	0	2	0	4	3	10	0	0	0	0	22	0	9	9	15	0
chr10	51560401	51560500	MSMB	ENSG00000138294	protein_coding	NA	0.28273		0.519997	2.77102	4.12766	2	5.44385	4.9375	4	5.63878	4.33333	2	5.45953	0	1	1	3	2	9	6	14	1	0	0	7	1	2	0	2	0	4	3	10	0	0	0	0	21	0	9	9	15	0
chr10	51560501	51560600	MSMB	ENSG00000138294	protein_coding	NA	0.231747		0.594999	2.745	4.02128	2	5.25228	4.9375	4.5	5.44633	4.25397	2	5.27309	0	1	1	3	2	9	6	14	1	0	0	7	1	2	0	2	0	4	3	10	0	0	0	0	21	0	9	9	15	0
chr10	51560601	51560700	MSMB	ENSG00000138294	protein_coding	NA	0.222828		0.609048	2.73481	4	2	5.24612	4.9375	4.5	5.44633	4.2381	2	5.26925	0	1	1	3	2	9	6	14	1	0	0	7	1	2	0	2	0	4	3	10	0	0	0	0	21	0	9	9	15	0
chr10	51560701	51560800	MSMB	ENSG00000138294	protein_coding	NA	0.256675		0.555887	2.77602	4.04255	2	5.27899	4.875	4	5.46352	4.25397	2	5.29445	0	1	1	3	2	9	6	14	1	0	0	7	1	2	0	2	0	4	3	10	0	0	0	0	21	0	9	9	15	0
chr10	51560801	51560900	MSMB	ENSG00000138294	protein_coding	NA	0.229495		0.588361	2.74895	4.04255	2	5.27899	4.9375	4	5.42179	4.26984	2	5.28603	0	1	1	3	2	9	6	14	1	0	0	7	1	2	0	2	0	4	3	10	1	0	0	0	21	0	9	9	15	0
chr10	51560901	51561000	MSMB	ENSG00000138294	protein_coding	NA	0.197399		0.636874	2.95016	4.17021	2	5.28048	5.0625	4.5	5.42179	4.39683	2	5.28705	0	1	1	3	2	9	6	14	1	0	0	7	1	2	0	2	0	4	3	11	2	0	0	0	21	1	10	9	15	0
chr10	51561001	51561100	MSMB	ENSG00000138294	protein_coding	NA	0.226058		0.589476	3.18986	4.29787	2	5.21667	5.0625	4.5	5.42179	4.49206	2	5.23596	0	1	1	3	2	9	6	14	1	0	0	7	1	2	0	2	0	4	3	11	4	0	0	0	21	1	10	9	15	2
chr10	51561101	51561200	MSMB	ENSG00000138294	protein_coding	NA	0.251433		0.564953	2.72704	4	2	5.24612	4.875	4	5.46352	4.22222	2	5.27148	0	1	1	3	2	9	6	14	1	0	0	7	1	2	0	2	0	4	3	10	0	0	0	0	21	0	9	9	15	0
chr10	51561201	51561300	MSMB	ENSG00000138294	protein_coding	NA	0.251433		0.564953	2.72704	4	2	5.24612	4.875	4	5.46352	4.22222	2	5.27148	0	1	1	3	2	9	6	14	1	0	0	7	1	2	0	2	0	4	3	10	0	0	0	0	21	0	9	9	15	0
chr10	51561301	51561400	MSMB	ENSG00000138294	protein_coding	NA	0.222828		0.609048	2.73481	4	2	5.24612	4.9375	4.5	5.44633	4.2381	2	5.26925	0	1	1	3	2	9	6	14	1	0	0	7	1	2	0	2	0	4	3	10	0	0	0	0	21	0	9	9	15	0
chr10	51561401	51561500	MSMB	ENSG00000138294	protein_coding	NA	0.222828		0.609048	2.73481	4	2	5.24612	4.9375	4.5	5.44633	4.2381	2	5.26925	0	1	1	3	2	9	6	14	1	0	0	7	1	2	0	2	0	4	3	10	0	0	0	0	21	0	9	9	15	0
chr10	51561501	51561600	MSMB	ENSG00000138294	protein_coding	NA	0.293014		0.511048	2.91185	4.06383	2	5.21455	4.875	4	5.46352	4.26984	2	5.24622	0	1	1	3	2	9	6	14	1	0	0	7	1	2	0	2	0	4	3	10	0	0	0	0	21	0	9	9	15	0
chr10	51561601	51561700	MSMB	ENSG00000138294	protein_coding	NA	0.251433		0.564953	2.72704	4	2	5.24612	4.875	4	5.46352	4.22222	2	5.27148	0	1	1	3	2	9	6	14	1	0	0	7	1	2	0	2	0	4	3	10	0	0	0	0	21	0	9	9	15	0
chr10	51561701	51561800	MSMB	ENSG00000138294	protein_coding	NA	0.251433		0.564953	2.72704	4	2	5.24612	4.875	4	5.46352	4.22222	2	5.27148	0	1	1	3	2	9	6	14	1	0	0	7	1	2	0	2	0	4	3	10	0	0	0	0	21	0	9	9	15	0
chr10	51561801	51561900	MSMB	ENSG00000138294	protein_coding	NA	0.251433		0.564953	2.72704	4	2	5.24612	4.875	4	5.46352	4.22222	2	5.27148	0	1	1	3	2	9	6	14	1	0	0	7	1	2	0	2	0	4	3	10	0	0	0	0	21	0	9	9	15	0
chr10	51561901	51562000	MSMB	ENSG00000138294	protein_coding	NA	0.251433		0.564953	2.72704	4	2	5.24612	4.875	4	5.46352	4.22222	2	5.27148	0	1	1	3	2	9	6	14	1	0	0	7	1	2	0	2	0	4	3	10	0	0	0	0	21	0	9	9	15	0
chr10	51562001	51562100	MSMB	ENSG00000138294	protein_coding	NA	0.251433		0.564953	2.72704	4	2	5.24612	4.875	4	5.46352	4.22222	2	5.27148	0	1	1	3	2	9	6	14	1	0	0	7	1	2	0	2	0	4	3	10	0	0	0	0	21	0	9	9	15	0
chr10	51562101	51562200	MSMB	ENSG00000138294	protein_coding	NA	0.251433		0.564953	2.72704	4	2	5.24612	4.875	4	5.46352	4.22222	2	5.27148	0	1	1	3	2	9	6	14	1	0	0	7	1	2	0	2	0	4	3	10	0	0	0	0	21	0	9	9	15	0
chr10	51562201	51562300	MSMB	ENSG00000138294	protein_coding	NA	0.220303	0.722966	0.557154	6.53229	9.29787	5	10.6075	12.25	9	12.741	10.0476	6	11.155	0	5	2	9	3	17	12	29	5	3	3	12	3	3	0	10	0	11	7	27	3	0	0	0	31	0	16	15	27	0
chr10	51562301	51562400	MSMB	ENSG00000138294	protein_coding	NA	0.407629	0.522705	0.262601	24.6389	30.9787	25	31.1507	43.6875	36.5	46.0112	34.2063	25	35.542	0	19	19	46	11	84	49	83	11	6	26	25	9	13	0	32	7	28	31	84	30	0	0	0	79	0	47	37	75	0
chr10	51562401	51562500	MSMB	ENSG00000138294	protein_coding	NA	0.448889	0.494766	0.219279	40.0321	53.0851	38	54.0631	69.75	39	75.198	57.3175	38	59.9174	0	12	29	68	12	126	65	146	23	14	55	30	21	29	0	48	14	53	62	187	65	0	0	0	133	0	98	46	113	1
chr10	51562501	51562600	MSMB	ENSG00000138294	protein_coding	NA	0.319283	0.596572	0.391345	11.3218	15.7021	10	16.7032	18.9375	9.5	19.8846	16.5238	10	17.4549	0	2	3	27	5	28	14	46	9	8	21	7	8	10	0	12	3	14	22	65	23	0	0	0	38	0	39	14	25	1
chr10	51585101	51585200	NCOA4	ENSG00000138293	protein_coding	NA	0.0707598		0.856735	1.7728	2.65957	2	2.73684	2.9375	2.5	2.99931	2.73016	2	2.78363	0	0	0	6	1	4	1	2	2	1	7	5	0	1	0	5	0	8	0	5	9	0	0	0	2	0	9	5	2	0
chr10	51590601	51590700	NCOA4	ENSG00000138293	protein_coding	NA	0.144008	0.774315	0.628122	5.58467	8.21277	5	7.99439	10.0625	7	9.44788	8.68254	6	8.34696	0	2	4	5	5	13	4	4	11	5	8	6	8	6	1	10	0	4	10	17	20	0	0	0	11	3	16	5	5	0
chr10	51590701	51590800	NCOA4	ENSG00000138293	protein_coding	NA	0.625066	0.359713	0.0781546	3.80467	5.74468	4	6.10584	5.125	3	5.31507	5.5873	4	5.87953	0	0	4	3	3	9	4	5	6	6	5	7	5	4	0	5	0	4	4	9	10	0	0	0	17	0	15	4	3	0
chr10	60761101	60761200	LINC00844	ENSG00000237949	lincRNA	long intergenic non-protein coding RNA 844	0.287572	0.620267	0.426216	4.15264	5.78723	4	6.2691	6.5	5	6.79215	5.96825	4	6.35754	0	4	3	6	4	12	6	12	6	1	8	7	2	3	0	7	2	6	8	3	19	0	0	0	19	2	14	5	2	0
chr10	60761201	60761300	LINC00844	ENSG00000237949	lincRNA	long intergenic non-protein coding RNA 844	0.0230156		0.958614	2.15382	2.93617	2	4.42525	3.75	2.5	5.36035	3.14286	2	4.64847	0	2	1	4	4	7	3	3	4	1	4	4	2	3	0	2	2	4	1	0	9	0	0	0	6	0	5	1	0	0
chr10	61551701	61551800	CCDC6	ENSG00000108091	protein_coding	coiled-coil domain containing 6	-0.00336494		0.993933	2.48671	3.10638	3	3.12239	2.75	2	2.46306	3.01587	3	2.9539	0	0	0	3	1	0	4	4	0	0	5	3	1	3	0	5	0	5	3	9	4	0	0	1	7	9	8	1	3	0
chr10	63845501	63845600	ARID5B	ENSG00000150347	protein_coding	AT-rich interaction domain 5B	-0.146565		0.755733	2.42795	2.82979	1	4.28506	3.1875	2	2.9033	2.92063	1	3.9607	0	0	1	3	2	1	1	9	5	0	4	0	1	1	1	4	0	0	3	1	0	0	0	3	6	1	10	1	2	0
chr10	69524201	69524300					0.117998	0.745472	0.582564	82.1127	171.426	74	235.293	139.812	115	130.989	163.397	101	213.118	2	74	31	65	26	39	31	137	139	11	293	69	101	181	36	536	19	65	103	560	160	51	2	7	837	42	174	373	118	11
chr10	69524301	69524400					0.188269	0.711408	0.5443	1059.42	2703.66	761	4882.45	1693.75	1007	1675.14	2447.17	829	4308.33	5	328	590	771	191	1522	329	429	1360	204	1670	412	419	3193	51	4279	65	873	3226	2738	699	70	7	13	14088	47	3439	6167	861	41
chr10	70531101	70531200	CCAR1	ENSG00000060339	protein_coding	cell division cycle and apoptosis regulator 1	0.376036		0.37154	1.87497	2.78723	2	2.99954	2.375	1	2.80179	2.68254	1	2.93382	0	2	1	5	0	5	2	5	1	0	2	1	1	1	1	2	0	5	1	9	6	0	0	0	8	4	3	1	0	0
chr10	70716001	70716100	DDX21	ENSG00000165732	protein_coding	DEAD-box helicase 21	0.891486		0.0967777	2.86404	3.10638	2	3.38304	1.875	2	2.06155	2.79365	2	3.13234	0	0	0	3	3	5	5	2	0	3	11	9	4	1	1	4	0	0	4	0	10	0	1	2	3	7	7	1	0	0
chr10	72643201	72643300	PCBD1	ENSG00000166228	protein_coding	pterin-4 alpha-carbinolamine dehydratase 1	0.133476		0.738698	2.19208	3.3617	2	3.27988	3.3125	2	4.01196	3.34921	2	3.44617	0	2	0	4	3	2	0	7	2	0	7	11	2	0	0	2	0	7	0	8	3	1	0	0	7	1	1	4	3	0
chr10	72643301	72643400	PCBD1	ENSG00000166228	protein_coding	pterin-4 alpha-carbinolamine dehydratase 1	0.656639	0.358293	0.0643915	4.52398	5.95745	5	4.88101	4.5625	3.5	4.51617	5.60317	5	4.79428	0	2	0	7	4	6	4	7	3	4	7	13	5	5	0	4	3	3	6	9	5	5	0	1	8	5	11	8	3	0
chr10	72643401	72643500	PCBD1	ENSG00000166228	protein_coding	pterin-4 alpha-carbinolamine dehydratase 1	0.7105	0.359713	0.0842363	4.22706	4.55319	3	3.98262	3.875	4	3.72156	4.38095	3	3.89966	0	4	1	3	10	6	3	1	0	1	1	3	4	3	1	3	3	6	4	6	6	3	2	0	2	3	9	8	1	2
chr10	73993401	73993500	ANAPC16	ENSG00000166295	protein_coding	anaphase promoting complex subunit 16	0.184659		0.638866	2.48285	3.29787	3	3.48858	3.5625	2.5	2.94321	3.36508	3	3.33748	0	1	5	3	0	5	3	4	1	0	2	4	0	4	0	2	0	2	5	8	7	0	0	0	5	3	2	6	3	1
chr10	73993501	73993600	ANAPC16	ENSG00000166295	protein_coding	anaphase promoting complex subunit 16	0.210244		0.563706	2.24725	3.74468	3	4.19352	3.9375	2.5	4.50879	3.79365	3	4.23944	0	0	1	3	2	2	2	1	0	2	1	3	1	4	0	3	0	3	4	7	6	2	0	0	9	3	13	8	3	0
chr10	75543001	75543100	CHCHD1	ENSG00000172586	protein_coding	coiled-coil-helix-coiled-coil-helix domain containing 1	-0.156997		0.653528	2.32144	3.44681	2	3.4377	4.25	2	4.76795	3.65079	2	3.79371	0	0	1	6	2	3	2	4	3	1	2	1	6	4	0	5	0	4	1	3	2	2	0	0	11	1	7	3	2	0
chr10	79793601	79793700	RPS24	ENSG00000138326	protein_coding	ribosomal protein S24	0.323775	0.541623	0.30802	15.6538	19	15	15.5982	19.9375	12	19.2439	19.2381	15	16.4402	0	10	4	21	20	12	13	21	7	6	11	30	15	14	1	14	4	15	14	13	22	10	2	1	22	41	25	22	26	0
chr10	79793701	79793800	RPS24	ENSG00000138326	protein_coding	ribosomal protein S24	0.327885	0.541623	0.300066	14.0307	16.8298	14	13.4977	17.5	11.5	16.4924	17	14	14.1797	0	10	3	20	17	10	13	17	7	5	9	26	13	12	1	14	4	14	11	13	18	10	2	1	20	38	23	19	21	0
chr10	79793801	79793900	RPS24	ENSG00000138326	protein_coding	ribosomal protein S24	0.334941	0.538262	0.291873	14.0833	16.8298	14	13.4784	17.5	11.5	16.4924	17	14	14.1661	0	10	3	20	17	10	14	17	7	5	9	25	13	12	1	14	4	14	11	13	18	10	2	1	20	38	23	19	21	0
chr10	79793901	79794000	RPS24	ENSG00000138326	protein_coding	ribosomal protein S24	0.325432	0.541623	0.303447	14.0157	16.8085	14	13.4837	17.5	11.5	16.4924	16.9841	14	14.17	0	10	3	20	17	10	13	17	7	5	9	25	13	12	1	14	4	14	11	13	18	10	2	1	20	38	23	19	21	0
chr10	79794001	79794100	RPS24	ENSG00000138326	protein_coding	ribosomal protein S24	0.325432	0.541623	0.303447	14.0157	16.8085	14	13.4837	17.5	11.5	16.4924	16.9841	14	14.17	0	10	3	20	17	10	13	17	7	5	9	25	13	12	1	14	4	14	11	13	18	10	2	1	20	38	23	19	21	0
chr10	79794101	79794200	RPS24	ENSG00000138326	protein_coding	ribosomal protein S24	0.325432	0.541623	0.303447	14.0157	16.8085	14	13.4837	17.5	11.5	16.4924	16.9841	14	14.17	0	10	3	20	17	10	13	17	7	5	9	25	13	12	1	14	4	14	11	13	18	10	2	1	20	38	23	19	21	0
chr10	79794201	79794300	RPS24	ENSG00000138326	protein_coding	ribosomal protein S24	0.329291	0.541623	0.296366	14.0356	16.8723	14	13.4788	17.5	11.5	16.4924	17.0317	14	14.166	0	10	3	20	17	10	13	17	7	5	9	25	13	12	1	14	4	14	11	13	18	10	2	1	20	38	23	19	21	0
chr10	79794301	79794400	RPS24	ENSG00000138326	protein_coding	ribosomal protein S24	0.329291	0.541623	0.296366	14.0356	16.8723	14	13.4788	17.5	11.5	16.4924	17.0317	14	14.166	0	10	3	20	17	10	13	17	7	5	9	25	13	12	1	14	4	14	11	13	18	10	2	1	20	38	23	19	21	0
chr10	79794401	79794500	RPS24	ENSG00000138326	protein_coding	ribosomal protein S24	0.325432	0.541623	0.303447	14.0157	16.8085	14	13.4837	17.5	11.5	16.4924	16.9841	14	14.17	0	10	3	20	17	10	13	17	7	5	9	25	13	12	1	14	4	14	11	13	18	10	2	1	20	38	23	19	21	0
chr10	79794501	79794600	RPS24	ENSG00000138326	protein_coding	ribosomal protein S24	0.326033	0.541623	0.302044	14.0196	16.8298	14	13.4896	17.5	11.5	16.4924	17	14	14.174	0	10	3	20	17	10	13	17	7	5	9	25	13	12	1	14	4	14	11	13	18	10	2	1	21	38	23	19	21	0
chr10	79794601	79794700	RPS24	ENSG00000138326	protein_coding	ribosomal protein S24	0.326033	0.541623	0.302044	14.0196	16.8298	14	13.4896	17.5	11.5	16.4924	17	14	14.174	0	10	3	20	17	10	13	17	7	5	9	25	13	12	1	14	4	14	11	13	18	10	2	1	21	38	23	19	21	0
chr10	79794701	79794800	RPS24	ENSG00000138326	protein_coding	ribosomal protein S24	0.324057	0.541623	0.299877	14.0827	16.8298	14	13.4574	17.5	11.5	16.4924	17	14	14.1513	0	10	3	20	17	10	13	17	7	5	9	25	13	12	1	14	4	14	11	13	18	10	2	1	20	38	23	19	21	1
chr10	79794801	79794900	RPS24	ENSG00000138326	protein_coding	ribosomal protein S24	0.324057	0.541623	0.299877	14.0827	16.8298	14	13.4574	17.5	11.5	16.4924	17	14	14.1513	0	10	3	20	17	10	13	17	7	5	9	25	13	12	1	14	4	14	11	13	18	10	2	1	20	38	23	19	21	1
chr10	79794901	79795000	RPS24	ENSG00000138326	protein_coding	ribosomal protein S24	0.325432	0.541623	0.303447	14.0157	16.8085	14	13.4837	17.5	11.5	16.4924	16.9841	14	14.17	0	10	3	20	17	10	13	17	7	5	9	25	13	12	1	14	4	14	11	13	18	10	2	1	20	38	23	19	21	0
chr10	79795001	79795100	RPS24	ENSG00000138326	protein_coding	ribosomal protein S24	0.325432	0.541623	0.303447	14.0157	16.8085	14	13.4837	17.5	11.5	16.4924	16.9841	14	14.17	0	10	3	20	17	10	13	17	7	5	9	25	13	12	1	14	4	14	11	13	18	10	2	1	20	38	23	19	21	0
chr10	79795101	79795200	RPS24	ENSG00000138326	protein_coding	ribosomal protein S24	0.454639	0.396868	0.118924	19.4919	25.2766	21	20.8094	23.75	15	20.2402	24.8889	21	20.5144	1	12	3	29	23	18	22	20	15	10	18	34	19	22	1	21	4	19	21	26	24	11	2	1	32	42	36	43	29	0
chr10	79795201	79795300	RPS24	ENSG00000138326	protein_coding	ribosomal protein S24	0.526367	0.358293	0.0733014	11.2615	15.6809	12	15.744	12.5625	12	9.06987	14.8889	12	14.3416	1	1	2	7	6	17	14	17	17	13	11	12	16	13	1	13	3	14	12	18	6	6	0	0	27	5	17	33	10	1
chr10	79795301	79795400	RPS24	ENSG00000138326	protein_coding	ribosomal protein S24	0.565466	0.34639	0.0452488	15.2301	23.3617	18	23.6693	18.8125	15.5	14.7658	22.2063	18	21.7346	0	2	3	21	7	20	18	22	20	16	24	16	14	19	1	25	5	21	19	23	13	7	0	0	49	8	30	48	18	1
chr10	79796901	79797000	RPS24	ENSG00000138326	protein_coding	ribosomal protein S24	0.356318	0.541623	0.308059	7.68288	9.40426	8	9.27751	9.1875	8.5	7.77362	9.34921	8	8.8594	1	3	1	20	1	8	16	11	4	0	11	11	5	3	0	7	1	12	8	15	9	1	1	0	15	9	14	13	6	0
chr10	79797001	79797100	RPS24	ENSG00000138326	protein_coding	ribosomal protein S24	0.515186	0.391507	0.112857	16.4393	19.9574	21	16.807	18.5	18.5	12.3342	19.5873	19	15.7097	1	6	3	35	3	24	33	25	21	5	22	29	6	11	0	23	3	24	16	25	23	5	1	2	32	27	25	24	19	0
chr10	79797101	79797200	RPS24	ENSG00000138326	protein_coding	ribosomal protein S24	0.460108		0.200316	3.02111	4.7234	4	4.67975	4.125	4	4.25637	4.57143	4	4.54978	0	1	0	9	1	11	3	5	9	0	3	5	1	7	0	12	2	3	4	9	9	0	0	0	6	1	5	5	4	0
chr10	79797201	79797300	RPS24	ENSG00000138326	protein_coding	ribosomal protein S24	0.451388		0.221799	2.52677	3.89362	3	3.79493	3.375	3	3.55668	3.7619	3	3.71446	0	1	0	8	1	10	3	5	8	0	3	4	1	5	0	9	2	3	3	7	8	0	0	0	5	0	4	5	3	0
chr10	79797301	79797400	RPS24	ENSG00000138326	protein_coding	ribosomal protein S24	0.451388		0.221799	2.52677	3.89362	3	3.79493	3.375	3	3.55668	3.7619	3	3.71446	0	1	0	8	1	10	3	5	8	0	3	4	1	5	0	9	2	3	3	7	8	0	0	0	5	0	4	5	3	0
chr10	79797401	79797500	RPS24	ENSG00000138326	protein_coding	ribosomal protein S24	0.45591		0.216617	2.53168	3.91489	3	3.81547	3.375	3	3.55668	3.77778	3	3.73062	0	1	0	8	1	10	3	5	8	0	3	4	1	5	0	9	2	3	3	8	8	0	0	0	5	0	4	5	3	0
chr10	79797501	79797600	RPS24	ENSG00000138326	protein_coding	ribosomal protein S24	0.451388		0.221799	2.52677	3.89362	3	3.79493	3.375	3	3.55668	3.7619	3	3.71446	0	1	0	8	1	10	3	5	8	0	3	4	1	5	0	9	2	3	3	7	8	0	0	0	5	0	4	5	3	0
chr10	79797601	79797700	RPS24	ENSG00000138326	protein_coding	ribosomal protein S24	0.53235		0.134947	2.68607	4.17021	3	3.81256	3.4375	3	3.53966	3.98413	3	3.73083	0	1	0	8	3	10	3	5	8	0	3	4	1	5	0	9	2	3	3	7	10	2	0	0	5	0	8	5	3	0
chr10	79797701	79797800	RPS24	ENSG00000138326	protein_coding	ribosomal protein S24	0.553047		0.110519	2.85581	4.44681	3	3.97715	3.5625	3	3.50179	4.22222	3	3.85397	0	1	0	8	3	10	3	5	8	0	3	4	3	5	0	9	2	3	3	7	11	2	0	0	5	1	10	5	3	0
chr10	79797801	79797900	RPS24	ENSG00000138326	protein_coding	ribosomal protein S24	0.474174		0.19292	2.55154	4	3	3.85047	3.375	3	3.55668	3.84127	3	3.75975	0	1	0	7	1	10	3	5	8	0	8	4	1	4	0	9	2	3	3	7	9	0	0	0	5	0	4	5	3	0
chr10	79797901	79798000	RPS24	ENSG00000138326	protein_coding	ribosomal protein S24	0.432594		0.24159	2.50751	3.85106	3	3.77047	3.375	3	3.55668	3.73016	3	3.69484	0	1	0	7	1	10	3	5	8	0	3	4	1	4	0	9	2	3	3	7	8	0	0	0	5	0	4	5	3	0
chr10	79798001	79798100	RPS24	ENSG00000138326	protein_coding	ribosomal protein S24	0.432594		0.24159	2.50751	3.85106	3	3.77047	3.375	3	3.55668	3.73016	3	3.69484	0	1	0	7	1	10	3	5	8	0	3	4	1	4	0	9	2	3	3	7	8	0	0	0	5	0	4	5	3	0
chr10	79798101	79798200	RPS24	ENSG00000138326	protein_coding	ribosomal protein S24	0.432594		0.24159	2.50751	3.85106	3	3.77047	3.375	3	3.55668	3.73016	3	3.69484	0	1	0	7	1	10	3	5	8	0	3	4	1	4	0	9	2	3	3	7	8	0	0	0	5	0	4	5	3	0
chr10	79798201	79798300	RPS24	ENSG00000138326	protein_coding	ribosomal protein S24	0.432594		0.24159	2.50751	3.85106	3	3.77047	3.375	3	3.55668	3.73016	3	3.69484	0	1	0	7	1	10	3	5	8	0	3	4	1	4	0	9	2	3	3	7	8	0	0	0	5	0	4	5	3	0
chr10	79798301	79798400	RPS24	ENSG00000138326	protein_coding	ribosomal protein S24	0.534608		0.131649	2.77799	4.21277	3	3.79895	3.4375	3	3.57713	4.01587	3	3.73083	0	4	0	7	2	10	3	5	8	0	3	5	2	4	0	9	2	4	3	8	8	0	0	0	5	0	4	5	3	0
chr10	79798401	79798500	RPS24	ENSG00000138326	protein_coding	ribosomal protein S24	0.493933		0.173897	2.58788	4.02128	3	3.87012	3.375	3	3.55668	3.85714	3	3.77537	0	4	0	7	1	10	3	5	8	0	3	4	1	4	0	9	2	3	3	7	8	0	0	0	5	0	4	5	3	0
chr10	79798501	79798600	RPS24	ENSG00000138326	protein_coding	ribosomal protein S24	0.432594		0.24159	2.50751	3.85106	3	3.77047	3.375	3	3.55668	3.73016	3	3.69484	0	1	0	7	1	10	3	5	8	0	3	4	1	4	0	9	2	3	3	7	8	0	0	0	5	0	4	5	3	0
chr10	79798601	79798700	RPS24	ENSG00000138326	protein_coding	ribosomal protein S24	0.438983		0.230159	2.51571	3.87234	3	3.75683	3.375	3	3.55668	3.74603	3	3.68505	0	1	0	7	1	10	3	5	8	0	3	4	1	4	0	9	2	3	3	7	8	0	0	0	5	0	4	5	3	0
chr10	79798701	79798800	RPS24	ENSG00000138326	protein_coding	ribosomal protein S24	0.432594		0.24159	2.50751	3.85106	3	3.77047	3.375	3	3.55668	3.73016	3	3.69484	0	1	0	7	1	10	3	5	8	0	3	4	1	4	0	9	2	3	3	7	8	0	0	0	5	0	4	5	3	0
chr10	79798801	79798900	RPS24	ENSG00000138326	protein_coding	ribosomal protein S24	0.432594		0.24159	2.50751	3.85106	3	3.77047	3.375	3	3.55668	3.73016	3	3.69484	0	1	0	7	1	10	3	5	8	0	3	4	1	4	0	9	2	3	3	7	8	0	0	0	5	0	4	5	3	0
chr10	79798901	79799000	RPS24	ENSG00000138326	protein_coding	ribosomal protein S24	0.432594		0.24159	2.50751	3.85106	3	3.77047	3.375	3	3.55668	3.73016	3	3.69484	0	1	0	7	1	10	3	5	8	0	3	4	1	4	0	9	2	3	3	7	8	0	0	0	5	0	4	5	3	0
chr10	79799001	79799100	RPS24	ENSG00000138326	protein_coding	ribosomal protein S24	0.36832		0.316418	2.86107	3.85106	3	3.77047	3.4375	3	3.50179	3.74603	3	3.68067	0	1	0	7	1	10	3	5	8	0	3	4	1	4	0	9	2	3	3	7	8	0	0	0	5	0	4	5	3	0
chr10	79799101	79799200	RPS24	ENSG00000138326	protein_coding	ribosomal protein S24	0.36832		0.316418	2.86107	3.85106	3	3.77047	3.4375	3	3.50179	3.74603	3	3.68067	0	1	0	7	1	10	3	5	8	0	3	4	1	4	0	9	2	3	3	7	8	0	0	0	5	0	4	5	3	0
chr10	79799201	79799300	RPS24	ENSG00000138326	protein_coding	ribosomal protein S24	0.432594		0.24159	2.50751	3.85106	3	3.77047	3.375	3	3.55668	3.73016	3	3.69484	0	1	0	7	1	10	3	5	8	0	3	4	1	4	0	9	2	3	3	7	8	0	0	0	5	0	4	5	3	0
chr10	79799301	79799400	RPS24	ENSG00000138326	protein_coding	ribosomal protein S24	0.432594		0.24159	2.50751	3.85106	3	3.77047	3.375	3	3.55668	3.73016	3	3.69484	0	1	0	7	1	10	3	5	8	0	3	4	1	4	0	9	2	3	3	7	8	0	0	0	5	0	4	5	3	0
chr10	79799401	79799500	RPS24	ENSG00000138326	protein_coding	ribosomal protein S24	0.432594		0.24159	2.50751	3.85106	3	3.77047	3.375	3	3.55668	3.73016	3	3.69484	0	1	0	7	1	10	3	5	8	0	3	4	1	4	0	9	2	3	3	7	8	0	0	0	5	0	4	5	3	0
chr10	79799501	79799600	RPS24	ENSG00000138326	protein_coding	ribosomal protein S24	0.44621		0.225999	2.52392	3.89362	3	3.78345	3.375	3	3.55668	3.7619	3	3.70577	0	1	0	7	1	10	3	5	8	0	3	4	1	4	0	9	2	3	3	7	8	0	0	0	5	0	6	5	3	0
chr10	79799601	79799700	RPS24	ENSG00000138326	protein_coding	ribosomal protein S24	0.450405		0.219969	2.5399	3.89362	3	3.7372	3.375	3	3.55668	3.7619	3	3.67078	0	1	0	7	1	10	3	5	8	0	3	4	1	4	0	9	2	3	3	7	8	2	0	0	5	0	4	5	3	0
chr10	79799701	79799800	RPS24	ENSG00000138326	protein_coding	ribosomal protein S24	0.426494		0.245912	2.55919	3.91489	3	3.79834	3.4375	3	3.57713	3.79365	3	3.72073	0	1	0	7	1	10	3	5	8	0	3	4	1	4	0	9	2	3	3	7	8	2	0	0	5	0	4	5	3	0
chr10	79799801	79799900	RPS24	ENSG00000138326	protein_coding	ribosomal protein S24	0.408721		0.269115	2.52679	3.87234	3	3.83132	3.4375	3	3.57713	3.7619	3	3.74474	0	1	0	7	1	10	3	5	8	0	3	4	1	4	0	9	2	3	3	7	8	0	0	0	5	0	4	5	3	0
chr10	79799901	79800000	RPS24	ENSG00000138326	protein_coding	ribosomal protein S24	0.541004	0.358293	0.067597	11.6586	16.5957	14	14.1708	14.1875	13.5	11.3032	15.9841	14	13.4542	0	15	0	26	5	24	15	20	14	6	18	13	11	11	0	27	7	15	5	29	21	0	0	1	34	9	35	32	16	1
chr10	79800001	79800100	RPS24	ENSG00000138326	protein_coding	ribosomal protein S24	0.519957	0.359713	0.0869154	9.25239	13.0426	10	11.5457	10.875	10	8.06536	12.4921	10	10.7492	0	14	0	19	4	14	12	15	6	6	15	9	10	7	0	18	5	12	2	23	17	0	0	1	29	9	31	27	13	1
chr10	79800101	79800200	RPS24	ENSG00000138326	protein_coding	ribosomal protein S24	0.538359	0.359713	0.0788136	9.26389	13.1064	10	11.6549	10.8125	10	8.12583	12.5238	10	10.8522	0	14	0	19	4	14	12	15	6	6	15	9	10	7	0	18	5	12	2	23	17	0	0	1	29	9	34	27	13	1
chr10	79800201	79800300	RPS24	ENSG00000138326	protein_coding	ribosomal protein S24	0.538359	0.359713	0.0788136	9.26389	13.1064	10	11.6549	10.8125	10	8.12583	12.5238	10	10.8522	0	14	0	19	4	14	12	15	6	6	15	9	10	7	0	18	5	12	2	23	17	0	0	1	29	9	34	27	13	1
chr10	79800301	79800400	RPS24	ENSG00000138326	protein_coding	ribosomal protein S24	0.587906	0.342982	0.0440077	21.7142	31.6809	24	28.898	27.1875	30.5	18.13	30.5397	24	26.514	0	17	8	55	15	33	43	47	17	7	30	27	21	24	1	41	5	29	14	52	46	1	0	1	67	17	76	49	26	2
chr10	79800401	79800500	RPS24	ENSG00000138326	protein_coding	ribosomal protein S24	0.823832	0.287422	0.0100156	40.3636	59.234	45	54.4032	48.875	43	36.8436	56.6032	45	50.4478	0	14	23	74	27	64	71	79	22	28	65	70	47	46	2	72	8	62	42	93	88	12	0	0	135	45	132	63	44	3
chr10	81915301	81915400	ANXA11	ENSG00000122359	protein_coding	annexin A11	0.431828		0.300228	2.70815	3.3617	2	3.67971	2.8125	2.5	2.31571	3.22222	2	3.3766	0	0	1	6	1	2	9	0	1	0	3	5	2	1	1	4	0	1	2	3	7	0	0	0	10	6	2	6	4	0
chr10	81915401	81915500	ANXA11	ENSG00000122359	protein_coding	annexin A11	-0.00385642		0.992712	2.63337	2.80851	2	2.82565	3.375	3	2.15639	2.95238	2	2.66657	0	2	0	5	0	4	7	1	0	1	4	3	0	0	0	4	1	6	2	2	6	0	0	0	2	2	2	1	3	0
chr10	85912801	85912900	GHITM	ENSG00000165678	protein_coding	growth hormone inducible transmembrane protein	0.917035		0.0489618	3.00133	3.19149	2	3.2413	2.25	2	2.08167	2.95238	2	3.0023	1	1	0	5	10	2	5	4	0	0	1	7	3	3	0	5	0	1	1	3	0	2	1	0	5	4	14	1	2	0
chr10	88728201	88728300	MMRN2;ADIRF-AS1;ADIRF	ENSG00000173269;ENSG00000272734;ENSG00000148671	protein_coding;processed_transcript;protein_coding	multimerin 2;ADIRF antisense RNA 1;adipogenesis regulatory factor	0.211783	0.706165	0.53435	5.70909	5.48936	5	3.54396	6.0625	5	4.83692	5.63492	5	3.8784	0	4	2	5	1	5	7	5	4	3	6	11	5	7	4	1	2	5	6	6	11	2	1	2	4	11	13	6	8	1
chr10	88729901	88730000	ADIRF-AS1;ADIRF;RP11-96C23.15	ENSG00000272734;ENSG00000148671;ENSG00000273413	processed_transcript;protein_coding;antisense	ADIRF antisense RNA 1;adipogenesis regulatory factor;	0.262276		0.516292	2.54302	3.17021	2	3.00954	3.375	3	3.75722	3.22222	3	3.18487	0	2	1	5	1	3	4	9	4	1	10	6	2	3	0	2	2	0	4	4	4	1	0	1	3	0	4	10	2	0
chr10	88730201	88730300	ADIRF-AS1;ADIRF;RP11-96C23.15	ENSG00000272734;ENSG00000148671;ENSG00000273413	processed_transcript;protein_coding;antisense	ADIRF antisense RNA 1;adipogenesis regulatory factor;	0.0803488	0.900892	0.836563	4.90761	5	5	4.20145	5.8125	4.5	5.36928	5.20635	5	4.49429	1	0	2	16	6	5	6	8	6	0	3	7	3	3	2	4	1	0	5	1	7	0	0	0	5	3	6	1	12	0
chr10	88730301	88730400	ADIRF-AS1;ADIRF;RP11-96C23.15	ENSG00000272734;ENSG00000148671;ENSG00000273413	processed_transcript;protein_coding;antisense	ADIRF antisense RNA 1;adipogenesis regulatory factor;	0.546326	0.362417	0.0906117	15.0308	16.5957	13	12.6313	15.75	14	11.3578	16.381	13	12.2362	2	9	12	29	12	17	17	29	8	3	13	33	15	7	0	16	4	8	23	22	22	7	2	0	10	7	19	13	21	2
chr10	88730401	88730500	ADIRF-AS1;ADIRF;RP11-96C23.15;RP11-96C23.5	ENSG00000272734;ENSG00000148671;ENSG00000273413;ENSG00000271880	processed_transcript;protein_coding;antisense;processed_transcript	ADIRF antisense RNA 1;adipogenesis regulatory factor;;ArfGAP with GTPase domain, ankyrin repeat and PH domain 11	0.542651	0.358293	0.0557422	25.8982	31.8936	27	23.1866	27.125	25	17.208	30.6825	26	21.7921	0	14	6	38	18	21	34	54	26	9	40	46	27	19	8	46	2	27	25	38	48	16	4	1	23	29	56	21	27	3
chr10	88811301	88811400	GLUD1	ENSG00000148672	protein_coding	glutamate dehydrogenase 1	0.14259		0.752898	1.16486	2.2766	1	3.01952	1.9375	1	2.95452	2.19048	1	2.98306	0	0	0	5	1	0	0	3	1	2	3	2	3	1	0	5	0	2	4	1	1	0	0	0	1	0	7	4	2	0
chr10	90345301	90345400	Y_RNA	ENSG00000201548	misc_RNA	Y RNA	-0.575374		0.109503	2.26798	2.38298	1	2.36416	3.0625	3	1.84278	2.55556	2	2.24885	0	1	1	1	3	0	0	2	5	1	5	0	5	3	2	1	0	3	1	5	8	5	0	1	6	2	0	6	3	1
chr10	90345401	90345500	Y_RNA	ENSG00000201548	misc_RNA	Y RNA	-0.57051		0.104406	2.33079	2.51064	1	2.49236	3.25	3	1.98326	2.69841	2	2.38026	0	1	1	1	3	0	0	2	5	1	5	0	5	3	2	1	0	3	1	5	8	5	0	1	9	2	1	6	4	1
chr10	94470201	94470300	Y_RNA	ENSG00000201412	misc_RNA	Y RNA	0.226857	0.58554	0.373015	23.2353	34.7447	24	34.163	33.625	32	23.768	34.4603	27	31.6675	1	8	4	47	13	33	28	68	27	3	41	18	30	21	2	40	8	12	22	41	75	14	1	1	137	24	53	42	42	5
chr10	94470301	94470400	Y_RNA	ENSG00000201412	misc_RNA	Y RNA	0.276401	0.545046	0.315865	19.3332	30.0851	22	29.8371	28.9375	27.5	20.5247	29.7937	25	27.6167	0	5	4	43	8	33	26	53	25	3	39	16	27	20	1	38	6	11	18	36	61	13	1	1	122	22	47	37	34	4
chr10	98452401	98452500	PIK3AP1	ENSG00000155629	protein_coding	phosphoinositide-3-kinase adaptor protein 1	0.0439307	0.933842	0.893076	26.2704	41.2979	20	48.4633	41.4375	34	41.0235	41.3333	30	46.3653	0	67	1	40	20	3	3	12	41	2	130	30	72	36	10	121	9	16	35	111	45	19	1	2	84	35	26	206	30	5
chr10	98452501	98452600	PIK3AP1	ENSG00000155629	protein_coding	phosphoinositide-3-kinase adaptor protein 1	0.0439307	0.933842	0.893076	26.2704	41.2979	20	48.4633	41.4375	34	41.0235	41.3333	30	46.3653	0	67	1	40	20	3	3	12	41	2	130	30	72	36	10	121	9	16	35	111	45	19	1	2	84	35	26	206	30	5
chr10	102283501	102283600	SEC31B;NDUFB8;NDUFB8	ENSG00000075826;ENSG00000255339;ENSG00000166136	protein_coding;protein_coding;protein_coding	SEC31 homolog B, COPII coat complex component;;NADH:ubiquinone oxidoreductase subunit B8	0.977387		0.020903	2.44664	3.74468	2	3.9313	2.125	2	2.36291	3.33333	2	3.65001	0	2	1	5	4	2	3	1	3	2	5	4	2	2	0	5	1	2	4	13	2	0	0	0	7	12	13	2	4	0
chr10	102666901	102667000	Y_RNA	ENSG00000222072	misc_RNA	Y RNA	-0.132334		0.69084	2.69319	4.21277	2	5.26653	4.3125	2.5	3.77216	4.2381	2	4.90133	1	3	0	2	1	2	1	11	2	0	6	2	1	3	0	6	0	1	5	3	1	5	0	0	23	1	6	5	2	0
chr10	103124601	103124700	BTRC;RNU2-59P	ENSG00000166167;ENSG00000222414	protein_coding;snRNA	beta-transducin repeat containing E3 ubiquitin protein ligase;RNA, U2 small nuclear 59, pseudogene	-1.21081	0.287422	0.0136827	3.78013	2.55319	2	2.74106	4.4375	2.5	4.5456	3.03175	2	3.35515	0	5	3	1	4	4	0	5	0	0	0	1	4	0	0	1	4	2	2	6	5	10	0	7	7	6	0	1	4	1
chr10	103559001	103559100	MGEA5	ENSG00000198408	protein_coding	meningioma expressed antigen 5 (hyaluronidase)	0.844317		0.0712886	2.93395	3.38298	3	3.2741	2.1875	2	2.136	3.07937	2	3.05488	0	0	0	2	0	2	7	3	0	2	3	6	4	0	0	7	0	2	1	5	5	0	0	1	5	2	13	2	6	0
chr10	105148801	105148900	TAF5;USMG5	ENSG00000148835;ENSG00000173915	protein_coding;protein_coding	TATA-box binding protein associated factor 5;up-regulated during skeletal muscle growth 5 homolog (mouse)	0.374227		0.335667	2.66665	3.51064	3	3.18879	2.8125	2	2.40052	3.33333	3	3.00537	0	1	3	6	2	0	3	5	10	0	1	3	4	2	0	5	2	1	5	7	3	2	0	0	10	6	12	5	2	2
chr10	105151901	105152000	USMG5	ENSG00000173915	protein_coding	up-regulated during skeletal muscle growth 5 homolog (mouse)	0.478923		0.252798	2.71763	3.42553	2	3.39273	3.1875	2.5	2.97139	3.36508	2	3.26912	0	1	4	5	3	8	2	6	5	1	4	7	1	0	0	3	0	6	1	5	8	1	0	0	5	2	2	1	5	1
chr10	105156101	105156200	USMG5	ENSG00000173915	protein_coding	up-regulated during skeletal muscle growth 5 homolog (mouse)	-0.11024		0.809299	2.54146	2.61702	2	2.8859	3.25	2	2.72029	2.77778	2	2.83665	0	0	1	3	2	1	3	5	0	1	2	12	4	2	0	1	0	5	1	1	0	2	0	0	8	7	0	1	3	0
chr10	105762201	105762300	SLK	ENSG00000065613	protein_coding	STE20 like kinase	-0.232076		0.629088	2.93369	3.12766	2	3.79139	3.1875	3	2.9033	3.14286	2	3.56442	0	0	1	5	2	2	5	0	0	4	2	10	2	3	2	0	0	2	6	2	1	0	0	0	3	10	5	6	0	0
chr10	111893201	111893300	ADD3	ENSG00000148700	protein_coding	adducin 3	0.0305762		0.947013	3.08083	3.34043	2	4.89577	4.25	4.5	3.1305	3.57143	3	4.50703	0	0	2	3	2	5	5	3	0	4	2	1	2	0	3	1	0	0	3	0	3	0	0	0	3	2	12	0	2	0
chr10	111893301	111893400	ADD3	ENSG00000148700	protein_coding	adducin 3	-0.0333507		0.944027	3.21164	3.3617	2	5.32192	4.25	4	3.21455	3.5873	2	4.86473	0	1	2	0	0	2	2	5	5	4	0	2	1	0	1	2	0	2	2	0	3	5	0	0	0	3	8	0	2	1
chr10	111894001	111894100	ADD3	ENSG00000148700	protein_coding	adducin 3	0.613912		0.191964	2.57779	3.55319	2	4.45171	2.375	2.5	2.24722	3.25397	2	4.02399	0	1	1	3	1	1	2	4	4	1	5	1	6	0	0	0	1	3	4	0	6	4	0	0	6	15	9	0	1	2
chr10	111894301	111894400	ADD3	ENSG00000148700	protein_coding	adducin 3	0.589143		0.163249	3.00566	3.93617	3	4.34093	2.9375	2.5	2.86284	3.68254	3	4.01941	0	1	0	0	1	5	2	5	2	1	12	3	3	3	2	4	1	9	7	5	8	0	1	0	3	1	14	1	3	2
chr10	112658401	112658500	PDCD4;BBIP1	ENSG00000150593;ENSG00000214413	protein_coding;protein_coding	programmed cell death 4 (neoplastic transformation inhibitor);BBSome interacting protein 1	0.136076		0.720654	1.9152	3.42553	1	4.04725	3.4375	2	3.30593	3.42857	2	3.84672	0	1	0	8	1	0	2	10	1	0	1	4	1	1	0	7	0	4	3	11	8	0	0	0	5	0	9	4	1	0
chr10	112724101	112724200	SHOC2	ENSG00000108061	protein_coding	SHOC2, leucine rich repeat scaffold protein	0.127597		0.768303	2.25339	2.65957	2	2.86111	2.0625	2	1.61116	2.50794	2	2.60194	0	0	0	1	2	4	6	1	0	0	2	2	0	5	1	2	0	2	1	3	0	1	0	0	10	9	6	5	2	0
chr10	115895901	115896000	C10orf118	ENSG00000165813	protein_coding	coiled-coil domain containing 186	0.787802		0.101067	1.6485	2.85106	1	3.90083	1.75	1	2.26569	2.57143	1	3.57281	0	0	0	4	0	2	3	6	1	1	4	5	1	2	0	1	0	2	2	3	1	1	0	0	5	0	6	4	0	0
chr10	120797801	120797900	EIF3A	ENSG00000107581	protein_coding	eukaryotic translation initiation factor 3 subunit A	-0.0627056		0.901564	2.13245	2.25532	1	2.86256	2.4375	2	2.36555	2.30159	1	2.72761	0	0	0	2	1	0	2	0	2	0	2	6	5	0	1	1	0	5	0	3	6	4	0	6	4	0	4	0	0	0
chr10	120816401	120816500	EIF3A	ENSG00000107581	protein_coding	eukaryotic translation initiation factor 3 subunit A	-0.368727	0.64176	0.454008	3.28461	3.04255	1	4.39841	4.3125	3	4.65788	3.36508	2	4.46239	0	0	0	0	1	0	10	0	1	2	4	3	0	2	1	2	0	5	1	4	18	1	1	1	3	0	9	1	2	1
chr10	120816501	120816600	EIF3A	ENSG00000107581	protein_coding	eukaryotic translation initiation factor 3 subunit A	0.219043	0.781528	0.63632	3.71126	3.61702	2	4.25059	3.8125	3.5	3.9195	3.66667	3	4.13872	0	0	2	3	2	2	6	0	4	2	1	6	1	2	1	2	0	6	4	4	19	0	1	1	3	3	7	1	2	0
chr10	120817601	120817700	EIF3A	ENSG00000107581	protein_coding	eukaryotic translation initiation factor 3 subunit A	0.585038		0.201368	2.93685	3.10638	2	3.02334	2.125	2	1.5438	2.85714	2	2.74659	0	0	3	2	3	2	8	2	3	1	6	5	4	1	1	2	0	2	1	5	2	1	0	0	7	14	8	1	0	1
chr10	120927201	120927300	PRDX3	ENSG00000165672	protein_coding	peroxiredoxin 3	0.139657	0.828547	0.698336	3.96941	4.87234	3	4.56174	4.5625	4.5	3.75888	4.79365	3	4.34466	2	0	6	4	3	6	1	2	7	2	6	7	1	7	0	5	0	4	3	12	7	2	0	0	9	3	5	5	5	2
chr10	120927301	120927400	PRDX3	ENSG00000165672	protein_coding	peroxiredoxin 3	-0.042309		0.897875	2.74345	3.25532	3	2.77777	4	3	3.89872	3.44444	3	3.08366	1	3	0	7	1	4	1	3	3	2	4	3	2	4	0	4	2	4	0	5	9	0	0	0	8	1	7	3	6	0
chr10	123997501	123997600	TACC2	ENSG00000138162	protein_coding	transforming acidic coiled-coil containing protein 2	0.315999		0.430237	2.39641	3.91489	3	4.51967	3.375	3	2.75379	3.77778	3	4.12875	0	0	5	6	0	0	2	9	1	2	5	8	0	4	0	10	0	4	3	13	9	0	0	0	6	0	19	6	4	0
chr10	124009101	124009200	TACC2	ENSG00000138162	protein_coding	transforming acidic coiled-coil containing protein 2	-0.0643327		0.875312	1.94703	2.80851	1	4.25103	2.875	3	1.99583	2.8254	2	3.79107	0	0	1	4	0	1	5	1	2	2	2	2	4	4	0	1	0	2	0	8	4	0	0	0	6	0	10	0	0	0
chr10	124013901	124014000	TACC2	ENSG00000138162	protein_coding	transforming acidic coiled-coil containing protein 2	0.132999		0.766981	1.29674	2.19149	1	3.05485	2.4375	1.5	2.68251	2.25397	1	2.94557	0	0	2	5	0	0	1	1	0	0	3	3	0	3	0	3	0	2	2	4	5	0	0	0	4	0	1	5	1	0
chr10	124014001	124014100	TACC2	ENSG00000138162	protein_coding	transforming acidic coiled-coil containing protein 2	-0.292067		0.49918	1.63997	2.17021	1	2.67288	3.25	3	3.1728	2.44444	1	2.82145	0	0	0	3	0	0	5	7	1	1	1	4	1	1	0	1	0	5	2	11	6	0	0	0	5	0	2	3	1	0
chr10	126503501	126503600	FAM175B;Y_RNA	ENSG00000165660;ENSG00000207494	protein_coding;misc_RNA	family with sequence similarity 175 member B;Y RNA	0.265563	0.522705	0.266727	11.8845	17.0851	13	17.169	15	13	10.5767	16.5556	13	15.7037	4	4	2	10	5	10	7	26	13	6	13	8	12	14	6	20	4	8	21	20	55	12	0	0	53	1	16	22	21	0
chr10	127512101	127512200	BCCIP	ENSG00000107949	protein_coding	BRCA2 and CDKN1A interacting protein	0.656143	0.391507	0.114298	6.9933	7.19149	6	5.73562	6.8125	5	6.56474	7.09524	6	5.90438	0	2	1	10	6	13	18	8	5	4	5	9	2	2	1	6	2	10	10	13	10	1	2	0	6	16	15	4	3	0
chr10	127512201	127512300	BCCIP	ENSG00000107949	protein_coding	BRCA2 and CDKN1A interacting protein	0.0616113	0.919403	0.869885	4.30068	4.31915	4	3.43325	5.0625	4	4.44925	4.50794	4	3.69338	0	2	1	4	2	3	9	9	4	5	2	8	2	2	1	7	0	4	5	6	10	1	2	0	9	9	13	1	2	0
chr10	133781301	133781400					0.1297		0.761249	2.02112	2.3617	2	2.33523	2.875	2	2.68017	2.49206	2	2.41549	0	0	2	4	0	9	1	3	2	1	0	4	4	1	1	4	2	1	0	5	2	0	0	0	5	6	5	2	1	0
chr10	133784401	133784500	BNIP3	ENSG00000176171	protein_coding	BCL2/adenovirus E1B 19kDa interacting protein 3	0.394694		0.413003	2.63223	3.04255	2	3.27678	3.4375	2	4.35077	3.14286	2	3.54627	0	0	0	4	0	0	5	6	4	9	7	6	0	2	0	0	0	4	1	3	10	1	0	0	4	3	13	2	9	1
chr10	135176001	135176100	ECHS1	ENSG00000127884	protein_coding	enoyl-CoA hydratase, short chain, 1, mitochondrial	0.952578	0.298032	0.0236619	6.19012	5.93617	4	5.16007	4	4	3.11983	5.44444	4	4.77824	1	2	4	10	2	4	16	10	4	1	9	12	1	1	3	1	0	2	2	8	5	3	3	3	10	9	12	2	6	0
chr10	135176101	135176200	ECHS1	ENSG00000127884	protein_coding	enoyl-CoA hydratase, short chain, 1, mitochondrial	0.86195		0.0889338	2.43228	2.70213	2	3.04256	2.125	1.5	2.27669	2.55556	2	2.86119	0	1	1	9	2	3	6	2	0	0	2	4	2	1	0	4	2	4	0	1	0	1	0	0	2	2	7	3	1	0
chr10	135176401	135176500	ECHS1	ENSG00000127884	protein_coding	enoyl-CoA hydratase, short chain, 1, mitochondrial	0.193474	0.851675	0.744386	3.60076	2.7234	2	3.20802	2.9375	2	2.88603	2.77778	2	3.10797	1	0	2	0	4	0	8	1	0	1	4	9	2	6	1	1	0	6	0	1	3	0	2	0	2	11	6	0	2	0
chr10	135186801	135186900	ECHS1	ENSG00000127884	protein_coding	enoyl-CoA hydratase, short chain, 1, mitochondrial	1.26605	0.342982	0.0434625	3.64139	2.93617	1	3.46036	2	1.5	1.89737	2.69841	1	3.15019	0	0	1	3	2	3	5	1	1	5	1	8	0	1	0	0	5	0	1	0	7	0	2	0	7	8	4	1	2	0
chr11	764901	765000	TALDO1	ENSG00000177156	protein_coding	transaldolase 1	0.0877444		0.822884	1.76453	2.57447	2	2.89486	2.5625	2	2.09662	2.57143	2	2.69835	0	0	2	5	0	2	1	5	2	2	4	1	1	0	0	4	0	6	2	8	3	2	0	0	5	2	4	1	4	0
chr11	809901	810000	RPLP2	ENSG00000177600	protein_coding	ribosomal protein lateral stalk subunit P2	0.373275	0.522705	0.26423	11.9909	12.8085	12	9.54085	12.75	12	9.88939	12.7937	12	9.5498	0	2	0	10	19	18	9	14	4	5	14	22	10	7	1	9	3	16	8	5	16	7	2	1	10	19	17	12	14	2
chr11	810001	810100	RPLP2	ENSG00000177600	protein_coding	ribosomal protein lateral stalk subunit P2	0.27195	0.60324	0.402348	13.7266	14.8511	13	10.9584	16.625	14	12.6062	15.3016	13	11.3203	0	2	0	13	20	20	13	14	6	7	16	22	13	10	1	10	3	16	11	11	32	5	2	1	13	19	23	14	18	1
chr11	810101	810200	RPLP2	ENSG00000177600	protein_coding	ribosomal protein lateral stalk subunit P2	0.173378		0.663221	2.27354	3.08511	3	3.16798	3.5625	1.5	4.3813	3.20635	3	3.48341	0	0	0	4	1	2	4	2	3	2	2	2	3	3	0	3	0	4	3	7	15	1	0	0	3	0	5	3	3	0
chr11	810201	810300	RPLP2	ENSG00000177600	protein_coding	ribosomal protein lateral stalk subunit P2	0.627073	0.351094	0.0474037	6.88019	10.383	7	10.0921	8.8125	8	7.07313	9.98413	8	9.38855	0	3	1	11	4	6	13	8	7	3	7	5	5	3	0	19	3	7	7	19	21	2	0	0	21	3	19	20	8	0
chr11	810301	810400	RPLP2	ENSG00000177600	protein_coding	ribosomal protein lateral stalk subunit P2	0.641308	0.308085	0.0290075	10.254	15.0638	11	13.152	11.9375	12	7.70687	14.2698	11	12.0244	0	4	5	22	8	12	14	14	7	5	17	11	9	11	2	28	2	10	8	20	9	4	0	0	34	11	25	26	6	1
chr11	810401	810500	RPLP2	ENSG00000177600	protein_coding	ribosomal protein lateral stalk subunit P2	0.595665	0.3947	0.117044	3.7977	5.04255	4	4.54426	4.25	4	3.43511	4.84127	4	4.2775	0	1	4	11	2	6	6	3	0	1	1	4	4	4	1	6	1	7	4	6	2	0	0	0	8	4	12	5	3	1
chr11	810501	810600	RPLP2	ENSG00000177600	protein_coding	ribosomal protein lateral stalk subunit P2	0.571683	0.419988	0.132793	3.8096	5.04255	4	4.54426	4.3125	4	3.49702	4.85714	4	4.28748	0	1	4	11	2	6	6	3	0	1	1	4	4	4	1	6	1	7	4	6	2	0	0	0	8	4	12	5	3	1
chr11	810601	810700	RPLP2	ENSG00000177600	protein_coding	ribosomal protein lateral stalk subunit P2	0.481535	0.482867	0.200649	4.14972	5.06383	4	4.52243	4.4375	4	3.32603	4.90476	4	4.23394	0	1	4	11	2	6	6	3	0	1	1	4	4	4	1	6	1	7	4	6	2	0	1	0	8	4	12	5	3	1
chr11	810701	810800	RPLP2	ENSG00000177600	protein_coding	ribosomal protein lateral stalk subunit P2	0.36508	0.545046	0.315874	4.73887	5.42553	4	4.4903	4.8125	4	3.31097	5.26984	4	4.20524	0	5	4	11	2	6	6	3	0	1	1	4	4	4	1	6	1	9	4	6	2	0	0	2	8	4	13	5	3	1
chr11	810801	810900	RPLP2	ENSG00000177600	protein_coding	ribosomal protein lateral stalk subunit P2	0.542247	0.423166	0.142033	3.97082	5.10638	4	4.48783	4.3125	4	3.36093	4.90476	4	4.21868	0	1	4	11	2	6	6	3	0	1	1	4	4	4	1	6	1	7	4	6	2	2	0	0	8	4	12	5	3	2
chr11	810901	811000	RPLP2	ENSG00000177600	protein_coding	ribosomal protein lateral stalk subunit P2	0.342482	0.575606	0.359213	4.41561	5.2766	5	4.58116	4.8125	4.5	3.35099	5.15873	5	4.28127	0	1	5	11	2	6	6	3	0	1	1	4	4	5	1	6	1	7	4	6	2	0	0	0	8	4	12	5	4	3
chr11	811001	811100	RPLP2	ENSG00000177600	protein_coding	ribosomal protein lateral stalk subunit P2	0.402719	0.533483	0.286121	4.03176	5.04255	4	4.54426	4.5	4	3.32666	4.90476	4	4.24915	0	1	4	11	2	6	6	3	0	1	1	4	4	4	1	6	1	7	4	6	2	0	0	0	8	4	12	5	3	1
chr11	811101	811200	RPLP2	ENSG00000177600	protein_coding	ribosomal protein lateral stalk subunit P2	0.60055	0.391507	0.114167	3.80388	5.06383	4	4.57975	4.25	4	3.43511	4.85714	4	4.30625	0	1	4	11	2	6	6	3	0	1	1	4	4	4	1	6	1	7	4	6	2	0	0	0	8	4	12	5	3	1
chr11	811201	811300	RPLP2	ENSG00000177600	protein_coding	ribosomal protein lateral stalk subunit P2	0.60055	0.391507	0.114167	3.80388	5.06383	4	4.57975	4.25	4	3.43511	4.85714	4	4.30625	0	1	4	11	2	6	6	3	0	1	1	4	4	4	1	6	1	7	4	6	2	0	0	0	8	4	12	5	3	1
chr11	811301	811400	RPLP2	ENSG00000177600	protein_coding	ribosomal protein lateral stalk subunit P2	0.571153	0.418097	0.130749	3.80783	5.04255	4	4.54426	4.3125	4	3.40037	4.85714	4	4.26863	0	1	4	11	2	6	6	3	0	1	1	4	4	4	1	6	1	7	4	6	2	0	0	0	8	4	12	5	3	1
chr11	811401	811500	RPLP2	ENSG00000177600	protein_coding	ribosomal protein lateral stalk subunit P2	0.595665	0.3947	0.117044	3.7977	5.04255	4	4.54426	4.25	4	3.43511	4.84127	4	4.2775	0	1	4	11	2	6	6	3	0	1	1	4	4	4	1	6	1	7	4	6	2	0	0	0	8	4	12	5	3	1
chr11	811501	811600	RPLP2	ENSG00000177600	protein_coding	ribosomal protein lateral stalk subunit P2	0.681491	0.353959	0.0491829	5.64728	7.14894	6	5.90128	5.875	6	4.44035	6.8254	6	5.56063	0	4	5	12	2	7	8	3	1	4	3	6	5	8	1	8	2	8	4	13	7	0	0	1	12	6	15	7	3	1
chr11	811601	811700	RPLP2;SNORA52	ENSG00000177600;ENSG00000199785	protein_coding;snoRNA	ribosomal protein lateral stalk subunit P2;small nucleolar RNA, H/ACA box 52	0.637824	0.358293	0.0542441	18.3058	23.5532	19	19.3096	21.625	21.5	14.8857	23.0635	20	18.1924	0	4	10	34	12	32	32	32	7	11	15	25	21	15	2	35	3	20	9	42	29	10	0	2	43	19	55	24	14	0
chr11	811701	811800	RPLP2;SNORA52	ENSG00000177600;ENSG00000199785	protein_coding;snoRNA	ribosomal protein lateral stalk subunit P2;small nucleolar RNA, H/ACA box 52	0.484628	0.437453	0.154906	12.616	16.2128	13	14.003	15.6875	16.5	11.5107	16.0794	13	13.3263	0	1	5	22	9	24	24	27	6	7	12	20	15	7	1	26	1	12	6	26	22	10	0	1	30	13	40	16	9	0
chr11	811801	811900	RPLP2;SNORA52	ENSG00000177600;ENSG00000199785	protein_coding;snoRNA	ribosomal protein lateral stalk subunit P2;small nucleolar RNA, H/ACA box 52	0.491224	0.429422	0.149434	12.5857	16.1702	13	13.9803	15.625	16	11.5174	16.0317	13	13.3102	0	1	5	22	9	24	24	27	6	7	12	20	15	7	1	25	1	12	6	26	21	10	0	1	30	13	40	16	9	0
chr11	811901	812000	RPLP2	ENSG00000177600	protein_coding	ribosomal protein lateral stalk subunit P2	0.513484	0.418097	0.131674	12.5209	16.1277	13	13.987	15.375	16	11.3659	15.9365	13	13.2858	0	1	5	22	9	24	24	27	6	7	12	20	14	7	1	25	1	12	6	26	21	10	0	1	30	13	40	16	9	0
chr11	812001	812100	RPLP2	ENSG00000177600	protein_coding	ribosomal protein lateral stalk subunit P2	0.513484	0.418097	0.131674	12.5209	16.1277	13	13.987	15.375	16	11.3659	15.9365	13	13.2858	0	1	5	22	9	24	24	27	6	7	12	20	14	7	1	25	1	12	6	26	21	10	0	1	30	13	40	16	9	0
chr11	812101	812200	RPLP2	ENSG00000177600	protein_coding	ribosomal protein lateral stalk subunit P2	0.513484	0.418097	0.131674	12.5209	16.1277	13	13.987	15.375	16	11.3659	15.9365	13	13.2858	0	1	5	22	9	24	24	27	6	7	12	20	14	7	1	25	1	12	6	26	21	10	0	1	30	13	40	16	9	0
chr11	812201	812300	RPLP2	ENSG00000177600	protein_coding	ribosomal protein lateral stalk subunit P2	0.513484	0.418097	0.131674	12.5209	16.1277	13	13.987	15.375	16	11.3659	15.9365	13	13.2858	0	1	5	22	9	24	24	27	6	7	12	20	14	7	1	25	1	12	6	26	21	10	0	1	30	13	40	16	9	0
chr11	812301	812400	RPLP2	ENSG00000177600	protein_coding	ribosomal protein lateral stalk subunit P2	0.514029	0.418097	0.131007	12.5533	16.1702	13	13.971	15.375	16	11.3659	15.9683	13	13.2738	0	1	5	22	9	24	24	27	6	7	12	20	14	7	1	25	1	12	6	26	21	12	0	1	30	13	40	16	9	0
chr11	812401	812500	RPLP2	ENSG00000177600	protein_coding	ribosomal protein lateral stalk subunit P2	0.513484	0.418097	0.131674	12.5209	16.1277	13	13.987	15.375	16	11.3659	15.9365	13	13.2858	0	1	5	22	9	24	24	27	6	7	12	20	14	7	1	25	1	12	6	26	21	10	0	1	30	13	40	16	9	0
chr11	812501	812600	RPLP2	ENSG00000177600	protein_coding	ribosomal protein lateral stalk subunit P2	0.656573	0.348737	0.0464719	41.2856	49.5957	41	38.4378	46.4375	49.5	31.0891	48.7937	48	36.4958	1	6	12	52	17	56	86	86	34	31	56	64	35	35	8	70	3	39	32	66	77	28	4	1	71	52	122	52	39	6
chr11	812601	812700	RPLP2	ENSG00000177600	protein_coding	ribosomal protein lateral stalk subunit P2	0.642673	0.358293	0.0572315	49.0973	52.0426	49	38.145	47.4375	48.5	30.0975	50.873	49	36.0942	2	13	9	41	17	50	111	76	37	51	57	78	32	44	14	58	3	43	40	61	94	26	12	2	60	60	133	53	57	9
chr11	812701	812800	RPLP2	ENSG00000177600	protein_coding	ribosomal protein lateral stalk subunit P2	0.658783	0.308085	0.0285074	50.9898	60.4681	53	47.597	53.4375	55	34.5234	58.6825	55	44.4826	4	18	14	65	25	60	98	76	33	42	73	73	33	53	13	69	4	45	38	73	78	22	9	2	67	53	123	79	64	7
chr11	812801	812900	RPLP2	ENSG00000177600	protein_coding	ribosomal protein lateral stalk subunit P2	0.582093	0.332359	0.0382256	42.8981	61.6809	49	56.809	53.4375	43.5	41.7692	59.5873	49	53.194	2	17	22	81	18	66	59	70	35	14	66	49	30	49	6	89	3	39	44	102	90	14	3	2	102	54	83	79	46	0
chr11	840201	840300	POLR2L	ENSG00000177700	protein_coding	polymerase (RNA) II subunit L	0.432334	0.478675	0.196855	6.73353	8.2766	7	6.53653	7.9375	5	7.7586	8.19048	7	6.80336	0	3	6	17	2	5	11	8	6	9	9	7	4	5	0	13	0	7	4	20	9	4	0	1	14	7	15	9	3	1
chr11	840301	840400	POLR2L	ENSG00000177700	protein_coding	polymerase (RNA) II subunit L	0.465289	0.467145	0.184536	4.27757	5.46809	5	4.23162	4.75	4	4.04145	5.28571	5	4.1637	0	2	3	5	0	10	6	6	5	2	6	4	4	6	1	10	0	12	3	11	6	3	0	0	11	5	11	6	8	1
chr11	2985001	2985100	NAP1L4;SNORA54	ENSG00000205531;ENSG00000207008	protein_coding;snoRNA	nucleosome assembly protein 1 like 4;small nucleolar RNA, H/ACA box 54	-1.52772	0.173686	0.00173307	11.005	8.19149	5	8.90197	17.0625	9	22.2335	10.4444	6	13.9119	0	7	0	9	4	6	4	6	5	1	0	8	31	2	3	2	0	19	4	5	24	8	0	2	3	29	1	3	20	0
chr11	2985101	2985200	NAP1L4;SNORA54	ENSG00000205531;ENSG00000207008	protein_coding;snoRNA	nucleosome assembly protein 1 like 4;small nucleolar RNA, H/ACA box 54	-0.646839	0.484064	0.201957	3.69278	3.65957	2	5.09167	4.875	3	5.42679	3.96825	2	5.1618	0	1	0	4	1	5	2	6	2	0	0	2	3	0	2	1	0	2	1	3	13	5	0	0	3	25	1	0	4	0
chr11	2992701	2992800	NAP1L4	ENSG00000205531	protein_coding	nucleosome assembly protein 1 like 4	0.261614		0.549051	3.11272	3.04255	2	2.99969	2.875	2.5	2.39096	3	2	2.83981	0	3	0	6	1	0	7	2	2	3	0	4	3	3	4	4	1	9	3	4	1	1	0	0	6	2	6	1	1	0
chr11	6632001	6632100	ILK;TAF10	ENSG00000166333;ENSG00000166337	protein_coding;protein_coding	integrin linked kinase;TATA-box binding protein associated factor 10	0.0259661		0.948265	2.172	2.95745	2	3.27014	3.375	3	3.22232	3.06349	2	3.23725	0	2	1	7	0	2	3	0	3	1	1	6	0	2	4	4	0	2	0	9	3	0	0	0	8	2	2	3	0	0
chr11	6632101	6632200	ILK;TAF10	ENSG00000166333;ENSG00000166337	protein_coding;protein_coding	integrin linked kinase;TATA-box binding protein associated factor 10	0.0860011		0.807258	2.53916	3.53191	3	3.54996	3.75	3.5	3.62399	3.5873	3	3.54071	0	1	1	5	1	3	3	5	2	5	2	0	2	4	1	6	0	1	2	9	5	1	0	0	8	3	7	5	1	0
chr11	8704301	8704400	RPL27A	ENSG00000166441	protein_coding	ribosomal protein L27a	0.465221	0.437453	0.157838	6.96447	8.78723	7	6.89025	7.9375	9	5.6032	8.57143	8	6.55428	0	2	1	8	4	13	10	17	5	3	7	9	6	7	3	6	1	11	5	10	12	1	0	1	14	7	17	23	17	0
chr11	8704401	8704500	RPL27A	ENSG00000166441	protein_coding	ribosomal protein L27a	0.472439	0.434737	0.152504	6.90537	8.70213	7	6.88071	7.8125	9	5.52834	8.47619	8	6.53244	0	2	1	8	4	13	10	17	5	3	7	9	6	7	3	6	1	9	5	8	12	1	0	1	14	7	17	23	17	0
chr11	8704501	8704600	RPL27A	ENSG00000166441	protein_coding	ribosomal protein L27a	0.468923	0.437495	0.158791	6.8941	8.59574	7	6.77161	7.8125	9	5.52834	8.39683	8	6.44465	0	2	1	8	4	13	10	17	5	3	7	9	6	7	3	6	1	9	5	8	12	1	0	1	14	7	17	23	17	0
chr11	8704601	8704700	RPL27A	ENSG00000166441	protein_coding	ribosomal protein L27a	0.468923	0.437495	0.158791	6.8941	8.59574	7	6.77161	7.8125	9	5.52834	8.39683	8	6.44465	0	2	1	8	4	13	10	17	5	3	7	9	6	7	3	6	1	9	5	8	12	1	0	1	14	7	17	23	17	0
chr11	8704701	8704800	RPL27A	ENSG00000166441	protein_coding	ribosomal protein L27a	0.425954	0.482255	0.199607	7.81401	9.82979	9	8.13559	9.3125	9.5	6.69048	9.69841	9	7.74521	0	2	1	10	4	13	14	21	6	3	8	9	6	7	3	9	1	11	5	9	13	1	0	1	18	7	17	32	17	0
chr11	8705801	8705900	RPL27A;SNORA3	ENSG00000166441;ENSG00000200983	protein_coding;snoRNA	ribosomal protein L27a;small nucleolar RNA, H/ACA box 3A	-1.46517	0.287422	0.00930164	15.0775	8.57447	5	9.74622	18.0625	6	28.5107	10.9841	5	16.8662	2	11	5	1	9	5	8	5	0	5	1	1	30	2	2	1	2	24	5	8	17	12	2	8	5	15	1	2	28	5
chr11	8705901	8706000	RPL27A;SNORA3	ENSG00000166441;ENSG00000200983	protein_coding;snoRNA	ribosomal protein L27a;small nucleolar RNA, H/ACA box 3A	-1.6395	0.308085	0.0302918	10.2688	5.34043	2	8.27326	12.5	2	23.068	7.15873	2	13.762	2	9	4	0	9	1	7	2	0	1	1	0	21	1	2	0	1	18	1	2	7	5	2	8	0	1	1	1	23	3
chr11	8706401	8706500	RPL27A	ENSG00000166441	protein_coding	ribosomal protein L27a	0.426081	0.509256	0.240617	7.25785	8.59574	7	8.71695	6.4375	5	4.67574	8.04762	6	7.90963	0	4	2	20	1	8	11	15	2	1	8	4	8	3	1	7	1	1	3	15	9	1	1	0	8	7	11	17	13	1
chr11	8706501	8706600	RPL27A	ENSG00000166441	protein_coding	ribosomal protein L27a	0.433687	0.50511	0.232777	7.03218	8.38298	6	8.6012	6.1875	5	4.49027	7.8254	6	7.79069	0	4	2	20	1	8	10	14	2	1	8	4	8	3	1	7	1	1	3	14	9	1	1	0	8	6	11	17	12	1
chr11	8706601	8706700	RPL27A	ENSG00000166441	protein_coding	ribosomal protein L27a	0.433687	0.50511	0.232777	7.03218	8.38298	6	8.6012	6.1875	5	4.49027	7.8254	6	7.79069	0	4	2	20	1	8	10	14	2	1	8	4	8	3	1	7	1	1	3	14	9	1	1	0	8	6	11	17	12	1
chr11	8706701	8706800	RPL27A	ENSG00000166441	protein_coding	ribosomal protein L27a	0.435137	0.50511	0.230368	7.03444	8.40426	6	8.61157	6.1875	5	4.49027	7.84127	6	7.80034	0	4	2	20	1	8	10	14	2	1	8	4	8	3	1	7	1	1	3	14	9	1	1	0	8	6	11	17	12	1
chr11	8706801	8706900	RPL27A	ENSG00000166441	protein_coding	ribosomal protein L27a	0.433687	0.50511	0.232777	7.03218	8.38298	6	8.6012	6.1875	5	4.49027	7.8254	6	7.79069	0	4	2	20	1	8	10	14	2	1	8	4	8	3	1	7	1	1	3	14	9	1	1	0	8	6	11	17	12	1
chr11	8706901	8707000	RPL27A;SNORA45	ENSG00000166441;ENSG00000212607	protein_coding;snoRNA	ribosomal protein L27a;small nucleolar RNA, H/ACA box 3B	0.156377	0.798319	0.654686	10.2093	10.8298	9	9.75865	9.875	8.5	7.22842	10.5873	9	9.13631	0	7	2	22	1	13	14	14	2	2	9	6	11	4	3	8	4	1	4	18	16	7	1	0	14	13	11	17	15	1
chr11	8707001	8707100	RPL27A;SNORA45	ENSG00000166441;ENSG00000212607	protein_coding;snoRNA	ribosomal protein L27a;small nucleolar RNA, H/ACA box 3B	-0.0340203	0.950529	0.922145	11.7778	12	11	10.2236	12.375	11.5	9.86492	12.0952	11	10.0558	0	7	2	24	1	14	16	14	2	2	9	8	13	5	3	8	4	1	4	19	25	13	1	0	15	13	11	17	15	1
chr11	8707101	8707200	RPL27A;SNORA45	ENSG00000166441;ENSG00000212607	protein_coding;snoRNA	ribosomal protein L27a;small nucleolar RNA, H/ACA box 3B	0.175715	0.774315	0.627812	8.24969	9.21277	7	8.77976	7.875	7.5	6.05392	8.87302	7	8.1488	0	4	2	22	1	8	12	14	2	1	8	5	10	3	1	7	1	1	3	14	18	7	1	0	8	6	11	17	12	1
chr11	8707201	8707300	RPL27A	ENSG00000166441	protein_coding	ribosomal protein L27a	0.482405	0.393782	0.115239	19.71	24.5106	21	20.0129	21.5625	18	14.4774	23.7619	20	18.696	0	10	3	48	10	29	39	47	14	2	25	28	19	11	3	27	5	9	18	35	45	5	2	0	37	12	34	39	21	1
chr11	8707301	8707400	RPL27A	ENSG00000166441	protein_coding	ribosomal protein L27a	0.667274	0.308085	0.0304531	36.3534	46.6383	41	38.0774	40.1875	43	25.9646	45	41	35.3106	2	13	13	63	20	45	70	54	37	10	39	50	41	33	10	52	6	34	29	70	78	14	3	0	69	40	96	58	43	1
chr11	10533501	10533600	RNF141	ENSG00000110315	protein_coding	ring finger protein 141	-0.0868826		0.812788	1.9517	3.14894	2	3.52	2.875	3	1.96214	3.07937	2	3.18414	0	3	1	11	1	0	0	1	2	0	4	2	0	2	0	6	0	3	3	9	4	1	0	0	5	0	4	2	3	0
chr11	10818601	10818700	RP11-685M7.5;EIF4G2	ENSG00000255125;ENSG00000110321	antisense;protein_coding	;eukaryotic translation initiation factor 4 gamma 2	0.280116	0.586819	0.37566	6.50997	8.76596	7	8.08437	8.8125	9	6.03566	8.77778	8	7.56998	0	0	4	20	7	8	5	11	2	7	16	10	6	1	0	10	4	7	7	18	15	3	0	0	12	10	23	9	10	1
chr11	10818701	10818800	RP11-685M7.5;EIF4G2	ENSG00000255125;ENSG00000110321	antisense;protein_coding	;eukaryotic translation initiation factor 4 gamma 2	-0.185702		0.59642	2.49168	3.08511	3	2.85771	4.5	3	3.70585	3.44444	3	3.12522	0	1	1	10	2	3	1	6	1	4	8	7	4	1	0	4	2	3	2	6	1	0	0	0	4	3	4	6	4	1
chr11	10820501	10820600	RP11-685M7.5;EIF4G2	ENSG00000255125;ENSG00000110321	antisense;protein_coding	;eukaryotic translation initiation factor 4 gamma 2	-0.300705		0.402437	2.00928	2.68085	2	2.78276	3.8125	3	3.50654	2.96825	2	2.99445	0	0	0	1	2	1	3	3	4	0	1	2	3	5	0	3	0	4	4	5	3	0	0	0	4	0	10	3	1	0
chr11	10822301	10822400	RP11-685M7.5;EIF4G2	ENSG00000255125;ENSG00000110321	antisense;protein_coding	;eukaryotic translation initiation factor 4 gamma 2	0.269305		0.512229	1.64146	2.29787	2	2.51011	2.3125	1	2.67628	2.30159	2	2.53132	0	0	1	1	3	2	3	2	5	4	4	0	2	2	1	6	0	0	2	4	7	0	0	0	5	0	4	1	3	0
chr11	10827401	10827500	EIF4G2	ENSG00000110321	protein_coding	eukaryotic translation initiation factor 4 gamma 2	0.314851		0.350383	2.89181	4.65957	3	5.54145	4	4	2.80476	4.49206	4	4.97696	0	2	1	5	2	5	1	3	0	2	7	4	4	8	0	3	0	6	2	7	5	0	0	1	22	4	11	7	0	0
chr11	10827501	10827600	EIF4G2	ENSG00000110321	protein_coding	eukaryotic translation initiation factor 4 gamma 2	0.456097	0.450413	0.172188	7.17149	10.5745	8	10.5351	9.9375	8	8.28226	10.4127	8	9.9509	0	2	3	17	3	12	8	11	3	8	12	7	5	12	0	5	0	10	4	19	13	0	0	2	32	10	33	12	6	0
chr11	10828301	10828400	EIF4G2	ENSG00000110321	protein_coding	eukaryotic translation initiation factor 4 gamma 2	0.191589		0.653915	1.93005	2.57447	2	2.74055	2.8125	3	2.71339	2.63492	2	2.71377	0	0	3	4	1	0	1	3	2	3	3	2	1	4	0	1	0	6	1	3	5	0	0	0	5	1	10	0	0	0
chr11	13347401	13347500	ARNTL	ENSG00000133794	protein_coding	aryl hydrocarbon receptor nuclear translocator like	0.322865	0.590674	0.379785	4.24809	4.82979	3	4.94016	4.1875	3	3.78098	4.66667	3	4.65244	2	3	3	0	1	4	3	11	2	1	5	5	0	2	0	3	4	3	1	4	11	3	0	0	21	5	5	4	7	0
chr11	14526501	14526600	PSMA1;PSMA1	ENSG00000129084;ENSG00000256206	protein_coding;protein_coding	proteasome subunit alpha 1;	0.38941		0.385962	1.32289	2.17021	1	2.46117	1.875	1	1.99583	2.09524	1	2.3398	0	1	0	2	0	5	0	0	0	1	2	1	1	2	0	7	0	4	3	4	1	0	0	0	4	2	6	5	6	0
chr11	16769601	16769700	C11orf58	ENSG00000110696	protein_coding	chromosome 11 open reading frame 58	0.109752		0.790543	1.94199	2.68085	2	3.27777	2.9375	2.5	2.7921	2.74603	2	3.14165	0	1	0	3	7	1	2	6	2	2	4	3	0	0	0	1	0	0	1	6	2	0	0	0	4	0	11	2	0	0
chr11	16772901	16773000	C11orf58	ENSG00000110696	protein_coding	chromosome 11 open reading frame 58	0.237054		0.594832	2.03965	2.68085	2	3.15613	2.5625	2	2.65754	2.65079	2	3.01693	0	0	0	2	8	1	2	4	0	2	4	3	0	0	0	1	0	0	1	6	5	4	0	0	3	0	11	4	0	0
chr11	16774301	16774400	C11orf58	ENSG00000110696	protein_coding	chromosome 11 open reading frame 58	0.112098		0.769449	3.04789	3.85106	3	3.99445	4.25	3.5	3.71484	3.95238	3	3.89966	0	0	0	3	7	1	3	6	1	2	6	3	1	1	0	2	0	3	2	8	2	2	0	0	4	0	12	10	0	0
chr11	16776501	16776600	C11orf58	ENSG00000110696	protein_coding	chromosome 11 open reading frame 58	0.165025		0.726023	3.15734	3.34043	3	3.1573	3.625	3	3.22232	3.4127	3	3.15019	0	0	1	4	0	5	8	5	5	0	10	6	6	2	1	2	2	4	0	0	7	0	0	0	3	13	4	1	3	0
chr11	17095901	17096000	RPS13	ENSG00000110700	protein_coding	ribosomal protein S13	0.449505	0.498458	0.222729	4.10341	5.3617	4	5.08803	4.4375	3	3.86383	5.12698	4	4.79412	0	1	1	4	4	8	5	9	3	2	7	9	2	6	0	4	0	5	5	12	4	0	0	0	10	12	3	6	4	0
chr11	17096001	17096100	RPS13	ENSG00000110700	protein_coding	ribosomal protein S13	0.583618	0.373534	0.0993143	6.18432	7.2766	6	6.12444	5.875	5	4.64579	6.92063	6	5.78179	0	2	1	4	4	11	10	17	8	5	8	10	4	8	0	4	1	6	5	14	7	0	1	0	20	12	6	8	5	0
chr11	17096101	17096200	RPS13	ENSG00000110700	protein_coding	ribosomal protein S13	0.580222	0.373534	0.0976534	6.19324	7.2766	6	6.13154	5.8125	5	4.50509	6.90476	6	5.76338	0	2	1	4	4	11	10	17	8	5	8	10	4	8	0	4	1	6	5	14	7	0	1	0	20	12	7	8	4	0
chr11	17096201	17096300	RPS13;SNORD14A	ENSG00000110700;ENSG00000272034	protein_coding;snoRNA	ribosomal protein S13;small nucleolar RNA, C/D box 14A	0.324765	0.554601	0.328332	7.02508	7.57447	6	6.06037	6.75	5.5	4.6404	7.36508	6	5.7088	0	2	1	5	4	11	11	17	8	5	8	10	5	8	2	4	1	6	5	14	8	1	1	3	20	13	7	8	4	0
chr11	17096301	17096400	RPS13	ENSG00000110700	protein_coding	ribosomal protein S13	0.60675	0.359713	0.0824854	6.17018	7.2766	6	6.11023	5.75	5	4.58258	6.88889	6	5.76449	0	2	1	4	4	11	10	17	8	5	8	10	4	8	0	4	1	6	5	14	7	1	1	0	20	12	6	8	4	0
chr11	17096401	17096500	RPS13	ENSG00000110700	protein_coding	ribosomal protein S13	0.612361	0.359713	0.0847062	6.15399	7.25532	6	6.13425	5.75	5	4.58258	6.87302	6	5.78232	0	2	1	4	4	11	10	17	8	5	8	10	4	8	0	4	1	6	5	14	7	0	1	0	20	12	6	8	4	0
chr11	17096501	17096600	RPS13	ENSG00000110700	protein_coding	ribosomal protein S13	0.612361	0.359713	0.0847062	6.15399	7.25532	6	6.13425	5.75	5	4.58258	6.87302	6	5.78232	0	2	1	4	4	11	10	17	8	5	8	10	4	8	0	4	1	6	5	14	7	0	1	0	20	12	6	8	4	0
chr11	17096601	17096700	RPS13	ENSG00000110700	protein_coding	ribosomal protein S13	0.447769	0.41135	0.124832	16.9614	20.9787	17	16.7961	18.875	19.5	12.3173	20.4444	18	15.7119	0	9	8	22	13	29	18	36	12	7	22	24	14	20	3	12	3	32	13	26	27	4	2	3	50	29	37	25	17	1
chr11	17096701	17096800	RPS13	ENSG00000110700	protein_coding	ribosomal protein S13	0.463079	0.415553	0.127504	12.5862	16.6596	14	14.0531	16.0625	16	11.8517	16.5079	14	13.4379	1	7	8	19	7	19	17	21	6	3	20	22	11	15	2	14	3	28	9	22	21	1	0	3	31	19	30	25	14	1
chr11	17096801	17096900	RPS13	ENSG00000110700	protein_coding	ribosomal protein S13	0.21388	0.692105	0.517298	4.97495	6.78723	5	6.26563	7.125	7	6.35479	6.87302	6	6.23852	1	1	2	5	1	6	9	8	0	1	10	11	5	5	0	8	1	8	2	13	6	1	0	0	15	5	14	11	5	0
chr11	17096901	17097000	RPS13	ENSG00000110700	protein_coding	ribosomal protein S13	0.22574	0.676954	0.495842	5.2025	6.95745	5	6.33471	7.375	7	6.61186	7.06349	6	6.35476	1	1	2	5	1	7	10	8	0	1	10	11	5	5	0	9	1	9	2	13	6	1	0	0	16	5	14	11	5	0
chr11	17097001	17097100	RPS13	ENSG00000110700	protein_coding	ribosomal protein S13	0.431641	0.437453	0.158094	8.90659	11.8936	10	10.7243	10.9375	10	8.69842	11.6508	10	10.1888	1	1	3	11	4	13	15	15	3	2	17	14	12	8	1	13	2	11	2	22	9	4	2	0	26	8	25	15	12	0
chr11	17097101	17097200	RPS13	ENSG00000110700	protein_coding	ribosomal protein S13	0.33142		0.36368	3.03201	4.21277	3	4.0697	3.875	3.5	3.6492	4.12698	3	3.94107	0	1	3	7	7	1	4	3	2	0	1	8	0	6	2	4	1	4	0	2	11	1	0	0	16	0	6	12	8	1
chr11	17097301	17097400	RPS13;SNORD14B	ENSG00000110700;ENSG00000201403	protein_coding;snoRNA	ribosomal protein S13;small nucleolar RNA, C/D box 14B	-0.554362		0.15065	2.25947	2.57447	2	2.87224	3.75	3.5	2.3523	2.87302	2	2.77949	0	0	1	4	4	0	2	2	2	0	1	4	0	2	1	3	0	2	0	2	11	1	0	1	9	3	1	6	5	0
chr11	17097401	17097500	RPS13;SNORD14B	ENSG00000110700;ENSG00000201403	protein_coding;snoRNA	ribosomal protein S13;small nucleolar RNA, C/D box 14B	-0.453667		0.261535	2.09621	2.53191	2	2.88814	3.4375	3	2.55522	2.7619	2	2.81536	0	0	1	4	4	0	1	2	2	0	1	4	0	2	1	3	0	2	0	2	11	1	0	1	9	3	1	6	5	0
chr11	17098701	17098800	RPS13	ENSG00000110700	protein_coding	ribosomal protein S13	0.313961		0.362054	2.4355	4	3	4.39367	3.625	3.5	2.8954	3.90476	3	4.04696	0	1	2	4	4	0	4	5	3	0	5	3	1	3	1	5	0	3	2	4	12	0	0	0	13	0	4	14	10	0
chr11	17098901	17099000	RPS13	ENSG00000110700	protein_coding	ribosomal protein S13	0.729387		0.0606639	1.65795	2.82979	2	2.93642	1.8125	2	1.5152	2.57143	2	2.67434	0	1	1	2	0	2	3	3	4	0	5	3	2	3	0	6	0	1	2	3	5	0	0	0	4	1	4	9	5	0
chr11	17099101	17099200	RPS13	ENSG00000110700	protein_coding	ribosomal protein S13	-0.192189	0.710979	0.543156	4.98822	5.82979	5	4.97087	8.3125	7.5	6.00798	6.46032	5	5.3153	0	3	1	4	4	9	6	6	3	6	13	9	9	3	0	14	0	5	2	5	6	3	0	0	5	4	10	6	8	1
chr11	17099201	17099300	RPS13;PIK3C2A	ENSG00000110700;ENSG00000011405	protein_coding;protein_coding	ribosomal protein S13;phosphatidylinositol-4-phosphate 3-kinase catalytic subunit type 2 alpha	-0.192877	0.752845	0.591571	4.1449	4.57447	3	4.12176	6.75	6.5	5.63915	5.12698	3	4.60537	0	3	1	2	3	6	6	5	2	6	8	7	8	1	0	7	0	5	2	3	2	3	0	0	3	3	10	3	6	1
chr11	17272901	17273000	NUCB2	ENSG00000070081	protein_coding	nucleobindin 2	0.0520044		0.900811	2.52486	3.53191	2	4.22647	2.5	2	1.96638	3.26984	2	3.79391	0	2	1	5	1	0	0	3	15	0	3	1	4	1	0	1	0	4	2	3	8	2	0	1	9	7	10	6	5	0
chr11	21022401	21022500	NELL1;RNA5SP336	ENSG00000165973;ENSG00000201059	protein_coding;rRNA	neural EGFL like 1;RNA, 5S ribosomal pseudogene 336	-0.276724	0.520622	0.254574	7.73831	11.1702	9	11.4385	12.3125	10.5	8.99421	11.4603	10	10.8119	0	5	2	11	3	1	0	9	10	0	23	13	20	11	8	23	1	4	13	20	20	9	0	0	16	8	13	33	25	4
chr11	22842701	22842800	SVIP	ENSG00000198168	protein_coding	small VCP/p97-interacting protein	-0.0713097		0.860309	2.24418	2.70213	2	3.141	3.375	3.5	2.30579	2.87302	2	2.94844	0	0	0	4	0	6	5	2	2	1	6	3	2	0	0	1	1	2	5	1	2	0	0	0	7	1	5	4	0	1
chr11	22848801	22848900	SVIP	ENSG00000198168	protein_coding	small VCP/p97-interacting protein	0.0140837		0.97364	3.28314	4.38298	2	5.1901	4.375	3.5	3.93065	4.38095	3	4.87068	0	0	1	9	0	6	7	0	0	1	3	5	1	1	1	5	1	1	3	2	2	0	0	0	13	3	11	5	4	0
chr11	22851301	22851400	SVIP;RP11-17A1.3	ENSG00000198168;ENSG00000246225	protein_coding;antisense	small VCP/p97-interacting protein;	-0.485593		0.21667	2.54357	2.85106	2	3.30335	4.8125	4	4.32387	3.34921	2	3.65513	1	1	0	14	1	6	1	8	1	1	4	1	2	2	0	2	0	2	1	3	2	1	0	0	2	2	8	8	1	1
chr11	33025701	33025800	Y_RNA	ENSG00000200615	misc_RNA	Y RNA	-0.0236517	0.963569	0.942039	4.61844	4.80851	4	4.76691	4.3125	3.5	3.17739	4.68254	4	4.39877	0	0	1	3	0	0	0	7	4	7	4	4	8	5	5	5	0	1	4	10	3	15	1	3	10	3	2	8	6	1
chr11	33025801	33025900	Y_RNA	ENSG00000200615	misc_RNA	Y RNA	-0.0348758	0.944267	0.912762	4.74658	5.08511	4	5.05547	4.625	3.5	3.44238	4.96825	4	4.67653	0	0	1	3	0	0	0	8	4	7	5	4	8	5	5	5	0	1	5	10	5	15	1	3	10	3	2	9	7	1
chr11	33308801	33308900	HIPK3	ENSG00000110422	protein_coding	homeodomain interacting protein kinase 3	0.771791		0.0704812	2.75812	2.89362	2	2.84555	1.8125	1	2.00728	2.61905	2	2.68466	0	0	2	3	0	0	1	5	1	1	7	3	0	1	0	2	0	2	4	4	1	0	4	0	5	4	6	10	2	0
chr11	34493501	34493600	CAT	ENSG00000121691	protein_coding	catalase	0.411418		0.350957	2.16269	3.25532	3	4.34125	2.875	1.5	3.18067	3.15873	3	4.05688	0	0	0	5	0	1	0	0	5	1	3	4	1	3	3	4	0	3	0	1	3	0	0	0	2	4	4	3	1	0
chr11	34680201	34680300	EHF	ENSG00000135373	protein_coding	ETS homologous factor	0.779807		0.0857493	1.88025	2.97872	2	3.85887	1.75	1	1.94936	2.66667	2	3.50115	0	0	5	1	0	2	1	6	0	3	2	0	2	0	1	6	1	2	1	6	0	0	0	0	10	0	8	3	1	0
chr11	34680401	34680500	EHF	ENSG00000135373	protein_coding	ETS homologous factor	0.774124	0.358293	0.0662641	4.60702	6.31915	5	7.12347	4.625	3.5	4.17732	5.88889	5	6.51329	0	0	1	10	4	9	13	6	1	2	7	12	5	1	0	6	0	7	8	11	3	1	0	5	15	0	12	9	5	0
chr11	34680501	34680600	EHF	ENSG00000135373	protein_coding	ETS homologous factor	0.666495		0.0956394	3.00816	4.65957	3	5.96831	3.0625	2.5	3.12983	4.25397	3	5.41196	0	1	1	3	2	6	8	6	0	1	8	8	3	3	0	8	0	1	7	7	3	0	0	2	13	0	5	7	3	0
chr11	34684701	34684800					0.43311	0.503697	0.229153	3.59851	5.29787	4	5.56353	4.625	4.5	3.73943	5.12698	4	5.14152	0	1	2	7	4	6	5	2	7	2	4	5	3	6	1	5	1	1	1	9	7	3	0	0	8	0	22	3	3	0
chr11	34684801	34684900					0.108716		0.797457	2.03758	2.38298	2	2.6829	2.5	2	1.82574	2.4127	2	2.47982	0	0	2	2	1	2	6	1	7	2	4	1	1	1	0	5	1	1	2	2	1	1	0	0	2	0	8	2	1	1
chr11	35828501	35828600	TRIM44	ENSG00000166326	protein_coding	tripartite motif containing 44	-0.750053		0.103694	2.92252	2.14894	2	2.08492	4	4	2.92119	2.61905	2	2.43912	0	2	2	1	0	3	7	0	3	2	2	2	0	2	2	4	1	4	5	7	1	0	1	0	2	4	7	2	2	0
chr11	47748401	47748500	FNBP4;Y_RNA	ENSG00000109920;ENSG00000200090	protein_coding;misc_RNA	formin binding protein 4;Y RNA	-0.145911		0.629406	2.67062	3.95745	3	4.26797	5.25	3.5	6.50641	4.28571	3	4.90697	0	0	0	2	0	3	2	11	4	0	8	1	1	6	0	6	4	1	4	10	3	3	0	1	16	0	4	6	6	1
chr11	47748501	47748600	FNBP4;Y_RNA	ENSG00000109920;ENSG00000200090	protein_coding;misc_RNA	formin binding protein 4;Y RNA	0.0870938	0.857743	0.754771	3.71078	6.19149	4	6.59591	6.375	4	6.927	6.2381	4	6.62526	0	1	2	2	0	4	2	15	8	0	14	1	6	6	1	10	3	1	8	12	9	3	0	1	23	2	8	8	11	1
chr11	57510301	57510400	TMX2-CTNND1;C11orf31;RP11-691N7.6	ENSG00000254462;ENSG00000211450;ENSG00000254732	protein_coding;protein_coding;protein_coding	TMX2-CTNND1 readthrough (NMD candidate);chromosome 11 open reading frame 31;	0.326719		0.431717	2.117	2.68085	2	3.26448	2.75	2.5	2.3523	2.69841	2	3.04077	0	1	0	6	4	2	2	4	4	3	1	5	1	4	0	5	4	5	2	4	1	0	0	0	3	2	2	2	0	0
chr11	57510401	57510500	TMX2-CTNND1;C11orf31;RP11-691N7.6	ENSG00000254462;ENSG00000211450;ENSG00000254732	protein_coding;protein_coding;protein_coding	TMX2-CTNND1 readthrough (NMD candidate);chromosome 11 open reading frame 31;	0.649879	0.358293	0.0686423	4.24701	5.2766	4	5.13599	4.1875	3	4.06971	5	4	4.87919	0	2	2	10	2	2	5	7	7	7	5	6	3	4	0	1	3	6	3	10	5	3	2	0	9	3	16	3	3	1
chr11	57529301	57529400	TMX2-CTNND1;RP11-691N7.6;CTNND1	ENSG00000254462;ENSG00000254732;ENSG00000198561	protein_coding;protein_coding;protein_coding	TMX2-CTNND1 readthrough (NMD candidate);;catenin delta 1	0.649074	0.423023	0.135072	4.61413	5.12766	4	4.92384	4.0625	4	3.87245	4.85714	4	4.6727	0	0	3	11	0	0	4	2	2	5	3	3	7	0	0	5	0	11	11	4	8	0	2	0	5	10	8	2	9	3
chr11	57577601	57577700	CTNND1	ENSG00000198561	protein_coding	catenin delta 1	-0.021105		0.95212	2.7133	3.57447	3	3.51855	3.875	3.5	2.96367	3.65079	3	3.36567	0	4	1	2	4	1	5	9	4	1	7	2	1	0	0	4	1	0	3	8	4	1	0	2	11	7	10	3	4	0
chr11	58379101	58379200	ZFP91;ZFP91-CNTF	ENSG00000186660;ENSG00000255073	protein_coding;protein_coding	ZFP91 zinc finger protein;ZFP91-CNTF readthrough (NMD candidate)	0.383862	0.6299	0.437807	3.47429	2.78723	3	2.85091	2.625	2	3.20156	2.74603	2	2.91807	0	0	0	4	0	3	1	0	7	4	4	7	2	0	0	2	0	3	2	3	4	2	5	0	3	5	3	0	2	0
chr11	59318401	59318500					-0.0580442	0.899402	0.833687	485.494	1047.79	461	1652.96	836.812	503	969.331	994.206	461	1504.35	12	769	99	880	250	101	60	548	909	51	3789	393	612	1167	86	4499	101	224	337	4752	689	267	6	40	1385	461	485	4473	573	99
chr11	59318501	59318600					-0.0828469	0.866125	0.765658	476.883	977.83	465	1523.53	843.688	539	1039.46	943.762	468	1409.61	10	786	101	865	249	132	85	465	768	57	3707	417	595	1052	81	4282	115	236	297	4543	689	281	6	36	1011	559	486	4136	500	94
chr11	59318801	59318900					0.274776	0.500134	0.225349	101.709	246.596	95	452.342	170.562	142	151.754	227.286	107	398.113	4	55	29	102	21	65	20	263	242	23	348	90	151	175	11	264	15	80	108	951	162	60	1	19	1652	26	179	307	117	13
chr11	59319201	59319300					0.342258	0.489749	0.211868	44.2431	114.83	36	201.127	72.1875	42.5	71.1442	104	40	177.729	1	36	19	53	6	34	7	65	99	11	163	23	40	108	2	251	6	21	87	283	51	12	0	1	795	5	164	231	52	1
chr11	59319301	59319400					0.286207	0.554601	0.327853	32.6127	84.2979	29	153.696	54.0625	33	50.9254	76.619	29	135.387	0	18	18	36	5	29	4	32	61	11	91	19	28	80	1	151	5	15	70	150	32	3	0	0	582	0	140	157	39	0
chr11	61556601	61556700	TMEM258	ENSG00000134825	protein_coding	transmembrane protein 258	0.541225	0.38142	0.105261	3.71253	5.48936	4	5.45684	4.375	4.5	3.34415	5.20635	4	5.00374	0	1	2	7	4	7	7	7	4	1	4	3	2	10	1	3	0	12	3	9	13	2	0	0	12	2	3	6	4	0
chr11	61731901	61732000	BEST1;FTH1	ENSG00000167995;ENSG00000167996	protein_coding;protein_coding	bestrophin 1;ferritin heavy chain 1	0.404267		0.304867	1.46875	2.59574	2	2.96838	1.9375	2	1.76895	2.42857	2	2.71623	0	3	0	2	0	2	0	1	4	2	4	0	1	3	0	5	0	1	1	4	7	2	0	0	11	5	3	1	1	0
chr11	61732001	61732100	BEST1;FTH1	ENSG00000167995;ENSG00000167996	protein_coding;protein_coding	bestrophin 1;ferritin heavy chain 1	0.282107		0.527666	2.25309	2.65957	2	2.44306	2	1	2.3094	2.49206	2	2.40881	0	0	0	1	5	1	1	0	5	0	1	2	1	3	2	3	0	2	6	1	9	6	0	0	3	5	4	2	1	0
chr11	61732101	61732200	BEST1;FTH1	ENSG00000167995;ENSG00000167996	protein_coding;protein_coding	bestrophin 1;ferritin heavy chain 1	0.679556	0.348737	0.0460631	30.5817	34.1915	32	26.2609	33.375	25.5	27.0281	33.9841	28	26.2399	0	16	15	39	17	54	57	55	20	7	35	48	20	15	2	27	11	32	10	53	58	18	1	1	37	64	44	36	32	2
chr11	61732201	61732300	BEST1;FTH1	ENSG00000167995;ENSG00000167996	protein_coding;protein_coding	bestrophin 1;ferritin heavy chain 1	0.671251	0.332972	0.040417	42.7573	47.3617	44	34.5275	47.75	40.5	37.8215	47.4603	42	35.08	0	17	22	55	26	75	76	71	34	10	55	66	25	29	3	40	10	59	16	73	71	29	3	4	55	81	60	46	40	3
chr11	61732501	61732600	BEST1;FTH1	ENSG00000167995;ENSG00000167996	protein_coding;protein_coding	bestrophin 1;ferritin heavy chain 1	0.552781	0.376359	0.101357	20.3578	20.3404	13	17.4907	18.3125	17.5	12.81	19.8254	15	16.3545	3	3	5	13	8	11	31	23	10	7	17	15	8	14	1	19	9	12	12	10	31	4	5	9	24	56	38	17	12	1
chr11	61732601	61732700	BEST1;FTH1	ENSG00000167995;ENSG00000167996	protein_coding;protein_coding	bestrophin 1;ferritin heavy chain 1	0.166814		0.728716	3.03612	2.95745	2	3.09247	3.375	3	3.7036	3.06349	2	3.23226	0	0	1	6	0	1	6	5	5	2	1	4	1	1	0	1	0	1	0	1	8	1	0	0	0	14	7	3	1	0
chr11	61732701	61732800	BEST1;FTH1	ENSG00000167995;ENSG00000167996	protein_coding;protein_coding	bestrophin 1;ferritin heavy chain 1	0.177176		0.709563	3.04548	3	2	3.08573	3.375	3	3.7036	3.09524	2	3.22647	0	0	1	6	0	1	6	5	5	2	2	4	1	1	0	1	0	1	0	1	8	1	0	0	0	14	7	3	1	0
chr11	61732801	61732900	BEST1;FTH1	ENSG00000167995;ENSG00000167996	protein_coding;protein_coding	bestrophin 1;ferritin heavy chain 1	0.177176		0.709563	3.04548	3	2	3.08573	3.375	3	3.7036	3.09524	2	3.22647	0	0	1	6	0	1	6	5	5	2	2	4	1	1	0	1	0	1	0	1	8	1	0	0	0	14	7	3	1	0
chr11	61734901	61735000	FTH1	ENSG00000167996	protein_coding	ferritin heavy chain 1	-0.0272008	0.958089	0.934189	5.47693	6.29787	4	5.66805	7.1875	5	6.62539	6.52381	5	5.88288	0	1	2	5	2	8	8	7	5	3	11	6	4	4	0	4	0	6	3	11	8	3	0	4	18	1	13	11	3	2
chr11	61735001	61735100	FTH1	ENSG00000167996	protein_coding	ferritin heavy chain 1	-0.0567716	0.893744	0.813358	12.0309	14.9362	14	11.3892	19.5625	18.5	14.8995	16.1111	16	12.4124	0	8	4	17	3	11	17	35	13	6	23	16	9	14	1	17	3	7	11	21	43	5	0	4	37	9	23	28	16	2
chr11	61735101	61735200	FTH1	ENSG00000167996	protein_coding	ferritin heavy chain 1	-0.114232	0.841822	0.727112	5.98214	6.19149	6	4.61396	8.125	6	6.40703	6.68254	6	5.14257	0	5	0	1	1	5	10	15	1	4	6	6	4	8	1	6	1	2	3	7	14	3	0	3	11	9	8	9	12	1
chr11	62327101	62327200	EEF1G;MIR3654	ENSG00000254772;ENSG00000255508	protein_coding;protein_coding	eukaryotic translation elongation factor 1 gamma;	0.678519	0.342982	0.0439957	14.8381	19.3617	16	17.2833	17.25	15	11.9136	18.8254	16	16.0257	0	2	12	33	5	19	34	23	16	7	20	18	19	12	1	30	0	9	6	28	21	2	2	0	32	12	46	31	17	1
chr11	62327201	62327300	EEF1G;MIR3654	ENSG00000254772;ENSG00000255508	protein_coding;protein_coding	eukaryotic translation elongation factor 1 gamma;	0.284644	0.584325	0.372058	10.6225	12.4894	11	10.5313	13.125	11	9.89192	12.6508	11	10.2974	0	5	9	29	4	12	18	13	13	1	16	9	10	11	0	10	3	12	10	21	19	0	3	0	15	11	13	14	11	0
chr11	62334401	62334500	EEF1G;MIR3654	ENSG00000254772;ENSG00000255508	protein_coding;protein_coding	eukaryotic translation elongation factor 1 gamma;	0.508922	0.386458	0.108781	5.70823	9.2766	7	10.1161	7.1875	6	5.4064	8.74603	7	9.15629	0	1	2	3	3	5	13	10	8	2	12	7	4	8	0	15	0	8	4	10	11	0	0	1	23	4	19	9	7	0
chr11	62334501	62334600	EEF1G;MIR3654	ENSG00000254772;ENSG00000255508	protein_coding;protein_coding	eukaryotic translation elongation factor 1 gamma;	0.584968		0.161336	2.08369	2.87234	2	2.77893	2.3125	1.5	2.33006	2.73016	2	2.66523	0	1	2	2	2	1	6	5	2	1	3	2	0	3	0	3	0	0	2	3	6	0	0	0	4	2	3	2	5	0
chr11	62334601	62334700	EEF1G;MIR3654	ENSG00000254772;ENSG00000255508	protein_coding;protein_coding	eukaryotic translation elongation factor 1 gamma;	0.584968		0.161336	2.08369	2.87234	2	2.77893	2.3125	1.5	2.33006	2.73016	2	2.66523	0	1	2	2	2	1	6	5	2	1	3	2	0	3	0	3	0	0	2	3	6	0	0	0	4	2	3	2	5	0
chr11	62334701	62334800	EEF1G;MIR3654	ENSG00000254772;ENSG00000255508	protein_coding;protein_coding	eukaryotic translation elongation factor 1 gamma;	0.597471		0.153938	2.09282	2.89362	2	2.80709	2.3125	1.5	2.33006	2.74603	2	2.6879	0	1	2	2	2	1	6	5	2	1	3	2	0	3	0	3	0	0	2	3	6	0	0	0	4	2	3	2	5	0
chr11	62334801	62334900	EEF1G;MIR3654	ENSG00000254772;ENSG00000255508	protein_coding;protein_coding	eukaryotic translation elongation factor 1 gamma;	0.685523		0.0663464	3.27656	4.95745	3	5.23349	3.5625	2.5	2.89756	4.60317	3	4.76729	0	2	4	4	3	1	7	7	2	1	6	2	0	3	0	3	0	5	3	3	8	2	0	0	10	7	5	2	9	0
chr11	62334901	62335000	EEF1G;MIR3654	ENSG00000254772;ENSG00000255508	protein_coding;protein_coding	eukaryotic translation elongation factor 1 gamma;	0.587826		0.103397	2.79694	4.91489	3	5.5788	3.875	2	5.3276	4.65079	3	5.4924	0	1	4	3	1	1	3	6	0	1	6	1	1	4	0	6	0	9	2	3	6	3	0	0	13	5	4	8	8	0
chr11	62432701	62432800	C11orf48;METTL12	ENSG00000162194;ENSG00000214756	protein_coding;protein_coding	LBH domain containing 1;methyltransferase like 12	0.719995	0.358293	0.0659143	5.9517	7.46809	5	7.17135	5.25	4.5	3.90726	6.90476	5	6.54196	0	2	2	20	5	7	11	4	2	0	8	16	3	5	0	3	3	2	5	5	12	3	0	0	12	13	5	3	4	0
chr11	62432801	62432900	C11orf48;METTL12;SNORA57	ENSG00000162194;ENSG00000214756;ENSG00000206597	protein_coding;protein_coding;snoRNA	LBH domain containing 1;methyltransferase like 12;small nucleolar RNA, H/ACA box 57	0.685945	0.358293	0.0743334	6.01765	7.59574	5	7.16471	5.3125	4.5	3.78979	7.01587	5	6.52413	0	2	2	20	5	7	11	4	2	0	8	16	3	5	0	4	3	2	5	6	12	3	0	0	12	13	5	3	4	0
chr11	62432901	62433000	C11orf48;METTL12;SNORA57	ENSG00000162194;ENSG00000214756;ENSG00000206597	protein_coding;protein_coding;snoRNA	LBH domain containing 1;methyltransferase like 12;small nucleolar RNA, H/ACA box 57	0.258439	0.623709	0.431365	9.39842	10.8936	8	8.42933	9.5625	9	5.42794	10.5556	8	7.75799	0	2	2	20	5	10	12	6	5	0	13	16	8	10	0	8	4	10	7	12	20	8	0	7	19	20	5	8	18	1
chr11	62433001	62433100	C11orf48;METTL12;SNORA57	ENSG00000162194;ENSG00000214756;ENSG00000206597	protein_coding;protein_coding;snoRNA	LBH domain containing 1;methyltransferase like 12;small nucleolar RNA, H/ACA box 57	0.167496	0.765006	0.605792	8.63977	10.5106	9	8.18236	10	10.5	5.27889	10.381	9	7.51435	0	2	3	20	5	8	11	6	7	0	14	18	10	10	0	7	3	13	6	11	20	6	0	0	19	19	5	9	18	1
chr11	62433101	62433200	C11orf48;METTL12	ENSG00000162194;ENSG00000214756	protein_coding;protein_coding	LBH domain containing 1;methyltransferase like 12	0.715992	0.358293	0.0667446	6.19231	7.78723	5	7.41894	5.5625	4.5	4.56024	7.22222	5	6.84257	0	2	2	20	5	7	12	4	2	0	8	18	3	5	0	3	3	4	6	6	13	3	0	0	12	12	7	3	4	0
chr11	62444001	62444100	UBXN1	ENSG00000162191	protein_coding	UBX domain protein 1	0.0616722		0.886158	2.41061	2.89362	2	3.07327	2.875	2.5	2.87228	2.88889	2	3.0006	0	0	0	3	2	1	3	4	1	3	4	0	1	2	1	0	2	0	5	2	4	6	0	0	8	9	0	4	5	0
chr11	62609001	62609100	WDR74;RNU2-2P	ENSG00000133316;ENSG00000222328	protein_coding;snRNA	WD repeat domain 74;RNA, U2 small nuclear 2, pseudogene	-2.1886	0.0439096	0.000178594	84.2856	36.5532	18	60.5076	197.875	19	459.294	77.5238	19	242.411	37	226	18	7	17	4	24	14	9	3	11	6	16	17	2	11	26	73	8	31	32	13	20	30	26	54	9	19	106	5
chr11	62609101	62609200	WDR74;RNU2-2P	ENSG00000133316;ENSG00000222328	protein_coding;snRNA	WD repeat domain 74;RNA, U2 small nuclear 2, pseudogene	-1.73453	0.0255808	7.97655e-05	178.368	96.9149	61	103.025	337.125	72.5	667.444	157.921	64	356.036	61	360	43	28	59	32	61	53	42	13	43	22	38	38	20	50	55	120	39	137	155	89	47	84	108	194	67	62	215	23
chr11	62609201	62609300	WDR74;RNU2-2P	ENSG00000133316;ENSG00000222328	protein_coding;snRNA	WD repeat domain 74;RNA, U2 small nuclear 2, pseudogene	-0.732348	0.342982	0.0439516	15.9312	12.4894	9	11.4091	17.8125	11	19.25	13.8413	10	13.845	2	16	0	3	11	4	7	10	11	5	7	1	4	6	6	7	5	3	10	25	31	25	5	2	18	36	5	4	7	5
chr11	62620301	62620400	SNHG1; SNORD22	ENSG00000255717;ENSG00000277194	processed_transcript; snoRNA	small nucleolar RNA host gene 1; small nucleolar RNA, C/D box 22	-2.93912	0.0192699	4.80695e-05	6.34711	2.29787	1	2.71	8	1.5	14.222	3.74603	1	7.78743	0	0	2	0	6	0	2	0	3	0	2	1	4	1	1	0	3	6	0	2	7	5	0	6	1	11	1	0	2	0
chr11	62620401	62620500	SNHG1; SNORD22	ENSG00000255717;ENSG00000277194	processed_transcript; snoRNA	small nucleolar RNA host gene 1; small nucleolar RNA, C/D box 22	-2.26921	0.00331851	3.10432e-06	8.76586	4.40426	4	3.53651	10.0625	3	14.7217	5.84127	3	8.23879	0	2	3	1	6	1	3	2	4	0	4	5	6	4	2	2	3	7	1	6	10	14	0	6	3	16	2	3	4	4
chr11	62620801	62620900	SNHG1	ENSG00000255717	processed_transcript	small nucleolar RNA host gene 1	-1.66578	0.264499	0.00464539	8.03652	3.95745	3	4.39841	9.25	3.5	16.3483	5.30159	3	9.18736	0	4	4	1	7	2	7	0	1	1	3	2	2	8	2	0	3	0	3	7	14	2	0	16	2	16	7	1	3	5
chr11	62621101	62621200	SNHG1	ENSG00000255717	processed_transcript	small nucleolar RNA host gene 1	-2.46352	0.0923742	0.000717171	5.08914	2.2766	1	3.01952	7.0625	3	15.8049	3.49206	1	8.4622	0	0	1	3	1	0	1	4	7	0	0	0	7	4	0	0	1	4	0	1	11	2	1	8	2	6	4	0	0	4
chr11	62622501	62622600	SNHG1	ENSG00000255717	processed_transcript	small nucleolar RNA host gene 1	-1.14488	0.287422	0.0194329	6.6052	5.14894	3	5.86433	8.0625	3.5	11.515	5.88889	3	7.69606	1	2	3	5	12	0	0	4	5	0	2	3	3	1	1	1	3	1	8	7	18	16	0	4	3	13	1	1	3	6
chr11	62622701	62622800	SNHG1; SNORD26	ENSG00000255717;ENSG00000276788	processed_transcript; snoRNA	small nucleolar RNA host gene 1; small nucleolar RNA, C/D box 26	-2.36028	0.0165431	2.69935e-05	41.48	19	11	22.2016	70.5	24	117.078	32.0794	12	64.7502	3	21	5	6	82	2	8	7	16	11	23	7	25	33	0	2	6	8	4	22	51	12	3	23	5	37	20	3	46	14
chr11	62622801	62622900	SNHG1; SNORD26	ENSG00000255717;ENSG00000276788	processed_transcript; snoRNA	small nucleolar RNA host gene 1; small nucleolar RNA, C/D box 26	-2.31303	0.0192699	4.23463e-05	38.4744	17.766	11	21.3727	66.25	22.5	111.885	30.0794	12	61.807	3	21	5	6	79	2	8	7	11	11	22	7	24	29	0	2	6	8	4	15	45	12	3	19	3	37	20	3	43	13
chr11	63743701	63743800	COX8A;AP000721.4	ENSG00000176340;ENSG00000256100	protein_coding;protein_coding	cytochrome c oxidase subunit 8A;	-0.530607		0.107137	2.38896	3.02128	3	2.71461	5.5	4	6.02218	3.65079	3	3.9274	0	0	0	9	4	2	0	10	4	0	3	4	0	3	1	5	0	5	1	6	1	3	0	0	3	4	3	4	3	0
chr11	63743801	63743900	COX8A;AP000721.4	ENSG00000176340;ENSG00000256100	protein_coding;protein_coding	cytochrome c oxidase subunit 8A;	0.197527	0.697108	0.523269	7.43612	8.2766	9	5.937	8.9375	7	7.94539	8.44444	8	6.44274	0	4	11	11	3	6	9	11	10	1	12	5	4	9	1	12	2	7	5	14	13	2	0	0	13	9	12	6	7	0
chr11	63743901	63744000	COX8A;AP000721.4	ENSG00000176340;ENSG00000256100	protein_coding;protein_coding	cytochrome c oxidase subunit 8A;	0.703412	0.308466	0.0309313	16.6403	19.1277	16	14.6326	15.875	14	13.311	18.3016	15	14.2745	1	3	10	32	4	34	21	23	21	4	27	7	6	13	0	15	4	20	13	34	37	7	1	8	31	20	31	15	13	2
chr11	63744001	63744100	COX8A;AP000721.4	ENSG00000176340;ENSG00000256100	protein_coding;protein_coding	cytochrome c oxidase subunit 8A;	0.55986	0.449409	0.166465	4.36111	5.17021	4	4.84687	4.5625	3.5	4.67574	5.01587	4	4.77389	0	0	2	7	2	11	6	8	4	1	5	6	3	5	0	0	0	5	3	12	3	3	1	0	9	6	5	4	4	0
chr11	64037301	64037400	BAD	ENSG00000002330	protein_coding	BCL2 associated agonist of cell death	0.676863		0.0832922	2.56606	3.42553	2	3.53704	2.8125	2	2.85701	3.26984	2	3.36589	0	1	2	3	0	5	2	2	3	5	1	5	1	1	0	2	1	3	4	6	2	2	0	0	5	2	8	5	5	0
chr11	64063501	64063600	KCNK4;RP11-783K16.10;Y_RNA	ENSG00000182450;ENSG00000257069;ENSG00000207024	protein_coding;processed_transcript;misc_RNA	potassium two pore domain channel subfamily K member 4;KCNK4-TEX40 readthrough;Y RNA	0.104803	0.835375	0.709561	5.82128	9.59574	6	10.0297	8.875	7.5	7.20069	9.4127	6	9.3423	0	1	3	2	2	3	3	22	9	0	4	7	6	6	2	13	3	8	6	15	15	4	0	2	43	3	10	17	15	0
chr11	64063601	64063700	KCNK4;RP11-783K16.10;Y_RNA	ENSG00000182450;ENSG00000257069;ENSG00000207024	protein_coding;processed_transcript;misc_RNA	potassium two pore domain channel subfamily K member 4;KCNK4-TEX40 readthrough;Y RNA	-0.185833	0.699484	0.52674	4.02973	5.93617	3	6.11983	6.5625	6.5	5.25317	6.09524	4	5.877	0	1	3	2	2	1	2	12	6	0	3	5	6	4	2	8	3	3	2	12	7	3	0	1	22	2	4	6	8	0
chr11	64084101	64084200	ESRRA;TRMT112	ENSG00000173153;ENSG00000173113	protein_coding;protein_coding	estrogen related receptor alpha;tRNA methyltransferase 11-2 homolog (S. cerevisiae)	0.472399		0.258595	2.53437	3.65957	2	3.96329	3.0625	2	2.99931	3.50794	2	3.72815	0	1	0	3	2	8	4	3	2	1	3	2	1	1	0	2	0	4	0	6	9	0	0	0	7	2	7	2	2	1
chr11	64084201	64084300	ESRRA;TRMT112	ENSG00000173153;ENSG00000173113	protein_coding;protein_coding	estrogen related receptor alpha;tRNA methyltransferase 11-2 homolog (S. cerevisiae)	0.347668	0.570047	0.349103	3.82353	5.08511	4	5.20798	4.875	4.5	4.01456	5.03175	4	4.90217	0	3	0	5	2	9	7	5	4	1	2	6	1	4	0	2	0	5	2	5	8	0	0	0	9	7	11	4	4	0
chr11	64089201	64089300	PRDX5	ENSG00000126432	protein_coding	peroxiredoxin 5	0.225623		0.587626	2.04641	2.40426	1	2.63471	2.3125	1	2.5224	2.38095	1	2.58674	0	0	0	3	0	3	3	2	6	1	4	0	1	1	0	3	0	1	0	2	1	2	1	0	5	1	1	1	5	0
chr11	64532101	64532200	SF1	ENSG00000168066	protein_coding	splicing factor 1	1.11675		0.0227031	2.58391	2.82979	2	3.14379	1.5	1	1.8619	2.49206	1	2.91754	2	0	0	6	2	0	9	5	4	1	2	0	1	1	1	1	0	4	0	9	6	0	1	0	6	0	1	7	0	0
chr11	64888101	64888200	FAU	ENSG00000149806	protein_coding	Finkel-Biskis-Reilly murine sarcoma virus (FBR-MuSV) ubiquitously expressed	0.617691	0.326539	0.0355354	14.1477	20.8511	17	19.4008	17.375	15.5	12.2522	19.9683	17	17.8298	2	8	6	27	6	25	17	25	5	6	10	27	11	13	2	21	4	17	18	34	35	6	0	1	47	19	35	30	10	0
chr11	64888201	64888300	FAU	ENSG00000149806	protein_coding	Finkel-Biskis-Reilly murine sarcoma virus (FBR-MuSV) ubiquitously expressed	-0.0377869	0.940137	0.905899	5.32493	7	6	6.43023	9.3125	8	7.36405	7.5873	6	6.69529	0	1	2	11	4	13	7	10	4	0	8	11	5	6	1	5	0	8	8	9	12	2	0	1	11	3	8	12	6	0
chr11	64888901	64889000	FAU	ENSG00000149806	protein_coding	Finkel-Biskis-Reilly murine sarcoma virus (FBR-MuSV) ubiquitously expressed	0.971764		0.0279078	1.98528	2.95745	2	3.18254	1.8125	1.5	1.83371	2.66667	2	2.92927	0	0	2	7	4	2	4	4	1	0	4	0	7	0	0	0	1	1	3	4	9	0	0	0	3	2	4	2	2	0
chr11	64889001	64889100	FAU	ENSG00000149806	protein_coding	Finkel-Biskis-Reilly murine sarcoma virus (FBR-MuSV) ubiquitously expressed	0.507549	0.449409	0.167039	4.20713	5.25532	4	4.83406	5	4.5	4.11501	5.19048	4	4.63109	0	1	2	14	4	2	9	5	3	0	5	3	10	3	0	4	4	2	8	7	9	0	1	0	4	4	9	3	5	0
chr11	64889201	64889300	FAU;SYVN1	ENSG00000149806;ENSG00000162298	protein_coding;protein_coding	Finkel-Biskis-Reilly murine sarcoma virus (FBR-MuSV) ubiquitously expressed;synoviolin 1	-0.0837347		0.850128	1.9902	2.53191	2	2.7414	3.1875	2	4.1508	2.69841	2	3.13479	0	1	0	2	3	3	1	2	2	0	3	0	4	1	0	6	1	1	0	4	1	3	1	0	2	0	7	3	5	0
chr11	64889501	64889600	FAU;SYVN1	ENSG00000149806;ENSG00000162298	protein_coding;protein_coding	Finkel-Biskis-Reilly murine sarcoma virus (FBR-MuSV) ubiquitously expressed;synoviolin 1	0.28773		0.463177	2.78772	3.59574	2	3.50564	3.3125	4	2.24258	3.52381	3	3.21718	0	0	0	3	2	0	1	1	0	1	4	3	2	1	0	3	0	5	2	3	9	1	1	0	8	8	2	5	8	1
chr11	64889601	64889700	FAU;SYVN1;MRPL49	ENSG00000149806;ENSG00000162298;ENSG00000149792	protein_coding;protein_coding;protein_coding	Finkel-Biskis-Reilly murine sarcoma virus (FBR-MuSV) ubiquitously expressed;synoviolin 1;mitochondrial ribosomal protein L49	0.394657		0.351098	2.68711	3.14894	2	3.07146	2.75	2.5	2.17562	3.04762	2	2.85922	0	0	0	3	2	0	3	1	0	1	3	3	1	1	0	3	0	5	2	2	8	1	1	0	7	9	1	3	6	1
chr11	65266701	65266800	MALAT1	ENSG00000251562	lincRNA	metastasis associated lung adenocarcinoma transcript 1 (non-protein coding)	-1.73372	0.264499	0.00502471	7.55305	3.7234	2	4.51905	6.375	3.5	13.9421	4.39683	2	7.97079	0	0	0	1	1	0	4	3	1	2	1	0	0	2	1	1	5	4	0	2	13	8	0	10	4	23	11	0	4	3
chr11	65267001	65267100	MALAT1	ENSG00000251562	lincRNA	metastasis associated lung adenocarcinoma transcript 1 (non-protein coding)	-1.77815	0.287422	0.00686132	5.84543	3.29787	2	4.6761	6.75	4	13.7574	4.1746	2	8.01921	0	0	0	6	6	4	3	1	0	0	2	4	5	3	0	1	0	2	0	3	8	4	0	5	5	13	18	1	2	2
chr11	65267101	65267200	MALAT1	ENSG00000251562	lincRNA	metastasis associated lung adenocarcinoma transcript 1 (non-protein coding)	-1.47107	0.287422	0.0136258	40.771	17.6809	10	25.6516	28.625	11	56.6308	20.4603	10	35.877	0	4	4	2	18	16	29	10	6	23	6	12	18	7	1	1	6	47	2	9	42	14	14	81	10	113	36	3	5	3
chr11	65267201	65267300	MALAT1; mascRNA	ENSG00000251562;ENSG00000274072	lincRNA; snRNA	metastasis associated lung adenocarcinoma transcript 1 (non-protein coding); MALAT1-Associated Small Cytoplasmic RNA	-1.79978	0.0439096	0.00017222	9.6729	5.76596	4	5.71121	11.75	3	25.5016	7.28571	4	13.7271	0	1	0	3	2	1	3	7	1	7	5	10	3	5	2	2	2	2	2	4	18	11	0	9	11	29	20	2	4	0
chr11	65267301	65267400	MALAT1	ENSG00000251562	lincRNA	metastasis associated lung adenocarcinoma transcript 1 (non-protein coding)	-0.694585	0.437453	0.154755	7.44631	5.08511	4	5.02096	6.125	2.5	11.0265	5.34921	3	6.95181	0	2	2	3	4	1	7	4	3	1	2	2	3	5	0	1	4	6	3	3	14	8	0	14	10	22	23	5	4	3
chr11	65267901	65268000	MALAT1	ENSG00000251562	lincRNA	metastasis associated lung adenocarcinoma transcript 1 (non-protein coding)	-1.808	0.287422	0.0113758	6.18792	2.44681	1	3.63443	5.125	1.5	11.1288	3.12698	1	6.41443	0	0	3	0	2	0	3	5	1	3	1	2	0	7	0	0	1	6	0	2	4	0	2	10	2	16	6	0	1	0
chr11	65268001	65268100	MALAT1	ENSG00000251562	lincRNA	metastasis associated lung adenocarcinoma transcript 1 (non-protein coding)	-1.617	0.287422	0.0113074	7.73009	3.42553	2	4.88006	7.0625	2.5	15.6609	4.34921	2	8.91928	0	0	2	1	2	0	1	6	0	5	1	1	1	7	0	0	0	10	1	1	6	0	3	17	4	22	8	2	0	1
chr11	65273501	65273600	MALAT1	ENSG00000251562	lincRNA	metastasis associated lung adenocarcinoma transcript 1 (non-protein coding)	-0.541119	0.44992	0.169562	27.1839	35.4043	19	46.3782	44.875	33	46.7303	37.8095	20	46.2758	0	41	2	56	28	1	1	19	16	8	60	14	61	52	9	87	1	2	33	86	17	56	0	20	24	1	6	46	20	20
chr11	65273601	65273700	MALAT1	ENSG00000251562	lincRNA	metastasis associated lung adenocarcinoma transcript 1 (non-protein coding)	-0.431707	0.522705	0.267148	26.6796	37.0213	19	49.5666	44.5625	34.5	45.9579	38.9365	19	48.4228	0	40	1	57	29	6	1	15	19	6	61	15	59	58	8	94	1	1	35	88	13	54	0	19	29	0	9	53	19	20
chr11	65622301	65622400	CFL1;SNX32	ENSG00000172757;ENSG00000172803	protein_coding;protein_coding	cofilin 1;sorting nexin 32	0.600787	0.332972	0.0394189	13.6003	17.5106	15	13.2105	15.4375	14	12.1763	16.9841	14	12.891	0	4	2	27	6	24	20	24	23	9	34	19	15	14	4	24	2	19	13	25	23	6	0	6	37	13	41	18	7	0
chr11	65622401	65622500	CFL1;SNX32	ENSG00000172757;ENSG00000172803	protein_coding;protein_coding	cofilin 1;sorting nexin 32	0.0586175	0.904207	0.842178	6.48035	7.89362	7	6.14758	9.6875	10.5	7.04953	8.34921	7	6.37829	0	1	2	19	4	12	8	7	4	0	11	17	5	3	2	5	3	13	5	17	9	4	0	2	15	2	10	13	7	0
chr11	65622501	65622600	CFL1;SNX32	ENSG00000172757;ENSG00000172803	protein_coding;protein_coding	cofilin 1;sorting nexin 32	0.0304784		0.933252	2.20191	2.89362	2	2.82253	3.4375	3	3.42479	3.03175	2	2.96739	0	2	2	4	1	4	0	5	4	1	5	5	1	0	0	2	1	2	3	5	3	0	0	0	5	1	3	2	2	0
chr11	65825801	65825900	SF3B2	ENSG00000087365	protein_coding	splicing factor 3b subunit 2	0.923154		0.058279	2.15561	3.17021	2	3.7377	2.125	1.5	2.87228	2.90476	2	3.54562	0	1	0	5	0	8	3	5	4	2	0	9	1	0	0	5	0	5	4	6	0	0	0	0	2	1	11	3	3	0
chr11	66115501	66115600	RP11-867G23.8	ENSG00000255468	protein_coding		-0.0946315		0.792911	1.91777	2.95745	2	3.41962	3.4375	3	3.94916	3.07937	2	3.53463	0	3	0	2	1	1	2	7	5	1	14	0	3	5	0	9	0	0	2	6	1	3	0	0	9	2	2	8	3	0
chr11	66115601	66115700	RP11-867G23.8	ENSG00000255468	protein_coding		0.159888	0.548483	0.320244	798.719	1581.38	833	1865.32	1301.75	1085.5	1044.57	1510.37	893	1691.32	37	589	204	1336	299	337	163	2845	1966	121	2860	636	1011	1564	198	4094	162	530	893	3508	2764	605	29	133	6614	414	1756	4212	1487	77
chr11	67119001	67119100	POLD4;AP003419.11	ENSG00000175482;ENSG00000256514	protein_coding;processed_transcript	polymerase (DNA) delta 4, accessory subunit;	-0.266486		0.565269	1.92008	2.17021	2	2.59028	3.125	2.5	3.0957	2.4127	2	2.73351	0	0	4	4	0	0	5	2	2	1	1	4	0	1	0	3	2	2	0	0	3	0	0	0	2	5	4	2	6	0
chr11	67165601	67165700	RAD9A;PPP1CA	ENSG00000172613;ENSG00000172531	protein_coding;protein_coding	RAD9 checkpoint clamp component A;protein phosphatase 1 catalytic subunit alpha	0.485918		0.202102	2.50574	4.02128	3	4.36134	3.3125	2.5	3.32102	3.84127	3	4.10824	0	0	0	1	2	1	4	5	4	0	3	5	1	2	0	8	0	3	4	9	18	1	0	0	10	6	7	3	2	1
chr11	67165701	67165800	RAD9A;PPP1CA	ENSG00000172613;ENSG00000172531	protein_coding;protein_coding	RAD9 checkpoint clamp component A;protein phosphatase 1 catalytic subunit alpha	0.345864		0.321198	3.2595	4.3617	4	4.09361	4.0625	4.5	2.93187	4.28571	4	3.81182	0	1	0	4	2	5	7	4	4	1	6	5	2	3	0	6	2	4	5	12	10	0	0	0	11	1	7	3	0	1
chr11	67205501	67205600	PTPRCAP;CORO1B	ENSG00000213402;ENSG00000172725	protein_coding;protein_coding	protein tyrosine phosphatase, receptor type C associated protein;coronin 1B	0.151698		0.65683	2.71391	3.61702	3	3.68636	3.75	3.5	2.32379	3.65079	3	3.37524	0	1	2	6	0	3	4	6	2	2	4	8	1	2	1	4	1	8	6	8	3	0	0	0	8	0	14	3	2	0
chr11	67231801	67231900	TMEM134	ENSG00000172663	protein_coding	transmembrane protein 134	0.608327		0.149219	3.09649	3.42553	2	3.18792	2.75	3	2.51661	3.25397	2	3.02659	0	0	4	6	1	3	4	7	0	0	4	4	2	2	0	6	3	2	1	4	1	3	2	0	7	6	6	2	2	0
chr11	67231901	67232000	TMEM134	ENSG00000172663	protein_coding	transmembrane protein 134	0.718775		0.12584	2.11098	2.59574	1	2.85642	1.9375	1.5	1.98221	2.42857	1	2.66225	0	0	3	8	1	6	4	3	1	0	7	1	0	1	0	3	1	2	0	2	2	0	0	0	4	6	4	1	1	0
chr11	67274001	67274100	CDK2AP2	ENSG00000167797	protein_coding	cyclin dependent kinase 2 associated protein 2	-0.142932		0.70414	2.19852	3.02128	3	2.93768	3.6875	4	3.09233	3.19048	3	2.96679	0	1	0	7	1	4	1	6	1	1	1	6	1	1	0	3	0	0	3	5	5	0	0	0	6	3	3	2	4	1
chr11	67354001	67354100	GSTP1	ENSG00000084207	protein_coding	glutathione S-transferase pi 1	0.0175083	0.975781	0.959592	3.77018	5.38298	4	5.25669	6.0625	6	5.02618	5.55556	4	5.16745	0	2	0	15	1	1	2	9	3	2	6	4	4	4	0	4	0	4	3	2	10	2	0	0	3	6	10	6	12	0
chr11	67379901	67380000	NDUFV1	ENSG00000167792	protein_coding	NADH:ubiquinone oxidoreductase core subunit V1	0.184653		0.665503	2.20723	2.40426	2	2.40163	2.25	1.5	2.29492	2.36508	2	2.35757	0	0	1	0	1	3	3	4	2	1	6	5	1	1	0	3	0	2	1	2	6	3	1	0	6	11	2	2	0	0
chr11	67804001	67804100	NDUFS8	ENSG00000110717	protein_coding	NADH:ubiquinone oxidoreductase core subunit S8	0.978593	0.287422	0.012463	5.12042	5.65957	5	4.67313	3.9375	4	3.19309	5.22222	5	4.38636	0	4	1	8	3	3	14	7	3	5	5	6	1	5	2	6	2	5	8	12	11	0	2	0	17	8	7	5	3	0
chr11	67804101	67804200	NDUFS8	ENSG00000110717	protein_coding	NADH:ubiquinone oxidoreductase core subunit S8	1.48734		0.00860515	2.65915	2.42553	2	2.51729	1.1875	0.5	1.5152	2.11111	1	2.35626	0	0	1	2	3	2	9	1	1	1	1	0	1	2	0	3	0	2	5	7	7	0	2	0	2	6	4	1	1	0
chr11	69469101	69469200	CCND1;ORAOV1	ENSG00000110092;ENSG00000149716	protein_coding;protein_coding	cyclin D1;oral cancer overexpressed 1	0.0386975		0.926547	2.47444	3.04255	3	2.84343	3.125	2.5	2.94109	3.06349	3	2.84476	0	0	3	6	3	0	2	5	0	0	3	2	3	2	0	3	0	3	3	6	4	0	0	1	4	9	5	3	3	0
chr11	69469201	69469300	CCND1;ORAOV1	ENSG00000110092;ENSG00000149716	protein_coding;protein_coding	cyclin D1;oral cancer overexpressed 1	-0.466896		0.246232	2.81175	3.02128	2	3.00354	4.0625	3.5	3.78539	3.28571	3	3.22004	1	0	3	7	3	0	2	3	1	0	1	3	2	0	0	2	0	2	0	10	3	4	0	1	5	9	4	1	3	0
chr11	71713901	71714000	IL18BP;NUMA1	ENSG00000137496;ENSG00000137497	protein_coding;protein_coding	interleukin 18 binding protein;nuclear mitotic apparatus protein 1	-0.0931488		0.828793	1.43186	2.44681	1	3.00585	2.5625	2	2.63233	2.47619	1	2.89525	0	3	2	6	1	1	0	1	2	0	7	5	3	0	0	5	0	2	1	2	4	0	0	0	11	0	0	3	0	0
chr11	71724801	71724900	NUMA1	ENSG00000137497	protein_coding	nuclear mitotic apparatus protein 1	0.295126		0.544066	2.19024	2.48936	1	3.1407	2.875	2.5	2.84898	2.5873	2	3.05136	0	0	6	2	3	1	1	6	1	0	2	1	0	0	1	4	0	6	0	0	2	0	1	0	2	2	10	0	10	0
chr11	71724901	71725000	NUMA1	ENSG00000137497	protein_coding	nuclear mitotic apparatus protein 1	-0.273017		0.591764	2.17897	2.10638	1	2.92838	3.4375	2.5	3.26535	2.44444	1	3.04683	0	0	6	5	3	1	1	5	0	0	3	2	0	0	1	2	0	8	0	0	1	0	1	0	1	2	12	2	10	0
chr11	71725201	71725300	NUMA1	ENSG00000137497	protein_coding	nuclear mitotic apparatus protein 1	0.715052		0.106849	2.82396	3.23404	2	3.52144	2.6875	2.5	2.15155	3.09524	2	3.22147	0	1	0	3	0	2	10	5	6	5	18	4	2	4	0	3	2	3	1	1	6	1	0	2	3	0	8	2	5	0
chr11	71725301	71725400	NUMA1;RP11-849H4.4	ENSG00000137497;ENSG00000251143	protein_coding;antisense	nuclear mitotic apparatus protein 1;	0.0162497		0.967216	1.56896	2.17021	1	2.27767	2.4375	1.5	2.3085	2.2381	1	2.26982	0	1	1	3	1	2	1	3	1	3	7	1	0	4	0	1	2	1	2	5	5	1	0	0	3	0	6	1	2	0
chr11	71808301	71808400	LRTOMT;LAMTOR1	ENSG00000184154;ENSG00000149357	protein_coding;protein_coding	leucine rich transmembrane and O-methyltransferase domain containing;late endosomal/lysosomal adaptor, MAPK and MTOR activator 1	0.445104		0.247092	2.56942	3.87234	3	4.3769	3.4375	2.5	3.52077	3.7619	3	4.15317	0	0	4	5	2	1	3	9	2	2	2	3	4	4	0	2	0	0	5	7	7	1	0	0	8	3	6	3	1	0
chr11	71808401	71808500	LRTOMT;LAMTOR1	ENSG00000184154;ENSG00000149357	protein_coding;protein_coding	leucine rich transmembrane and O-methyltransferase domain containing;late endosomal/lysosomal adaptor, MAPK and MTOR activator 1	-0.047622		0.900327	2.23636	3.04255	2	3.3941	3.375	3	2.60448	3.12698	3	3.19522	0	0	0	3	0	2	4	3	6	2	3	2	1	3	0	3	0	0	1	9	3	3	0	0	5	3	6	2	3	0
chr11	72465801	72465900	ARAP1;STARD10	ENSG00000186635;ENSG00000214530	protein_coding;protein_coding	ArfGAP with RhoGAP domain, ankyrin repeat and PH domain 1;StAR related lipid transfer domain containing 10	0.192236		0.569868	2.68292	4.29787	4	3.84433	4.4375	3	4.08197	4.33333	4	3.87298	0	0	0	7	2	4	0	4	4	3	11	4	2	5	0	10	0	2	2	5	11	4	0	0	4	1	10	3	8	0
chr11	72477101	72477200	ARAP1;STARD10;Y_RNA	ENSG00000186635;ENSG00000214530;ENSG00000202522	protein_coding;protein_coding;misc_RNA	ArfGAP with RhoGAP domain, ankyrin repeat and PH domain 1;StAR related lipid transfer domain containing 10;Y RNA	0.248034		0.522966	2.61897	6.29787	2	10.3355	4.25	3	4.23478	5.77778	2	9.18703	0	1	1	4	0	0	0	9	10	0	6	2	1	2	1	8	0	0	3	3	8	0	0	1	29	0	14	7	12	0
chr11	75110501	75110600	RPS3	ENSG00000149273	protein_coding	ribosomal protein S3	0.587813	0.448193	0.165378	17.2514	19.8511	14	21.8383	20.625	11.5	23.5425	20.0476	13	22.0918	0	6	3	26	16	19	45	18	4	2	12	8	5	13	1	16	5	9	11	10	18	0	5	3	15	6	27	37	26	0
chr11	75110601	75110700	RPS3	ENSG00000149273	protein_coding	ribosomal protein S3	0.665075	0.391507	0.111814	11.0651	12.8298	9	13.6243	11.9375	7.5	12.0746	12.6032	8	13.1585	0	4	1	18	16	11	29	9	5	1	13	7	5	9	1	16	5	6	1	6	10	1	5	0	11	2	22	34	22	0
chr11	75111701	75111800	RPS3	ENSG00000149273	protein_coding	ribosomal protein S3	0.165268		0.672667	1.60286	2.74468	2	3.28679	2.0625	1.5	1.73085	2.57143	2	2.97145	0	0	0	0	1	1	3	2	4	0	6	1	4	2	0	10	1	2	2	8	0	1	0	1	6	3	4	15	8	0
chr11	75115101	75115200	RPS3	ENSG00000149273	protein_coding	ribosomal protein S3	0.290639		0.424045	2.64953	3.57447	3	3.37989	3.5	2	3.75943	3.55556	2	3.44907	0	2	0	2	1	3	3	9	1	2	5	4	2	3	1	3	1	4	4	3	6	0	0	0	4	3	2	11	6	0
chr11	75115201	75115300	RPS3	ENSG00000149273	protein_coding	ribosomal protein S3	0.213617		0.578806	2.06539	2.74468	2	2.69031	2.75	2	2.90975	2.74603	2	2.72366	0	2	2	1	1	0	2	8	1	0	1	1	3	1	3	1	1	2	3	2	3	1	0	2	4	1	5	9	7	0
chr11	75115501	75115600	RPS3;SNORD15B	ENSG00000149273;ENSG00000207445	protein_coding;snoRNA	ribosomal protein S3;small nucleolar RNA, C/D box 15B	-0.467349		0.236008	2.6973	2.6383	2	2.33523	4.125	2.5	3.98121	3.01587	2	2.88205	0	3	2	1	1	3	2	7	2	0	2	1	6	4	2	0	3	1	2	2	9	3	0	1	3	7	3	8	0	0
chr11	75115701	75115800	RPS3	ENSG00000149273	protein_coding	ribosomal protein S3	0.281018	0.610452	0.416866	4.18047	5.19149	3	5.14417	4.6875	3	4.88151	5.06349	3	5.04455	0	0	3	3	0	2	9	5	2	0	8	6	3	5	2	12	1	4	4	5	2	2	1	3	10	1	12	9	7	0
chr11	75115801	75115900	RPS3	ENSG00000149273	protein_coding	ribosomal protein S3	0.601679	0.358293	0.0592035	14.415	18.2553	17	14.6294	16.1875	12.5	12.7133	17.7302	15	14.0967	0	4	3	24	5	25	31	21	8	3	24	15	9	11	4	35	5	11	22	24	27	10	1	2	27	17	29	29	22	0
chr11	75115901	75116000	RPS3	ENSG00000149273	protein_coding	ribosomal protein S3	0.522619	0.36114	0.0888508	6.92428	10.0851	8	9.52532	8.125	6	6.05392	9.5873	8	8.77062	0	1	1	8	2	13	7	12	4	3	10	9	6	4	3	17	3	8	14	15	19	9	0	0	15	10	9	20	8	0
chr11	75116001	75116100	RPS3	ENSG00000149273	protein_coding	ribosomal protein S3	0.577939	0.358293	0.0747422	5.69064	8.19149	6	7.79531	6.4375	5	5.35374	7.74603	6	7.2534	0	1	1	8	1	10	7	8	4	3	9	5	5	4	3	15	3	6	9	14	16	5	0	0	13	9	6	13	8	0
chr11	75116101	75116200	RPS3	ENSG00000149273	protein_coding	ribosomal protein S3	0.577939	0.358293	0.0747422	5.69064	8.19149	6	7.79531	6.4375	5	5.35374	7.74603	6	7.2534	0	1	1	8	1	10	7	8	4	3	9	5	5	4	3	15	3	6	9	14	16	5	0	0	13	9	6	13	8	0
chr11	75116201	75116300	RPS3	ENSG00000149273	protein_coding	ribosomal protein S3	0.577939	0.358293	0.0747422	5.69064	8.19149	6	7.79531	6.4375	5	5.35374	7.74603	6	7.2534	0	1	1	8	1	10	7	8	4	3	9	5	5	4	3	15	3	6	9	14	16	5	0	0	13	9	6	13	8	0
chr11	75116301	75116400	RPS3	ENSG00000149273	protein_coding	ribosomal protein S3	0.577939	0.358293	0.0747422	5.69064	8.19149	6	7.79531	6.4375	5	5.35374	7.74603	6	7.2534	0	1	1	8	1	10	7	8	4	3	9	5	5	4	3	15	3	6	9	14	16	5	0	0	13	9	6	13	8	0
chr11	75116401	75116500	RPS3	ENSG00000149273	protein_coding	ribosomal protein S3	0.577939	0.358293	0.0747422	5.69064	8.19149	6	7.79531	6.4375	5	5.35374	7.74603	6	7.2534	0	1	1	8	1	10	7	8	4	3	9	5	5	4	3	15	3	6	9	14	16	5	0	0	13	9	6	13	8	0
chr11	75116501	75116600	RPS3	ENSG00000149273	protein_coding	ribosomal protein S3	0.553771	0.359427	0.0756511	6.06666	8.44681	7	7.79857	6.75	6.5	5.22175	8.01587	7	7.23007	0	1	1	8	4	10	7	8	4	3	9	8	5	4	3	15	3	6	9	14	17	5	0	2	13	9	6	13	8	0
chr11	75116601	75116700	RPS3	ENSG00000149273	protein_coding	ribosomal protein S3	0.605936	0.353959	0.0492253	25.5125	34.4468	30	29.907	29.8125	27	24.1142	33.2698	30	28.4328	0	3	12	41	15	43	31	27	19	16	36	32	17	29	6	45	6	28	34	41	57	8	1	0	67	33	71	48	21	3
chr11	75116701	75116800	RPS3	ENSG00000149273	protein_coding	ribosomal protein S3	0.589955	0.358293	0.0607938	21.95	29.617	27	26.3617	25.5	26	20.6624	28.5714	27	24.943	0	8	16	40	11	34	27	25	20	13	33	28	13	27	3	31	3	24	31	31	48	3	1	0	61	24	67	38	14	3
chr11	75946801	75946900					-0.011241	0.975766	0.959032	4080.41	7331.28	4575	8600.43	6899.62	6778	5965.83	7221.65	4801	7970.3	203	4500	1005	6537	2246	460	224	6828	10848	1051	18004	5397	8944	9384	2154	22957	894	3923	5770	22637	10365	4575	181	475	20764	415	5076	19104	7200	1139
chr11	75946901	75947000					-0.0165926	0.961891	0.939095	4129.29	7407.23	4663	8674.7	6974.69	6855.5	6011.68	7297.38	4894	8038.07	205	4538	1016	6594	2274	469	233	6889	10924	1053	18172	5467	9027	9478	2182	23121	907	3948	5824	22763	10440	4663	182	488	20987	419	5163	19343	7265	1155
chr11	77726701	77726800	RP11-7I15.3;KCTD14	ENSG00000254829;ENSG00000151364	antisense;protein_coding	;potassium channel tetramerization domain containing 14	0.66599		0.183215	2.76518	3.2766	2	4.03626	2.625	2	2.39096	3.11111	2	3.6813	0	1	0	4	5	3	5	2	2	4	2	6	3	3	0	2	0	3	1	0	0	0	0	0	0	9	11	1	1	0
chr11	77726801	77726900	RP11-7I15.3;KCTD14	ENSG00000254829;ENSG00000151364	antisense;protein_coding	;potassium channel tetramerization domain containing 14	0.763833		0.130893	2.74375	3.2766	2	4.04702	2.5	2	2.09762	3.07937	2	3.65134	0	1	0	4	5	3	5	2	2	4	2	6	3	3	0	3	0	3	1	0	0	0	0	0	0	9	11	1	1	0
chr11	77780901	77781000	NDUFC2-KCTD14;NDUFC2	ENSG00000259112;ENSG00000151366	protein_coding;protein_coding	NDUFC2-KCTD14 readthrough;NADH:ubiquinone oxidoreductase subunit C2	0.578938		0.193776	3.14211	3.08511	3	2.99877	2.9375	3	2.40745	3.04762	3	2.84224	0	0	0	4	2	5	7	4	4	4	2	2	2	0	3	2	0	3	3	8	6	0	2	0	4	0	9	0	0	0
chr11	82400801	82400900	RP11-179A16.1;RP11-742N3.1	ENSG00000245832;ENSG00000227097	lincRNA;pseudogene	MIR4300 host gene;ribosomal protein S28 pseudogene 7	0.865845	0.478066	0.196325	5.0589	10.617	6	14.6028	5.5625	0	10.0397	9.33333	4	13.6937	0	0	5	10	6	0	0	14	0	0	9	12	10	13	1	11	2	6	0	0	40	6	0	0	30	0	0	14	9	0
chr11	82400901	82401000	RP11-179A16.1;RP11-742N3.1	ENSG00000245832;ENSG00000227097	lincRNA;pseudogene	MIR4300 host gene;ribosomal protein S28 pseudogene 7	0.919676		0.135999	3.27806	6.97872	5	9.61993	3.4375	0.5	6.25	6.07937	3	8.97362	0	0	4	7	5	0	0	7	0	0	5	7	10	8	0	9	1	5	0	0	24	5	0	0	18	0	0	8	5	0
chr11	92407801	92407900	FAT3	ENSG00000165323	protein_coding	FAT atypical cadherin 3	0.422266	0.498104	0.222415	43.1913	42.9149	35	32.2213	44.875	36	33.025	43.4127	35	32.1697	2	10	5	28	16	64	98	130	49	12	35	28	20	32	12	32	18	29	39	35	65	42	6	11	85	79	47	46	56	2
chr11	92407901	92408000	FAT3	ENSG00000165323	protein_coding	FAT atypical cadherin 3	0.422266	0.498104	0.222415	43.1913	42.9149	35	32.2213	44.875	36	33.025	43.4127	35	32.1697	2	10	5	28	16	64	98	130	49	12	35	28	20	32	12	32	18	29	39	35	65	42	6	11	85	79	47	46	56	2
chr11	93211601	93211700	SMCO4	ENSG00000166002	protein_coding	single-pass membrane protein with coiled-coil domains 4	0.197865		0.644877	2.22662	3.02128	2	3.03952	3.1875	2	4.6793	3.06349	2	3.48672	0	3	2	8	2	5	3	3	2	0	1	1	1	6	0	1	1	8	1	7	1	0	0	0	5	0	10	5	1	0
chr11	93211701	93211800	SMCO4	ENSG00000166002	protein_coding	single-pass membrane protein with coiled-coil domains 4	0.00415761		0.992374	1.83881	3.08511	2	3.92777	3.5625	2.5	5.34127	3.20635	2	4.28861	0	1	0	13	0	2	0	2	3	3	4	3	0	1	0	1	0	4	1	5	4	0	0	0	4	0	13	6	4	0
chr11	93464601	93464700	TAF1D;SNORD6	ENSG00000166012;ENSG00000202314	protein_coding;snoRNA	TATA-box binding protein associated factor, RNA polymerase I subunit D;small nucleolar RNA, C/D box 6	-2.10183	0.264499	0.00406592	4.35185	2.23404	1	3.00878	6.4375	2.5	11.6446	3.30159	1	6.55162	0	7	4	0	10	0	0	0	0	0	3	4	5	5	0	0	0	1	1	4	1	5	0	2	0	2	0	0	0	1
chr11	93464701	93464800	TAF1D;SNORD6	ENSG00000166012;ENSG00000202314	protein_coding;snoRNA	TATA-box binding protein associated factor, RNA polymerase I subunit D;small nucleolar RNA, C/D box 6	-2.01171	0.265711	0.00532917	4.08252	2.19149	1	2.90904	5.875	2.5	10.3465	3.12698	1	5.89831	0	5	4	0	10	0	0	0	0	0	3	4	5	5	0	0	0	1	1	3	1	6	0	2	1	2	0	0	0	0
chr11	93496101	93496200	TAF1D;C11orf54	ENSG00000166012;ENSG00000182919	protein_coding;protein_coding	TATA-box binding protein associated factor, RNA polymerase I subunit D;chromosome 11 open reading frame 54	0.87222		0.103016	2.30521	2.38298	1	2.73903	1.625	1.5	1.70783	2.19048	1	2.52636	0	0	0	1	5	0	5	2	2	1	7	1	0	1	0	2	0	3	2	2	0	0	1	0	0	5	5	1	2	0
chr11	107955701	107955800	CUL5;Y_RNA	ENSG00000166266;ENSG00000200855	protein_coding;misc_RNA	cullin 5;Y RNA	0.269366	0.467145	0.184805	19.4878	35.4681	22	36.5429	29.1875	33	19.5285	33.873	25	33.0247	0	18	8	11	12	14	5	71	35	2	25	14	22	30	7	69	3	14	32	59	43	28	0	1	104	25	53	73	33	4
chr11	109473901	109474000					-0.964938			688.677	668.404	510	507.364	929.938	915.5	721.67	734.825	561	574.594	63	510	100	561	338	26	43	1579	682	117	746	779	446	457	166	493	323	554	866	406	1567	742	29	183	586	715	994	1442	967	174
chr11	111779301	111779400	CRYAB	ENSG00000109846	protein_coding	crystallin alpha B	0.67886	0.44992	0.170745	3.33243	4.06383	2	5.11776	2.6875	1	3.09233	3.71429	2	4.70219	0	1	1	6	8	2	1	8	2	1	3	3	4	6	1	2	0	1	1	8	2	3	0	0	5	12	5	1	0	1
chr11	111779401	111779500	CRYAB	ENSG00000109846	protein_coding	crystallin alpha B	0.825666	0.359713	0.0819516	3.77356	3.95745	3	4.64832	2.8125	2.5	2.61327	3.66667	3	4.23503	0	2	1	6	4	3	8	4	2	1	3	7	3	6	1	1	1	1	3	4	2	3	0	1	5	17	5	1	2	1
chr11	111789601	111789700	CRYAB;HSPB2-C11orf52;C11orf52	ENSG00000109846;ENSG00000254445;ENSG00000149300	protein_coding;protein_coding;protein_coding	crystallin alpha B;HSPB2-C11orf52 readthrough (NMD candidate);chromosome 11 open reading frame 52	0.463922		0.330789	2.7966	2.87234	2	2.7711	2.9375	2	3.66003	2.88889	2	2.98983	0	1	1	7	2	5	6	1	2	1	0	2	2	1	0	1	0	7	2	1	3	0	0	0	6	4	8	2	1	0
chr11	111955901	111956000	TIMM8B	ENSG00000150779	protein_coding	translocase of inner mitochondrial membrane 8 homolog B (yeast)	0.265489		0.521311	2.58011	3.2766	3	3.11868	3.125	3	3.34415	3.2381	3	3.1506	0	0	0	3	2	2	5	4	1	0	11	5	4	2	0	3	0	0	6	5	3	4	0	2	8	8	1	4	3	0
chr11	114320601	114320700	REXO2	ENSG00000076043	protein_coding	RNA exonuclease 2	-0.0786014		0.841182	2.59982	3.51064	2	3.83277	4.0625	3.5	3.75	3.65079	3	3.78945	0	1	1	8	2	1	3	2	4	0	4	2	1	1	0	4	0	0	4	9	3	0	0	2	9	3	17	5	3	1
chr11	116886601	116886700	SIK3;RNY4P6	ENSG00000160584;ENSG00000200537	protein_coding;misc_RNA	SIK family kinase 3;RNA, Ro-associated Y4 pseudogene 6	0.258936	0.538262	0.291857	5.58396	7.91489	6	7.46537	6.5	5.5	4.50185	7.55556	6	6.8292	1	5	2	8	3	2	0	15	11	0	10	3	7	8	5	13	3	6	2	16	23	12	1	0	25	0	7	12	11	2
chr11	116886701	116886800	SIK3;RNY4P6	ENSG00000160584;ENSG00000200537	protein_coding;misc_RNA	SIK family kinase 3;RNA, Ro-associated Y4 pseudogene 6	0.0637449	0.894039	0.826543	4.11709	5.08511	4	4.20574	4.75	4.5	3.51188	5	4	4.0161	1	2	1	7	2	2	0	12	8	0	5	2	5	3	4	8	3	5	2	11	17	12	0	0	12	0	4	7	8	2
chr11	117690801	117690900	FXYD2;RP11-728F11.3;FXYD6-FXYD2	ENSG00000137731;ENSG00000254844;ENSG00000255245	protein_coding;antisense;protein_coding	FXYD domain containing ion transport regulator 2;;FXYD6-FXYD2 readthrough	0.017604	0.983426	0.971894	17.2458	11.0426	6	14.0263	9.75	6.5	9.93646	10.7143	6	13.0451	0	2	0	4	10	1	21	14	5	18	2	10	9	12	8	0	2	2	5	5	9	24	12	5	7	81	7	0	6	5
chr11	117690901	117691000	FXYD2;RP11-728F11.3;FXYD6-FXYD2	ENSG00000137731;ENSG00000254844;ENSG00000255245	protein_coding;antisense;protein_coding	FXYD domain containing ion transport regulator 2;;FXYD6-FXYD2 readthrough	-0.0845107	0.923591	0.877225	10.9605	7.53191	4	9.91672	5.4375	4	4.7745	7	4	8.90632	1	1	0	0	7	3	11	12	4	7	0	10	3	7	2	0	3	4	2	5	6	9	3	10	6	54	4	1	2	0
chr11	117691001	117691100	FXYD2;RP11-728F11.3;FXYD6-FXYD2	ENSG00000137731;ENSG00000254844;ENSG00000255245	protein_coding;antisense;protein_coding	FXYD domain containing ion transport regulator 2;;FXYD6-FXYD2 readthrough	0.0785555	0.937026	0.8993	4.21224	2.78723	1	3.98877	2.5	2	2.73252	2.71429	2	3.69144	0	2	0	0	4	3	3	5	1	2	1	6	0	3	0	1	0	1	0	1	2	1	1	1	0	20	2	1	0	0
chr11	118272301	118272400	RP11-770J1.5;ATP5L	ENSG00000254873;ENSG00000167283	protein_coding;protein_coding	;ATP synthase, H+ transporting, mitochondrial Fo complex subunit G	-0.0909577		0.832682	2.17413	2.55319	2	2.33879	3.5625	2.5	3.89818	2.80952	2	2.81618	0	4	0	2	1	8	0	6	6	3	3	4	0	2	0	4	0	2	1	2	2	1	0	0	5	8	5	1	2	0
chr11	118279701	118279800	ATP5L	ENSG00000167283	protein_coding	ATP synthase, H+ transporting, mitochondrial Fo complex subunit G	0.227962		0.546382	2.6863	3.61702	3	3.50499	3.5625	2.5	3.52077	3.60317	3	3.48054	0	0	0	2	3	1	3	5	1	1	5	4	1	2	1	6	0	2	5	3	11	0	0	0	9	8	3	8	5	0
chr11	118279801	118279900	ATP5L	ENSG00000167283	protein_coding	ATP synthase, H+ transporting, mitochondrial Fo complex subunit G	0.61476	0.358293	0.0572953	8.3627	11.1064	9	8.42159	9.5	7	9.60555	10.6984	9	8.68561	0	1	6	9	8	6	10	17	6	4	18	18	9	9	1	18	3	12	6	9	31	3	0	0	27	16	17	12	11	1
chr11	118473501	118473600	ARCN1	ENSG00000095139	protein_coding	archain 1	0.370906		0.393794	1.55317	2.85106	1	4.09124	2.25	2	1.94936	2.69841	2	3.66164	0	0	1	2	1	4	0	5	3	1	1	1	0	2	0	2	0	4	2	8	11	0	0	0	2	1	5	7	2	0
chr11	118620901	118621000	AP002954.4;DDX6	ENSG00000255422;ENSG00000110367	antisense;protein_coding	;DEAD-box helicase 6	-0.142443		0.743594	2.51552	2.51064	2	2.45722	3.3125	3.5	2.33006	2.71429	2	2.4325	0	2	1	1	3	4	8	4	2	1	2	4	2	0	1	5	0	7	2	10	4	0	0	0	2	1	5	3	6	0
chr11	118622501	118622600	DDX6	ENSG00000110367	protein_coding	DEAD-box helicase 6	0.226027	0.761568	0.601404	4.85439	4.04255	3	4.24754	4.5	4.5	3.01109	4.15873	3	3.95216	2	1	0	2	1	3	19	2	4	0	4	4	4	2	3	4	1	6	2	8	4	3	0	2	6	1	22	7	4	1
chr11	118865301	118865400	RN7SL529P	ENSG00000242712	misc_RNA	NA	-0.0952109	0.602916	0.401526	182.873	292.553	198	304.516	295.5	277.5	195.721	293.302	240	279.408	10	117	33	191	80	33	32	667	398	37	564	198	237	293	75	400	57	159	198	600	369	228	19	32	972	98	281	565	416	43
chr11	118888101	118888200	RPS25	ENSG00000118181	protein_coding	ribosomal protein S25	-0.188547		0.601741	2.95372	3.6383	3	3.52276	5.0625	3	5.22135	4	3	4.02412	0	2	1	4	2	4	4	3	1	0	6	6	2	2	0	4	1	3	3	3	5	1	0	0	3	8	6	8	1	0
chr11	118888201	118888300	RPS25	ENSG00000118181	protein_coding	ribosomal protein S25	-0.286113		0.51677	2.00363	2.46809	1	2.95511	3.4375	1	4.42672	2.71429	1	3.37653	0	4	0	4	1	3	2	2	1	0	1	2	2	1	0	4	0	0	1	1	4	0	0	0	3	8	4	6	1	0
chr11	118888601	118888700	RPS25	ENSG00000118181	protein_coding	ribosomal protein S25	0.629415	0.369658	0.0950944	5.08922	6.40426	4	6.82279	4.6875	3	3.23973	5.96825	3	6.13548	0	2	4	10	1	4	10	7	3	7	2	1	0	5	0	10	3	2	9	12	3	1	0	0	15	3	14	8	7	1
chr11	118888701	118888800	RPS25	ENSG00000118181	protein_coding	ribosomal protein S25	0.825021	0.287422	0.015417	21.3251	25.6383	22	20.4093	21.8125	17	17.2597	24.6667	21	19.5943	0	4	6	38	6	22	41	26	26	19	24	14	8	21	0	28	9	32	19	29	22	7	1	1	56	21	62	31	19	2
chr11	118888801	118888900	RPS25	ENSG00000118181	protein_coding	ribosomal protein S25	0.365674	0.517216	0.250947	5.88483	8.02128	7	7.23365	8	7	6.66333	8.01587	7	7.04019	0	2	2	9	2	11	10	6	9	2	10	1	3	7	0	9	6	6	3	12	11	4	0	1	17	6	16	13	7	0
chr11	118888901	118889000	RPS25	ENSG00000118181	protein_coding	ribosomal protein S25	0.482135	0.391507	0.111016	7.75418	11.1277	9	10.7696	10.0625	8.5	8.03715	10.8571	9	10.0945	0	4	3	10	6	12	11	6	11	2	13	2	3	8	0	12	6	9	4	17	12	4	0	1	20	7	20	14	9	0
chr11	118889001	118889100	RPS25	ENSG00000118181	protein_coding	ribosomal protein S25	0.644679	0.342982	0.0433438	36.6575	46.4043	39	38.7756	44.75	38.5	38.2422	45.9841	39	38.3391	0	18	13	69	28	55	38	46	29	14	30	65	19	22	2	34	8	34	24	50	46	9	2	3	51	68	70	54	35	0
chr11	122928401	122928500	HSPA8	ENSG00000109971	protein_coding	heat shock protein family A (Hsp70) member 8	0.233757	0.769999	0.618497	3.32983	3.17021	2	2.95855	3.5625	2	4.47167	3.26984	2	3.37068	0	0	0	3	2	0	8	5	1	5	0	6	5	4	0	3	1	1	1	4	2	0	1	0	5	7	2	6	3	0
chr11	122928701	122928800	HSPA8;SNORD14E	ENSG00000109971;ENSG00000200879	protein_coding;snoRNA	heat shock protein family A (Hsp70) member 8;small nucleolar RNA, C/D box 14E	-0.647022		0.139192	3.18722	2.7234	2	3.07657	4.0625	3	3.04344	3.06349	3	3.09981	2	0	0	7	0	0	1	5	4	3	1	3	0	4	0	3	3	2	6	2	9	0	0	1	2	5	15	1	0	0
chr11	122928801	122928900	HSPA8;SNORD14E	ENSG00000109971;ENSG00000200879	protein_coding;snoRNA	heat shock protein family A (Hsp70) member 8;small nucleolar RNA, C/D box 14E	-0.810483	0.358293	0.0572255	5.78402	4.55319	3	4.47606	7.3125	5	6.30046	5.25397	4	5.09259	2	3	0	10	1	0	1	7	7	5	2	4	0	5	0	3	7	2	6	4	16	4	0	1	2	13	16	2	1	5
chr11	122928901	122929000	HSPA8	ENSG00000109971	protein_coding	heat shock protein family A (Hsp70) member 8	-0.414297	0.541623	0.296026	3.40508	2.82979	2	2.54797	4.25	4	2.72029	3.19048	3	2.64488	2	1	0	6	1	2	0	4	3	3	2	3	2	3	0	6	5	5	4	1	5	0	0	0	1	1	9	2	0	1
chr11	122929001	122929100	HSPA8	ENSG00000109971	protein_coding	heat shock protein family A (Hsp70) member 8	-0.160612		0.698037	2.2267	2.38298	2	2.35495	3.3125	3	3.09233	2.61905	2	2.56797	1	0	1	0	1	3	2	3	1	1	1	3	4	1	0	7	0	4	1	3	6	0	0	0	2	2	2	7	0	1
chr11	122929301	122929400	HSPA8	ENSG00000109971	protein_coding	heat shock protein family A (Hsp70) member 8	0.302868	0.56989	0.347585	10.576	11.3617	10	8.2894	10.75	8	8.08703	11.2063	10	8.17778	3	5	3	12	10	9	10	10	8	9	13	21	5	7	7	20	1	11	3	16	12	0	0	1	26	18	25	15	8	1
chr11	122929401	122929500	HSPA8	ENSG00000109971	protein_coding	heat shock protein family A (Hsp70) member 8	0.299947	0.582957	0.369713	10.5969	11.383	12	8.16022	11	8	8.85438	11.2857	10	8.27048	3	4	4	7	11	5	12	12	9	7	14	19	4	7	6	19	1	14	4	16	15	0	0	1	27	21	23	13	12	1
chr11	122929601	122929700	HSPA8;SNORD14D	ENSG00000109971;ENSG00000207118	protein_coding;snoRNA	heat shock protein family A (Hsp70) member 8;small nucleolar RNA, C/D box 14D	-0.442571	0.65012	0.464632	4.71096	4.14894	2	5.12445	5.5625	2	9.04779	4.50794	2	6.29868	0	10	1	3	2	0	7	8	0	1	0	6	4	2	0	1	2	0	4	0	7	2	1	1	3	0	2	0	0	0
chr11	122929701	122929800	HSPA8;SNORD14D	ENSG00000109971;ENSG00000207118	protein_coding;snoRNA	heat shock protein family A (Hsp70) member 8;small nucleolar RNA, C/D box 14D	-0.129688	0.894039	0.823924	3.74141	3.53191	2	4.36314	4.125	1.5	6.75154	3.68254	2	5.02197	0	7	1	3	1	0	7	7	0	1	1	4	4	2	0	1	2	0	3	1	5	0	1	0	3	0	2	2	0	0
chr11	122930001	122930100	HSPA8;SNORD14C	ENSG00000109971;ENSG00000202252	protein_coding;snoRNA	heat shock protein family A (Hsp70) member 8;small nucleolar RNA, C/D box 14C	-1.28403	0.287422	0.00918559	4.83494	3.97872	2	4.88783	5.9375	3	8.48111	4.47619	3	5.98885	0	4	2	4	1	0	3	5	10	0	2	2	2	2	0	1	2	1	1	13	19	6	0	2	5	23	4	4	2	0
chr11	122930101	122930200	HSPA8;SNORD14C	ENSG00000109971;ENSG00000202252	protein_coding;snoRNA	heat shock protein family A (Hsp70) member 8;small nucleolar RNA, C/D box 14C	-0.444646		0.389315	2.99115	3.14894	2	4.10185	3.125	2	3.66742	3.14286	2	3.96703	0	3	2	4	0	0	1	5	4	0	0	2	4	0	0	1	2	1	1	12	20	5	0	0	4	12	1	3	1	0
chr11	134022401	134022500	NCAPD3	ENSG00000151503	protein_coding	non-SMC condensin II complex subunit D3	-0.12887		0.779899	1.28291	2.06383	1	2.54869	2.6875	1.5	3.32102	2.22222	1	2.75004	0	0	1	9	0	2	0	2	1	0	3	0	2	2	0	0	0	3	5	2	4	0	0	0	5	0	1	0	4	0
chr11	134080201	134080300	NCAPD3	ENSG00000151503	protein_coding	non-SMC condensin II complex subunit D3	0.0091542		0.98378	2.62524	3.40426	2	5.37975	4.1875	3	4.11856	3.60317	2	5.06901	0	1	2	3	0	9	4	4	8	1	3	0	2	4	0	2	2	2	1	1	3	0	0	0	4	0	10	1	4	0
chr12	2913001	2913100	FKBP4;RP4-816N1.6;RP4-816N1.7	ENSG00000004478;ENSG00000258325;ENSG00000258092	protein_coding;antisense;antisense	FK506 binding protein 4;;	0.0054132		0.989458	2.63527	2.78723	2	3.014	3.25	4	2.72029	2.90476	2	2.9277	0	0	1	9	3	2	2	0	1	0	2	6	1	3	0	2	0	2	2	5	6	1	3	0	11	1	7	6	1	0
chr12	6601301	6601400	MRPL51	ENSG00000111639	protein_coding	mitochondrial ribosomal protein L51	0.0145244	0.983426	0.971769	4.80719	5.04255	3	5.52054	4.6875	3.5	4.22246	4.95238	3	5.19127	0	1	2	8	1	5	2	4	1	3	9	3	5	0	0	2	0	5	1	5	7	0	0	2	19	3	16	7	2	0
chr12	6601401	6601500	MRPL51	ENSG00000111639	protein_coding	mitochondrial ribosomal protein L51	0.535095		0.165384	2.20332	3.38298	3	3.4043	2.75	2.5	2.67083	3.22222	3	3.22513	0	0	0	7	0	5	4	2	1	0	3	6	5	1	0	4	0	2	1	4	2	3	0	0	11	2	10	11	2	0
chr12	6601501	6601600	MRPL51	ENSG00000111639	protein_coding	mitochondrial ribosomal protein L51	0.0355702		0.930749	1.87537	2.61702	2	3.11764	3.1875	3	2.80995	2.7619	2	3.03057	0	1	0	6	0	0	3	0	1	0	1	6	1	0	0	3	1	5	1	2	5	0	0	0	8	0	6	5	2	0
chr12	6643701	6643800	GAPDH	ENSG00000111640	protein_coding	glyceraldehyde-3-phosphate dehydrogenase	0.565244		0.194751	2.44924	3.04255	2	2.93374	2.8125	2.5	2.56174	2.98413	2	2.82553	0	0	1	1	1	0	3	8	2	6	5	2	1	2	0	6	1	5	4	2	1	0	0	0	1	6	4	2	6	0
chr12	6647001	6647100	GAPDH;RP5-940J5.9	ENSG00000111640;ENSG00000269968	protein_coding;antisense	glyceraldehyde-3-phosphate dehydrogenase;	0.138861		0.708767	2.0103	2.61702	2	2.60061	3	3	2.98887	2.71429	2	2.68466	0	1	0	5	0	1	3	4	3	4	2	1	3	0	0	4	1	4	3	2	3	1	0	0	12	1	1	6	2	0
chr12	6647401	6647500	GAPDH;RP5-940J5.9	ENSG00000111640;ENSG00000269968	protein_coding;antisense	glyceraldehyde-3-phosphate dehydrogenase;	0.858053	0.287422	0.00933748	19.415	23.7872	18	19.4041	16	16	7.78888	21.8095	17	17.4844	0	7	10	32	15	6	31	9	17	15	22	18	12	14	4	30	2	28	16	43	31	10	1	1	27	50	15	42	15	1
chr12	6647501	6647600	GAPDH;RP5-940J5.9;IFFO1	ENSG00000111640;ENSG00000269968;ENSG00000010295	protein_coding;antisense;protein_coding	glyceraldehyde-3-phosphate dehydrogenase;;intermediate filament family orphan 1	0.895	0.272149	0.0062797	19.0847	24.1489	21	19.1663	16.1875	16	9.53743	22.127	18	17.5145	0	5	8	32	10	16	24	13	16	21	22	28	11	23	4	33	2	17	16	43	26	13	2	1	37	50	27	36	11	1
chr12	6857101	6857200	MLF2	ENSG00000089693	protein_coding	myeloid leukemia factor 2	0.864249		0.0287037	3.13227	4.57447	3	4.76739	3.125	3.5	2.75379	4.20635	3	4.37057	0	1	3	4	1	12	3	4	5	2	5	6	2	5	1	4	2	1	1	7	7	0	0	0	13	3	9	5	5	0
chr12	6857201	6857300	MLF2	ENSG00000089693	protein_coding	myeloid leukemia factor 2	0.531959	0.445897	0.163788	4.2072	6.48936	5	7.66095	5.5	5	4.47214	6.2381	5	6.96932	0	1	5	6	4	16	6	4	1	1	15	7	0	6	0	6	0	2	0	13	10	0	0	0	15	0	7	6	6	0
chr12	6875801	6875900	MLF2;PTMS	ENSG00000089693;ENSG00000159335	protein_coding;protein_coding	myeloid leukemia factor 2;parathymosin	0.398858	0.538145	0.291474	10.1193	10.8936	8	9.6914	11.6875	8.5	10.1372	11.0952	8	9.72976	0	2	5	8	2	7	31	8	13	7	14	6	13	8	4	18	1	8	19	19	24	3	1	3	11	18	47	14	15	0
chr12	6875901	6876000	MLF2;PTMS	ENSG00000089693;ENSG00000159335	protein_coding;protein_coding	myeloid leukemia factor 2;parathymosin	0.236856	0.707077	0.536618	9.29596	9.59574	8	8.97257	11.5	10.5	8.92188	10.0794	9	8.92677	0	1	4	8	2	4	30	7	11	5	17	10	13	8	3	16	1	10	14	10	18	3	1	3	11	18	46	6	9	0
chr12	6876001	6876100	MLF2;PTMS	ENSG00000089693;ENSG00000159335	protein_coding;protein_coding	myeloid leukemia factor 2;parathymosin	0.266407	0.682555	0.508458	8.60499	8.48936	7	8.10226	10.125	9	8.39742	8.90476	7	8.14132	0	1	3	5	2	4	29	7	9	5	14	9	13	7	3	12	1	10	12	6	15	3	1	3	9	18	43	6	9	0
chr12	6876101	6876200	MLF2;PTMS	ENSG00000089693;ENSG00000159335	protein_coding;protein_coding	myeloid leukemia factor 2;parathymosin	0.266407	0.682555	0.508458	8.60499	8.48936	7	8.10226	10.125	9	8.39742	8.90476	7	8.14132	0	1	3	5	2	4	29	7	9	5	14	9	13	7	3	12	1	10	12	6	15	3	1	3	9	18	43	6	9	0
chr12	6876201	6876300	MLF2;PTMS	ENSG00000089693;ENSG00000159335	protein_coding;protein_coding	myeloid leukemia factor 2;parathymosin	0.266407	0.682555	0.508458	8.60499	8.48936	7	8.10226	10.125	9	8.39742	8.90476	7	8.14132	0	1	3	5	2	4	29	7	9	5	14	9	13	7	3	12	1	10	12	6	15	3	1	3	9	18	43	6	9	0
chr12	6876301	6876400	MLF2;PTMS	ENSG00000089693;ENSG00000159335	protein_coding;protein_coding	myeloid leukemia factor 2;parathymosin	0.266407	0.682555	0.508458	8.60499	8.48936	7	8.10226	10.125	9	8.39742	8.90476	7	8.14132	0	1	3	5	2	4	29	7	9	5	14	9	13	7	3	12	1	10	12	6	15	3	1	3	9	18	43	6	9	0
chr12	6876401	6876500	MLF2;PTMS	ENSG00000089693;ENSG00000159335	protein_coding;protein_coding	myeloid leukemia factor 2;parathymosin	0.266407	0.682555	0.508458	8.60499	8.48936	7	8.10226	10.125	9	8.39742	8.90476	7	8.14132	0	1	3	5	2	4	29	7	9	5	14	9	13	7	3	12	1	10	12	6	15	3	1	3	9	18	43	6	9	0
chr12	6876501	6876600	MLF2;PTMS	ENSG00000089693;ENSG00000159335	protein_coding;protein_coding	myeloid leukemia factor 2;parathymosin	0.266407	0.682555	0.508458	8.60499	8.48936	7	8.10226	10.125	9	8.39742	8.90476	7	8.14132	0	1	3	5	2	4	29	7	9	5	14	9	13	7	3	12	1	10	12	6	15	3	1	3	9	18	43	6	9	0
chr12	6876601	6876700	MLF2;PTMS	ENSG00000089693;ENSG00000159335	protein_coding;protein_coding	myeloid leukemia factor 2;parathymosin	0.266407	0.682555	0.508458	8.60499	8.48936	7	8.10226	10.125	9	8.39742	8.90476	7	8.14132	0	1	3	5	2	4	29	7	9	5	14	9	13	7	3	12	1	10	12	6	15	3	1	3	9	18	43	6	9	0
chr12	6876701	6876800	PTMS	ENSG00000159335	protein_coding	parathymosin	0.266407	0.682555	0.508458	8.60499	8.48936	7	8.10226	10.125	9	8.39742	8.90476	7	8.14132	0	1	3	5	2	4	29	7	9	5	14	9	13	7	3	12	1	10	12	6	15	3	1	3	9	18	43	6	9	0
chr12	6876801	6876900	PTMS	ENSG00000159335	protein_coding	parathymosin	0.266407	0.682555	0.508458	8.60499	8.48936	7	8.10226	10.125	9	8.39742	8.90476	7	8.14132	0	1	3	5	2	4	29	7	9	5	14	9	13	7	3	12	1	10	12	6	15	3	1	3	9	18	43	6	9	0
chr12	6876901	6877000	PTMS	ENSG00000159335	protein_coding	parathymosin	0.103691	0.886123	0.795494	9.32237	8.48936	7	8.10226	10.3125	9	8.2034	8.95238	7	8.10103	0	1	3	5	2	4	29	7	9	5	14	9	13	7	3	12	1	10	12	6	15	3	1	3	9	18	43	6	9	0
chr12	6877001	6877100	PTMS	ENSG00000159335	protein_coding	parathymosin	0.113188	0.874607	0.777792	9.31212	8.48936	7	8.10226	10.25	9	8.25025	8.93651	7	8.10988	0	1	3	5	2	4	29	7	9	5	14	9	13	7	3	12	1	10	12	6	15	3	1	3	9	18	43	6	9	0
chr12	6877101	6877200	PTMS	ENSG00000159335	protein_coding	parathymosin	0.266407	0.682555	0.508458	8.60499	8.48936	7	8.10226	10.125	9	8.39742	8.90476	7	8.14132	0	1	3	5	2	4	29	7	9	5	14	9	13	7	3	12	1	10	12	6	15	3	1	3	9	18	43	6	9	0
chr12	6877201	6877300	PTMS	ENSG00000159335	protein_coding	parathymosin	0.266407	0.682555	0.508458	8.60499	8.48936	7	8.10226	10.125	9	8.39742	8.90476	7	8.14132	0	1	3	5	2	4	29	7	9	5	14	9	13	7	3	12	1	10	12	6	15	3	1	3	9	18	43	6	9	0
chr12	6877301	6877400	PTMS	ENSG00000159335	protein_coding	parathymosin	0.266407	0.682555	0.508458	8.60499	8.48936	7	8.10226	10.125	9	8.39742	8.90476	7	8.14132	0	1	3	5	2	4	29	7	9	5	14	9	13	7	3	12	1	10	12	6	15	3	1	3	9	18	43	6	9	0
chr12	6877401	6877500	PTMS	ENSG00000159335	protein_coding	parathymosin	0.266407	0.682555	0.508458	8.60499	8.48936	7	8.10226	10.125	9	8.39742	8.90476	7	8.14132	0	1	3	5	2	4	29	7	9	5	14	9	13	7	3	12	1	10	12	6	15	3	1	3	9	18	43	6	9	0
chr12	6877501	6877600	PTMS	ENSG00000159335	protein_coding	parathymosin	0.259056	0.694694	0.520317	8.61276	8.48936	7	8.10226	10.1875	9	8.47914	8.92063	7	8.16424	0	1	3	5	2	4	29	7	9	5	14	9	13	7	3	12	1	10	12	6	15	3	1	3	9	18	43	6	9	0
chr12	6877601	6877700	PTMS	ENSG00000159335	protein_coding	parathymosin	0.270002	0.681074	0.500532	8.62077	8.6383	7	8.28678	10.125	9	8.39742	9.01587	7	8.27256	0	1	3	5	2	4	29	7	9	5	14	9	13	7	3	12	1	10	12	6	15	3	1	3	9	18	43	6	9	0
chr12	6877701	6877800	PTMS	ENSG00000159335	protein_coding	parathymosin	0.266407	0.682555	0.508458	8.60499	8.48936	7	8.10226	10.125	9	8.39742	8.90476	7	8.14132	0	1	3	5	2	4	29	7	9	5	14	9	13	7	3	12	1	10	12	6	15	3	1	3	9	18	43	6	9	0
chr12	6877801	6877900	PTMS	ENSG00000159335	protein_coding	parathymosin	0.266407	0.682555	0.508458	8.60499	8.48936	7	8.10226	10.125	9	8.39742	8.90476	7	8.14132	0	1	3	5	2	4	29	7	9	5	14	9	13	7	3	12	1	10	12	6	15	3	1	3	9	18	43	6	9	0
chr12	6877901	6878000	PTMS	ENSG00000159335	protein_coding	parathymosin	0.266407	0.682555	0.508458	8.60499	8.48936	7	8.10226	10.125	9	8.39742	8.90476	7	8.14132	0	1	3	5	2	4	29	7	9	5	14	9	13	7	3	12	1	10	12	6	15	3	1	3	9	18	43	6	9	0
chr12	6878001	6878100	PTMS	ENSG00000159335	protein_coding	parathymosin	0.284185	0.659724	0.476845	8.68648	8.53191	7	8.06455	10.125	9	8.39742	8.93651	7	8.11187	0	2	3	5	2	4	29	7	9	5	14	9	13	7	3	12	2	10	12	6	15	3	1	3	9	18	43	6	9	0
chr12	6878101	6878200	PTMS	ENSG00000159335	protein_coding	parathymosin	0.274091	0.673542	0.491557	8.69673	8.53191	7	8.06455	10.1875	9	8.35239	8.95238	7	8.10302	0	2	3	5	2	4	29	7	9	5	14	9	13	7	3	12	2	10	12	6	15	3	1	3	9	18	43	6	9	0
chr12	6878201	6878300	PTMS	ENSG00000159335	protein_coding	parathymosin	0.2345	0.724407	0.559061	8.64629	8.48936	7	8.10226	10.25	9	8.29859	8.93651	7	8.1218	0	1	3	5	2	4	29	7	9	5	14	9	13	7	3	12	1	10	12	6	15	3	1	3	9	18	43	6	9	0
chr12	6878301	6878400	PTMS	ENSG00000159335	protein_coding	parathymosin	0.269077	0.682555	0.503723	8.61393	8.51064	7	8.09958	10.125	9	8.39742	8.92063	8	8.13852	0	1	3	5	2	4	29	7	9	5	14	9	13	7	3	12	1	10	12	6	15	3	1	3	9	18	43	6	9	0
chr12	6878401	6878500	PTMS	ENSG00000159335	protein_coding	parathymosin	0.269077	0.682555	0.503723	8.61393	8.51064	7	8.09958	10.125	9	8.39742	8.92063	8	8.13852	0	1	3	5	2	4	29	7	9	5	14	9	13	7	3	12	1	10	12	6	15	3	1	3	9	18	43	6	9	0
chr12	6878501	6878600	PTMS	ENSG00000159335	protein_coding	parathymosin	0.266407	0.682555	0.508458	8.60499	8.48936	7	8.10226	10.125	9	8.39742	8.90476	7	8.14132	0	1	3	5	2	4	29	7	9	5	14	9	13	7	3	12	1	10	12	6	15	3	1	3	9	18	43	6	9	0
chr12	6878601	6878700	PTMS	ENSG00000159335	protein_coding	parathymosin	0.266407	0.682555	0.508458	8.60499	8.48936	7	8.10226	10.125	9	8.39742	8.90476	7	8.14132	0	1	3	5	2	4	29	7	9	5	14	9	13	7	3	12	1	10	12	6	15	3	1	3	9	18	43	6	9	0
chr12	6878701	6878800	PTMS	ENSG00000159335	protein_coding	parathymosin	0.385583	0.541623	0.300399	11.5714	12.2766	12	10.707	13.625	13.5	10.9171	12.619	12	10.6883	0	1	6	7	5	5	33	11	13	6	19	13	13	7	5	18	3	15	13	9	20	3	2	3	17	24	53	16	15	0
chr12	6878801	6878900	PTMS	ENSG00000159335	protein_coding	parathymosin	0.478863	0.472657	0.189829	9.99689	10.4681	10	8.56396	11.25	10.5	8.62941	10.6667	10	8.51753	0	4	4	7	5	10	24	10	12	7	15	22	4	4	2	11	5	15	4	10	18	2	3	2	13	16	38	14	11	0
chr12	6878901	6879000	PTMS	ENSG00000159335	protein_coding	parathymosin	0.488919	0.520627	0.254875	6.23334	5.65957	5	5.04017	6.25	6	5.45894	5.80952	5	5.11121	0	4	3	4	2	8	18	5	7	6	8	13	3	4	0	4	2	8	3	5	11	2	2	2	5	10	24	4	6	0
chr12	6879001	6879100	PTMS	ENSG00000159335	protein_coding	parathymosin	0.716982	0.359713	0.0794745	9.80043	9.34043	8	7.48993	9.125	8	7.31095	9.28571	8	7.38662	0	7	5	7	6	18	32	13	11	8	13	19	8	5	1	6	2	14	5	10	15	4	2	2	9	14	28	9	13	0
chr12	6879101	6879200	PTMS	ENSG00000159335	protein_coding	parathymosin	0.986727	0.287422	0.0169461	32.6728	30.234	25	27.8476	28.625	28.5	19.5239	29.8254	26	25.8473	1	13	9	12	21	41	137	37	27	26	48	60	37	14	4	23	7	34	19	22	58	17	7	5	46	41	120	26	29	1
chr12	6879201	6879300	PTMS	ENSG00000159335	protein_coding	parathymosin	1.22729	0.287422	0.0116031	13.1026	11.0851	7	12.8449	9.75	8.5	8.34666	10.746	8	11.8157	1	3	2	2	7	14	65	11	10	7	23	27	20	2	2	5	4	14	6	8	20	12	4	0	19	21	56	4	6	1
chr12	6879301	6879400	PTMS	ENSG00000159335	protein_coding	parathymosin	1.18629	0.287422	0.00811108	15.0742	14.0851	9	14.6002	11.75	11	9.18332	13.4921	9	13.4018	1	6	2	4	8	15	70	17	12	8	24	29	21	7	2	6	4	22	8	10	25	13	4	0	23	23	66	9	9	1
chr12	6879601	6879700	PTMS	ENSG00000159335	protein_coding	parathymosin	0.214102		0.59749	2.2031	2.85106	2	3.23015	3	2	3.2249	2.88889	2	3.20338	0	0	0	2	0	2	5	10	4	1	11	2	4	2	0	4	0	2	2	4	9	2	0	0	1	0	12	6	3	0
chr12	6879701	6879800	PTMS	ENSG00000159335	protein_coding	parathymosin	0.175335		0.643151	2.56433	2.82979	2	3.07387	2.9375	2	2.7921	2.85714	2	2.98306	0	1	1	3	2	4	1	6	3	0	6	2	0	4	0	8	1	2	0	4	15	0	0	0	3	0	11	4	3	0
chr12	6879801	6879900	PTMS	ENSG00000159335	protein_coding	parathymosin	-0.464703		0.205016	1.84881	2.21277	2	2.17632	3.5	4	2.47656	2.53968	2	2.30585	0	0	0	2	0	5	5	3	4	1	4	1	3	6	0	2	1	1	2	4	5	0	0	0	8	0	4	3	2	0
chr12	6879901	6880000	PTMS	ENSG00000159335	protein_coding	parathymosin	-0.153034		0.670013	2.62258	3.89362	3	4.1923	4.75	4.5	3.71484	4.11111	3	4.06445	0	0	0	4	0	2	6	14	5	1	6	0	5	1	0	7	1	3	4	6	4	0	0	0	12	0	13	5	5	0
chr12	6880001	6880100	PTMS	ENSG00000159335	protein_coding	parathymosin	0.311698	0.541623	0.299251	6.6067	9.85106	7	9.58708	9.75	9	7.43416	9.8254	8	9.03138	0	5	3	11	2	8	13	22	8	3	19	6	4	2	0	16	2	21	4	15	10	2	0	0	19	1	27	16	7	0
chr12	6880101	6880200	PTMS	ENSG00000159335	protein_coding	parathymosin	0.244045	0.675821	0.493748	4.07088	6.12766	3	6.72638	5.875	5	5.08429	6.06349	4	6.31147	0	3	2	7	1	6	7	6	4	3	13	2	4	2	0	5	2	14	2	11	5	2	0	0	14	1	19	10	2	0
chr12	6979801	6979900	TPI1	ENSG00000111669	protein_coding	triosephosphate isomerase 1	0.318198		0.442863	1.90059	2.48936	2	2.38539	2.4375	2	2.12818	2.47619	2	2.30607	0	0	2	2	2	2	3	3	1	1	1	5	5	0	0	4	0	0	0	4	4	1	0	0	3	4	3	2	0	0
chr12	6979901	6980000	TPI1	ENSG00000111669	protein_coding	triosephosphate isomerase 1	0.705357	0.359713	0.0809925	4.35871	4.97872	5	4.00266	3.375	3	2.80179	4.57143	3	3.77904	0	0	1	8	0	2	11	5	6	3	7	1	5	3	0	6	2	0	5	7	9	1	0	3	10	14	8	3	1	0
chr12	7051401	7051500	ATN1	ENSG00000111676	protein_coding	atrophin 1	1.45796		0.00192326	3.12106	3.87234	3	4.27133	1.9375	1.5	2.29401	3.38095	2	3.94081	2	0	0	1	4	4	1	2	2	6	4	3	3	5	0	5	1	8	0	4	3	0	0	0	8	0	4	3	3	0
chr12	7052901	7053000	C12orf57;U47924.31;RNU7-1	ENSG00000111678;ENSG00000272173;ENSG00000238923	protein_coding;antisense;snRNA	chromosome 12 open reading frame 57;;RNA, U7 small nuclear 1	-0.196553	0.694694	0.520533	13.7992	14	10	12.0938	14.1875	9	13.1262	14.0476	9	12.2559	2	1	3	12	10	2	0	25	7	5	10	19	10	9	6	7	3	8	13	15	7	22	3	8	35	10	21	8	15	3
chr12	7053001	7053100	C12orf57;U47924.31;RNU7-1	ENSG00000111678;ENSG00000272173;ENSG00000238923	protein_coding;antisense;snRNA	chromosome 12 open reading frame 57;;RNA, U7 small nuclear 1	-0.186475	0.706165	0.534036	14.0438	14.2979	10	12.2845	14.625	10	13.1193	14.381	10	12.3946	2	3	3	11	10	3	0	25	7	5	9	19	11	9	6	7	3	10	13	15	7	22	3	8	35	10	20	9	15	3
chr12	7055001	7055100	C12orf57	ENSG00000111678	protein_coding	chromosome 12 open reading frame 57	0.326787	0.561859	0.335313	4.43088	5.93617	6	5.09221	6.4375	4	7.05189	6.06349	5	5.59629	0	0	3	8	1	8	3	7	2	4	10	7	3	3	0	6	3	6	6	9	8	2	0	2	12	6	5	9	1	0
chr12	7055101	7055200	C12orf57	ENSG00000111678	protein_coding	chromosome 12 open reading frame 57	0.422403	0.509138	0.238413	4.3004	6.12766	5	6.10992	5.8125	4	5.49204	6.04762	5	5.91725	0	2	4	4	2	3	8	2	6	2	4	5	0	1	0	8	3	6	4	9	7	3	0	0	22	7	12	6	9	0
chr12	7074501	7074600	EMG1;U47924.29;PHB2	ENSG00000126749;ENSG00000271969;ENSG00000215021	protein_coding;antisense;protein_coding	EMG1, N1-specific pseudouridine methyltransferase;;prohibitin 2	0.169425		0.643626	2.30287	3.34043	2	3.02365	3.25	3	2.79285	3.31746	2	2.94479	0	2	0	2	1	2	3	5	4	1	5	6	9	1	0	1	0	2	4	10	8	2	0	0	6	2	7	2	2	0
chr12	7833201	7833300					-0.130634		0.690598	1.77976	3.12766	3	3.66308	3.5	3.5	2.70801	3.22222	3	3.42874	0	3	0	6	0	2	0	4	5	0	5	3	4	0	0	3	0	3	1	5	4	4	0	0	7	3	3	1	5	0
chr12	7952901	7953000	Y_RNA	ENSG00000199912	misc_RNA	Y RNA	0.0994793		0.721026	3.21528	4.93617	4	4.85621	4.5625	5	3.11916	4.84127	4	4.45843	1	3	0	1	0	1	1	14	5	0	8	1	3	7	0	6	1	7	6	4	11	3	0	2	16	1	7	9	6	1
chr12	7953001	7953100	Y_RNA	ENSG00000199912	misc_RNA	Y RNA	0.126206		0.650591	3.22135	4.95745	4	4.84973	4.5	5	3.09839	4.84127	4	4.45119	1	3	0	1	0	1	1	14	5	0	8	1	3	7	0	6	1	7	6	4	11	4	0	2	16	1	7	9	6	1
chr12	10375601	10375700	GABARAPL1	ENSG00000139112	protein_coding	GABA type A receptor associated protein like 1	0.39232	0.541623	0.302711	4.04074	4.02128	3	3.33942	3.625	2.5	3.07409	3.92063	3	3.25429	0	1	2	4	8	2	2	6	4	1	8	2	4	1	1	3	0	3	3	11	3	1	4	0	4	10	3	7	2	0
chr12	14927701	14927800	H2AFJ	ENSG00000246705	protein_coding	H2A histone family member J	0.266557	0.60254	0.400232	7.44333	9.91489	8	8.64224	11.625	10.5	9.0471	10.3492	9	8.70513	0	6	1	18	4	20	11	23	8	4	19	20	6	3	0	8	0	7	10	12	16	0	0	1	7	1	29	17	8	0
chr12	14927801	14927900	H2AFJ	ENSG00000246705	protein_coding	H2A histone family member J	0.393864	0.492484	0.216849	5.47177	8.57447	7	8.45897	8.8125	6	9.19579	8.63492	7	8.5766	0	2	2	15	3	9	9	12	3	1	16	12	7	6	0	8	1	7	9	11	14	3	0	0	15	0	35	9	4	0
chr12	14927901	14928000	H2AFJ	ENSG00000246705	protein_coding	H2A histone family member J	0.561735	0.359713	0.0880182	6.28755	9.93617	9	9.46941	8.125	7	6.68207	9.47619	8	8.82967	0	3	4	18	2	12	12	10	8	0	23	5	12	9	1	15	1	7	9	9	23	3	0	0	27	12	25	16	10	0
chr12	16056301	16056400	STRAP	ENSG00000023734	protein_coding	serine/threonine kinase receptor associated protein	1.1674		0.0172871	1.78892	2.65957	2	2.70488	1.375	1	1.5864	2.33333	2	2.52088	0	1	0	2	2	2	1	6	0	0	5	3	0	0	0	3	0	10	5	3	1	1	0	0	2	5	2	5	2	0
chr12	16517201	16517300	MGST1	ENSG00000008394	protein_coding	microsomal glutathione S-transferase 1	0.770573		0.136311	3.10118	2.7234	2	2.84148	2.125	2	2.44609	2.57143	2	2.73987	0	0	3	3	9	1	7	2	1	1	0	5	0	5	2	0	1	2	1	3	5	2	1	0	1	5	7	1	2	1
chr12	21788301	21788400	LDHB	ENSG00000111716	protein_coding	lactate dehydrogenase B	0.454764	0.508363	0.2373	6.45374	7.42553	6	6.70738	6.125	5.5	4.28758	7.09524	6	6.17674	0	0	7	5	4	3	4	5	7	8	8	5	7	6	5	6	1	9	4	9	6	7	0	0	18	22	10	6	2	0
chr12	21788401	21788500	LDHB	ENSG00000111716	protein_coding	lactate dehydrogenase B	0.196244		0.667466	2.07551	2.70213	2	2.91857	2.0625	1	2.08066	2.53968	1	2.72873	0	0	0	8	0	0	1	3	1	0	1	6	3	3	0	3	1	0	0	3	3	2	0	0	6	11	4	1	0	0
chr12	21791301	21791400	LDHB	ENSG00000111716	protein_coding	lactate dehydrogenase B	0.489562	0.551844	0.324017	4.36949	3.65957	3	3.62525	3.3125	3	2.5224	3.57143	3	3.36353	0	2	0	2	1	2	13	3	0	5	1	2	3	1	1	4	0	8	0	3	8	4	1	0	9	4	10	1	6	3
chr12	24859901	24860000	RP11-625L16.1;RN7SL38P	ENSG00000255745;ENSG00000240481	lincRNA;misc_RNA	;RNA, 7SL, cytoplasmic 38, pseudogene	0.674453		0.168829	3.20127	4.74468	2	7.04479	3	2	2.78089	4.30159	2	6.26726	0	0	0	0	0	15	4	7	3	1	4	1	0	3	0	1	1	3	0	3	7	0	2	0	32	0	4	10	3	0
chr12	26217901	26218000	RASSF8	ENSG00000123094	protein_coding	Ras association domain family member 8	0.150546		0.75571	2.40556	2.57447	1	3.45621	2.25	2	1.98326	2.49206	2	3.13602	2	1	0	1	3	2	2	2	1	1	1	2	0	3	0	5	0	2	1	4	1	0	0	0	6	6	9	2	0	0
chr12	27908101	27908200	MRPS35	ENSG00000061794	protein_coding	mitochondrial ribosomal protein S35	0.482088		0.261102	1.83884	2.85106	2	3.37496	1.875	1.5	1.5438	2.60317	2	3.03496	0	0	3	2	0	2	0	7	0	1	12	3	1	6	0	4	0	2	0	7	6	0	0	0	8	0	1	4	1	0
chr12	27908201	27908300	MRPS35	ENSG00000061794	protein_coding	mitochondrial ribosomal protein S35	0.405749		0.38092	1.90704	2.68085	1	3.31076	2	2	1.67332	2.50794	1	2.98314	0	1	5	4	0	1	3	6	3	1	8	3	0	6	0	6	0	1	0	6	5	0	0	0	8	0	1	2	0	0
chr12	28658301	28658400	CCDC91;RNA5SP355	ENSG00000123106;ENSG00000202187	protein_coding;rRNA	coiled-coil domain containing 91;RNA, 5S ribosomal pseudogene 355	-0.607117	0.287422	0.0118024	25.2274	38.0426	24	49.5488	54.6875	46.5	52.9688	42.2698	28	50.5337	3	29	4	28	8	2	2	46	36	6	75	23	43	43	9	121	0	19	23	87	50	32	0	4	81	3	28	87	58	6
chr12	28658401	28658500	CCDC91;RNA5SP355	ENSG00000123106;ENSG00000202187	protein_coding;rRNA	coiled-coil domain containing 91;RNA, 5S ribosomal pseudogene 355	-1.08834	0.0823209	0.00059039	3.60426	3.70213	2	3.6885	7.1875	6	4.91554	4.5873	3	4.27534	0	2	0	2	0	1	2	7	2	1	10	1	1	6	1	5	0	3	3	11	8	3	0	4	4	2	10	5	13	0
chr12	31659201	31659300	DENND5B;Y_RNA	ENSG00000170456;ENSG00000201228	protein_coding;misc_RNA	DENN domain containing 5B;Y RNA	0.162521	0.767073	0.614085	27.0965	40.2766	23	43.4925	43	26	43.6852	40.9683	23	43.2039	0	13	7	39	10	8	10	62	28	8	23	20	7	8	1	30	4	12	17	23	35	12	2	3	60	32	21	65	76	9
chr12	42707701	42707800	PPHLN1;ZCRB1	ENSG00000134283;ENSG00000139168	protein_coding;protein_coding	periphilin 1;zinc finger CCHC-type and RNA binding motif containing 1	0.685853	0.380273	0.104508	5.75067	6.14894	4	5.8122	5.75	4	4.7399	6.04762	4	5.52539	0	0	1	9	3	1	15	8	8	18	4	17	5	1	0	7	1	8	5	10	18	4	0	0	17	6	20	3	3	0
chr12	42848501	42848600	PPHLN1;Y_RNA	ENSG00000134283;ENSG00000207142	protein_coding;misc_RNA	periphilin 1;Y RNA	0.185021	0.544256	0.314299	65.0803	105.787	75	109.4	91.875	79	57.0472	102.254	76	98.5107	8	37	18	29	20	28	11	257	101	24	111	86	52	75	18	149	15	56	97	164	127	56	5	16	378	64	136	154	80	8
chr12	42848601	42848700	PPHLN1;Y_RNA	ENSG00000134283;ENSG00000207142	protein_coding;misc_RNA	periphilin 1;Y RNA	0.185021	0.544256	0.314299	65.0803	105.787	75	109.4	91.875	79	57.0472	102.254	76	98.5107	8	37	18	29	20	28	11	257	101	24	111	86	52	75	18	149	15	56	97	164	127	56	5	16	378	64	136	154	80	8
chr12	49061201	49061300	KANSL2;SNORA2B	ENSG00000139620;ENSG00000207313	protein_coding;snoRNA	KAT8 regulatory NSL complex subunit 2;small nucleolar RNA, H/ACA box 2B	-1.94097	0.287422	0.0120158	36.1991	16.234	4	25.0375	66.0625	9.5	119.125	28.8889	4	66.1543	4	13	15	0	8	3	33	0	1	1	0	5	21	1	1	1	7	90	10	1	16	3	1	32	1	9	0	1	51	2
chr12	49521601	49521700	RP11-386G11.10;TUBA1B	ENSG00000258017;ENSG00000123416	antisense;protein_coding	;tubulin alpha 1b	0.41061		0.301142	2.46227	3.2766	2	3.66951	2.8125	3	2.31571	3.15873	3	3.36589	0	0	1	4	1	7	1	6	1	0	2	4	0	2	1	1	2	4	5	5	4	0	0	0	8	1	6	4	4	1
chr12	50158401	50158500	TMBIM6	ENSG00000139644	protein_coding	transmembrane BAX inhibitor motif containing 6	1.34019	0.305035	0.0270128	6.24994	4.04255	3	4.7638	2	1	1.8619	3.52381	3	4.29875	0	0	0	3	4	3	16	2	1	6	5	16	0	1	8	3	0	6	0	1	4	3	5	3	6	8	4	3	6	2
chr12	50514101	50514200	COX14;RP4-605O3.4	ENSG00000178449;ENSG00000272368	protein_coding;processed_transcript	COX14 cytochrome c oxidase assembly factor;	0.654423		0.168189	2.81524	3.42553	2	3.39913	2.75	1.5	3.19374	3.25397	2	3.33587	0	0	0	2	5	6	6	2	4	0	2	8	2	1	0	1	0	5	1	11	1	0	0	4	3	5	5	1	4	0
chr12	50618501	50618600	LIMA1;RP3-405J10.4	ENSG00000050405;ENSG00000257256	protein_coding;antisense	LIM domain and actin binding 1;	0.411869		0.321528	2.4995	3.48936	2	4.00474	2.8125	2	2.68871	3.31746	2	3.70625	0	1	0	4	0	5	4	11	2	1	2	5	2	2	2	3	0	1	4	10	7	0	0	3	11	5	5	5	1	0
chr12	51637401	51637500	DAZAP2	ENSG00000183283	protein_coding	DAZ associated protein 2	0.315386	0.573932	0.35708	4.70631	5.89362	4	5.44632	5.4375	4	4.53091	5.77778	4	5.19753	0	3	2	14	2	3	11	5	4	0	10	3	1	6	1	9	0	5	4	8	7	1	0	1	8	3	6	8	2	0
chr12	51637501	51637600	DAZAP2	ENSG00000183283	protein_coding	DAZ associated protein 2	0.267872	0.602943	0.401962	5.55102	7.14894	5	6.25883	6.5625	6.5	4.25784	7	6	5.78931	0	3	1	16	4	3	6	13	10	4	10	8	4	7	0	6	0	4	4	6	12	1	0	1	14	2	14	10	3	0
chr12	52642601	52642700	KRT7	ENSG00000135480	protein_coding	keratin 7	0.181938	0.870865	0.772835	6.05027	4.51064	2	6.56695	3.375	2.5	3.5	4.22222	2	5.93362	1	0	0	5	3	3	3	0	2	0	0	6	8	1	4	0	0	22	5	3	9	6	1	1	0	32	1	0	0	1
chr12	53346501	53346600	KRT18;AC107016.1	ENSG00000111057;ENSG00000225410	protein_coding;pseudogene	keratin 18;NA	0.376419		0.358099	3.17698	3.76596	4	3.3829	3	2	2.50333	3.57143	3	3.18117	0	1	1	5	1	6	0	2	1	1	3	4	1	3	1	7	0	8	4	4	2	7	0	0	4	4	6	6	2	1
chr12	53346601	53346700	KRT18;AC107016.1	ENSG00000111057;ENSG00000225410	protein_coding;pseudogene	keratin 18;NA	0.787116	0.358293	0.0508024	5.39592	5.78723	4	4.83617	4.375	4.5	3.57538	5.42857	4	4.56393	1	4	2	12	1	14	2	2	4	4	6	2	3	5	2	12	1	16	4	6	3	3	0	1	4	8	11	5	2	1
chr12	53689301	53689400	PFDN5	ENSG00000123349	protein_coding	prefoldin subunit 5	0.212507		0.58805	3.16015	3.31915	3	3.07236	3.9375	3.5	3.15106	3.47619	3	3.07884	0	1	3	0	3	4	6	3	5	4	4	1	2	5	0	3	1	4	0	5	5	0	1	0	1	1	3	9	8	0
chr12	53691801	53691900	PFDN5	ENSG00000123349	protein_coding	prefoldin subunit 5	0.943546		0.0207372	2.68712	4.17021	3	4.92253	2.75	1	3.47371	3.80952	3	4.61364	0	0	1	3	1	2	4	8	3	0	5	5	3	2	0	3	2	4	1	2	4	0	0	0	4	1	7	7	3	0
chr12	53691901	53692000	PFDN5	ENSG00000123349	protein_coding	prefoldin subunit 5	0.597138		0.129463	2.49622	3.51064	3	3.91137	2.875	2	3.00832	3.34921	2	3.69026	0	0	1	5	0	2	2	6	4	0	8	4	3	0	0	4	1	2	1	1	4	0	0	0	6	3	4	6	1	0
chr12	53693001	53693100	PFDN5;RP11-680A11.5	ENSG00000123349;ENSG00000257605	protein_coding;antisense	prefoldin subunit 5;	0.216875		0.551725	3.27231	3.93617	3	3.24643	4.375	3	4.47027	4.04762	3	3.56248	0	0	2	7	3	7	5	3	4	0	7	7	3	3	0	8	3	2	3	4	1	1	0	0	10	5	4	3	3	0
chr12	53693101	53693200	PFDN5;RP11-680A11.5	ENSG00000123349;ENSG00000257605	protein_coding;antisense	prefoldin subunit 5;	0.401997	0.477562	0.195969	11.8129	16.4255	13	14.9967	15.3125	14.5	12.5683	16.1429	13	14.3289	1	2	3	17	5	18	19	18	4	1	15	17	10	12	1	25	8	10	12	29	22	6	0	1	35	20	25	30	15	0
chr12	53693201	53693300	PFDN5;RP11-680A11.5	ENSG00000123349;ENSG00000257605	protein_coding;antisense	prefoldin subunit 5;	0.290544	0.569019	0.345289	5.77766	9.53191	6	10.0452	8.125	6.5	7.67572	9.1746	6	9.46051	1	2	0	5	1	6	3	10	2	0	8	10	6	7	1	12	3	6	4	24	18	4	0	1	23	15	14	23	7	1
chr12	53848501	53848600	RP11-793H13.8;PCBP2	ENSG00000257379;ENSG00000197111	processed_transcript;protein_coding	;poly(rC) binding protein 2	0.283877		0.450841	2.94249	3.93617	3	4.30573	3.875	3	3.68556	3.92063	3	4.12819	0	2	1	11	0	5	5	0	1	0	8	1	5	4	2	6	0	1	3	5	4	1	1	1	4	2	7	5	1	0
chr12	53848601	53848700	RP11-793H13.8;PCBP2	ENSG00000257379;ENSG00000197111	processed_transcript;protein_coding	;poly(rC) binding protein 2	0.755088	0.358293	0.057693	3.7844	5.6383	3	6.16944	4.25	5.5	3.53082	5.28571	3	5.62376	0	1	0	10	1	7	8	3	1	2	10	1	4	0	1	6	0	2	8	9	3	2	0	0	12	1	11	9	1	1
chr12	53848701	53848800	RP11-793H13.8;PCBP2	ENSG00000257379;ENSG00000197111	processed_transcript;protein_coding	;poly(rC) binding protein 2	0.740255		0.147272	1.80243	2.25532	1	2.49755	1.75	1	1.87972	2.12698	1	2.35202	0	0	0	1	0	7	2	3	1	2	3	0	0	0	0	1	0	0	5	6	3	2	0	0	5	0	4	5	1	1
chr12	53848801	53848900	RP11-793H13.8;PCBP2	ENSG00000257379;ENSG00000197111	processed_transcript;protein_coding	;poly(rC) binding protein 2	0.734679		0.152353	1.73536	2.23404	1	2.51269	1.75	1	1.87972	2.11111	1	2.3631	0	0	0	1	0	7	2	3	1	2	3	0	0	0	0	1	0	0	5	6	3	2	0	0	5	0	4	5	1	0
chr12	53848901	53849000	RP11-793H13.8;PCBP2	ENSG00000257379;ENSG00000197111	processed_transcript;protein_coding	;poly(rC) binding protein 2	0.734679		0.152353	1.73536	2.23404	1	2.51269	1.75	1	1.87972	2.11111	1	2.3631	0	0	0	1	0	7	2	3	1	2	3	0	0	0	0	1	0	0	5	6	3	2	0	0	5	0	4	5	1	0
chr12	53849001	53849100	RP11-793H13.8;PCBP2	ENSG00000257379;ENSG00000197111	processed_transcript;protein_coding	;poly(rC) binding protein 2	0.734679		0.152353	1.73536	2.23404	1	2.51269	1.75	1	1.87972	2.11111	1	2.3631	0	0	0	1	0	7	2	3	1	2	3	0	0	0	0	1	0	0	5	6	3	2	0	0	5	0	4	5	1	0
chr12	53849101	53849200	RP11-793H13.8;PCBP2	ENSG00000257379;ENSG00000197111	processed_transcript;protein_coding	;poly(rC) binding protein 2	0.734679		0.152353	1.73536	2.23404	1	2.51269	1.75	1	1.87972	2.11111	1	2.3631	0	0	0	1	0	7	2	3	1	2	3	0	0	0	0	1	0	0	5	6	3	2	0	0	5	0	4	5	1	0
chr12	53853001	53853100	RP11-793H13.8;PCBP2	ENSG00000257379;ENSG00000197111	processed_transcript;protein_coding	;poly(rC) binding protein 2	0.170841		0.663476	1.50669	2.46809	2	2.82728	2.4375	2.5	2.25	2.46032	2	2.67501	0	2	0	0	0	3	1	4	4	1	2	4	1	2	0	1	0	3	2	1	0	0	0	0	5	1	2	2	6	0
chr12	53853101	53853200	RP11-793H13.8;PCBP2	ENSG00000257379;ENSG00000197111	processed_transcript;protein_coding	;poly(rC) binding protein 2	-0.0205334		0.952285	2.10497	3.38298	2	4.0623	3.5625	3.5	2.60688	3.42857	2	3.72747	0	2	0	2	0	4	3	7	4	0	2	2	1	2	0	3	0	1	2	1	9	0	0	0	6	1	5	3	6	0
chr12	53873301	53873400	PCBP2	ENSG00000197111	protein_coding	poly(rC) binding protein 2	0.402768		0.328507	2.53836	3.25532	2	3.13097	2.5625	2	2.78014	3.07937	2	3.039	0	2	2	4	2	4	4	2	1	1	2	2	0	3	0	1	0	0	3	6	5	2	0	0	5	4	6	4	4	0
chr12	53873401	53873500	PCBP2	ENSG00000197111	protein_coding	poly(rC) binding protein 2	0.548196	0.418097	0.130949	5.6169	6.74468	5	5.8513	5.5	6	3.81226	6.42857	5	5.40524	1	6	2	11	7	3	7	4	3	2	3	7	8	10	1	5	0	5	7	5	3	0	0	0	6	8	5	5	1	0
chr12	53873501	53873600	PCBP2	ENSG00000197111	protein_coding	poly(rC) binding protein 2	0.536421	0.358293	0.0681151	22.7441	26.8298	25	20.1293	23.9375	19	18.5021	26.0952	25	19.6228	1	10	7	36	13	14	31	31	13	16	32	34	25	25	3	26	3	20	19	30	38	14	4	0	40	55	46	22	18	4
chr12	53873601	53873700	PCBP2	ENSG00000197111	protein_coding	poly(rC) binding protein 2	0.233789	0.709901	0.54041	4.06122	4.38298	4	4.30143	3.875	3	3.81007	4.25397	4	4.15804	0	0	1	5	0	1	5	7	1	6	1	1	2	4	0	4	0	2	6	4	3	5	1	0	9	13	5	9	5	0
chr12	54058901	54059000	ATP5G2	ENSG00000135390	protein_coding	ATP synthase, H+ transporting, mitochondrial Fo complex subunit C2 (subunit 9)	0.428737	0.482255	0.199454	7.16871	9.6383	8	8.42467	9.0625	6	8.05373	9.49206	7	8.27135	0	2	1	8	5	13	8	9	6	6	18	12	6	13	4	8	1	9	5	21	18	2	0	1	17	11	16	10	3	1
chr12	54059001	54059100	ATP5G2	ENSG00000135390	protein_coding	ATP synthase, H+ transporting, mitochondrial Fo complex subunit C2 (subunit 9)	0.480306	0.423023	0.135045	10.3619	13.1277	12	10.318	13.375	10	10.4936	13.1905	11	10.2782	0	1	7	14	5	16	17	13	11	11	19	21	5	13	4	12	1	15	10	24	13	6	0	1	21	9	26	19	10	0
chr12	54059101	54059200	ATP5G2	ENSG00000135390	protein_coding	ATP synthase, H+ transporting, mitochondrial Fo complex subunit C2 (subunit 9)	0.463391		0.182721	3.20747	4.29787	3	3.75855	4	4	2.80476	4.22222	4	3.52157	0	0	2	7	3	7	4	7	6	5	6	3	2	4	0	6	0	3	2	7	12	1	0	0	12	1	9	4	6	0
chr12	54066401	54066500	ATP5G2	ENSG00000135390	protein_coding	ATP synthase, H+ transporting, mitochondrial Fo complex subunit C2 (subunit 9)	0.419894		0.373305	2.52352	2.82979	2	2.93642	2.9375	1	4.75351	2.85714	2	3.44476	0	1	0	3	1	10	4	5	2	4	6	0	2	0	0	2	1	1	1	5	2	0	1	0	5	1	5	1	8	0
chr12	54067501	54067600	ATP5G2	ENSG00000135390	protein_coding	ATP synthase, H+ transporting, mitochondrial Fo complex subunit C2 (subunit 9)	0.472634		0.343988	2.33102	2.46809	2	2.61144	2.5625	1	4.32001	2.49206	2	3.0946	0	1	0	2	1	10	4	4	2	4	5	0	2	0	0	2	1	1	1	4	2	0	1	0	4	0	3	1	6	0
chr12	54067601	54067700	ATP5G2	ENSG00000135390	protein_coding	ATP synthase, H+ transporting, mitochondrial Fo complex subunit C2 (subunit 9)	0.472634		0.343988	2.33102	2.46809	2	2.61144	2.5625	1	4.32001	2.49206	2	3.0946	0	1	0	2	1	10	4	4	2	4	5	0	2	0	0	2	1	1	1	4	2	0	1	0	4	0	3	1	6	0
chr12	54067801	54067900	ATP5G2	ENSG00000135390	protein_coding	ATP synthase, H+ transporting, mitochondrial Fo complex subunit C2 (subunit 9)	0.469851		0.345824	2.32787	2.48936	2	2.66109	2.5625	1	4.32001	2.50794	2	3.12572	0	1	0	2	1	10	4	4	2	4	5	0	2	0	0	2	1	1	1	7	2	0	1	0	4	0	3	1	6	0
chr12	54067901	54068000	ATP5G2	ENSG00000135390	protein_coding	ATP synthase, H+ transporting, mitochondrial Fo complex subunit C2 (subunit 9)	0.469851		0.345824	2.32787	2.48936	2	2.66109	2.5625	1	4.32001	2.50794	2	3.12572	0	1	0	2	1	10	4	4	2	4	5	0	2	0	0	2	1	1	1	7	2	0	1	0	4	0	3	1	6	0
chr12	54069801	54069900	ATP5G2	ENSG00000135390	protein_coding	ATP synthase, H+ transporting, mitochondrial Fo complex subunit C2 (subunit 9)	0.53067		0.290406	2.38284	2.57447	2	2.84944	2.5625	1	4.32001	2.57143	2	3.24641	0	1	0	2	1	10	4	5	2	4	5	0	2	0	0	2	1	1	1	4	2	0	1	0	4	0	3	1	6	0
chr12	54678601	54678700	RP11-968A15.8;HNRNPA1	ENSG00000258344;ENSG00000135486	sense_overlapping;protein_coding	;heterogeneous nuclear ribonucleoprotein A1	0.160936	0.790058	0.646548	4.51565	5.08511	4	4.46157	5.4375	4.5	4.36606	5.1746	4	4.40505	1	1	3	10	3	4	9	1	4	0	5	5	2	7	1	9	2	5	3	7	4	1	0	0	10	2	6	8	8	0
chr12	54678901	54679000	RP11-968A15.8;HNRNPA1	ENSG00000258344;ENSG00000135486	sense_overlapping;protein_coding	;heterogeneous nuclear ribonucleoprotein A1	0.939134	0.265711	0.00546833	4.42313	6.38298	5	5.2235	3.9375	4	2.977	5.7619	5	4.85172	0	2	1	7	4	5	5	3	2	4	6	16	5	6	0	12	2	3	7	10	8	1	0	0	14	9	17	10	3	2
chr12	54679001	54679100	RP11-968A15.8;HNRNPA1	ENSG00000258344;ENSG00000135486	sense_overlapping;protein_coding	;heterogeneous nuclear ribonucleoprotein A1	0.807896	0.287422	0.0163081	4.11566	5.85106	5	5.08612	3.9375	4	2.67005	5.36508	5	4.65001	0	2	1	7	4	5	5	1	2	4	6	15	5	6	0	11	2	2	8	10	5	1	0	0	14	3	18	10	1	2
chr12	54739201	54739300	COPZ1	ENSG00000111481	protein_coding	coatomer protein complex subunit zeta 1	0.0340793		0.937353	2.39894	2.7234	2	2.7796	3.375	3.5	3.0304	2.88889	3	2.83476	0	0	1	6	0	3	4	4	1	1	5	5	0	1	0	8	2	5	3	5	3	0	1	0	4	0	4	5	0	0
chr12	56113301	56113400	RP11-644F5.10;BLOC1S1	ENSG00000258311;ENSG00000135441	protein_coding;protein_coding	;biogenesis of lysosomal organelles complex 1 subunit 1	0.724388		0.151621	1.88423	2.3617	1	2.80857	1.75	2	1.39044	2.20635	1	2.52828	0	0	5	2	1	0	1	3	1	0	4	5	0	0	1	2	0	0	0	0	6	0	0	0	1	0	10	2	2	1
chr12	56119201	56119300	CD63	ENSG00000135404	protein_coding	CD63 molecule	0.686849	0.358293	0.073015	5.75025	5.17021	4	3.7377	3.5	2.5	2.89828	4.74603	4	3.59645	1	0	0	4	5	2	4	6	3	2	3	6	7	4	2	2	2	8	7	4	10	6	1	3	2	15	4	1	5	1
chr12	56119301	56119400	CD63	ENSG00000135404	protein_coding	CD63 molecule	0.61243	0.378052	0.10323	5.71118	5.04255	5	3.48885	3.5625	2.5	3.2857	4.66667	4	3.4734	1	0	0	4	5	1	2	5	3	3	2	7	6	2	2	3	2	8	7	6	6	6	1	4	4	14	2	2	6	2
chr12	56388301	56388400	RAB5B;AC034102.1	ENSG00000111540;ENSG00000255990	protein_coding;pseudogene	RAB5B, member RAS oncogene family;NA	0.548747		0.267071	2.20372	2.53191	2	2.43927	2.5625	1.5	3.14046	2.53968	2	2.60784	0	0	8	2	4	1	4	1	2	0	1	0	5	4	0	4	1	0	2	1	2	0	0	0	6	2	3	6	3	1
chr12	56388401	56388500	RAB5B;AC034102.1	ENSG00000111540;ENSG00000255990	protein_coding;pseudogene	RAB5B, member RAS oncogene family;NA	0.57215	0.423166	0.138582	4.71991	5.68085	5	4.5306	5.4375	4.5	4.3813	5.61905	5	4.45924	0	2	10	3	5	6	7	5	3	1	4	3	5	6	0	7	1	4	3	8	4	0	0	0	9	10	10	10	9	1
chr12	56510401	56510500	RPL41	ENSG00000229117	protein_coding	ribosomal protein L41	0.3772	0.50511	0.230122	41.8627	44.6383	40	32.0851	51.0625	41.5	43.2874	46.2698	41	35.001	0	18	20	94	26	51	54	51	21	24	42	64	38	21	4	40	11	47	37	48	49	11	3	6	53	67	85	28	28	3
chr12	56510501	56510600	RPL41	ENSG00000229117	protein_coding	ribosomal protein L41	0.334734	0.530947	0.284387	40.6953	43.617	38	31.8116	51.3125	41	44.6911	45.5714	41	35.2908	0	18	19	93	25	49	49	52	21	23	41	64	36	20	4	38	10	47	37	48	49	9	3	6	51	63	87	28	27	3
chr12	56511501	56511600	RPL41	ENSG00000229117	protein_coding	ribosomal protein L41	0.376104	0.490689	0.214055	8.14446	13.4255	8	15.1137	11	11	7.4027	12.8095	10	13.5597	0	4	8	18	4	16	7	10	7	0	12	6	9	13	0	14	2	16	8	18	13	5	0	0	26	8	21	18	18	0
chr12	56511601	56511700	RPL41	ENSG00000229117	protein_coding	ribosomal protein L41	0.375183	0.492345	0.215238	8.18278	13.4681	9	15.1138	11.0625	11	7.43388	12.8571	10	13.5633	0	4	8	18	4	16	7	10	7	0	12	6	9	13	0	14	2	16	8	19	13	5	0	0	26	8	21	18	18	0
chr12	56553801	56553900	MYL6	ENSG00000092841	protein_coding	myosin light chain 6	0.538154	0.373534	0.0984368	3.68337	4.97872	4	4.29605	3.9375	3.5	2.67005	4.71429	4	3.95307	0	1	1	2	9	4	4	8	1	3	8	4	4	5	0	6	1	1	3	6	5	0	1	1	11	6	13	9	1	0
chr12	56553901	56554000	MYL6	ENSG00000092841	protein_coding	myosin light chain 6	0.150274		0.708208	1.84577	2.3617	2	2.51453	2.375	2	1.96214	2.36508	2	2.37121	0	1	0	6	2	3	1	2	0	2	1	5	4	2	0	3	0	0	0	5	3	0	1	0	2	2	3	2	1	0
chr12	56554001	56554100	MYL6	ENSG00000092841	protein_coding	myosin light chain 6	-0.00297743	0.99602	0.993439	3.3426	4.06383	3	3.42881	4.875	4	5.41449	4.26984	4	3.99276	0	0	3	11	2	0	5	3	7	0	5	4	6	3	0	7	1	4	1	5	5	3	0	1	1	9	5	5	5	0
chr12	56555101	56555200	MYL6	ENSG00000092841	protein_coding	myosin light chain 6	-0.115699		0.744696	3.16954	3.57447	3	3.04848	4.8125	3.5	5.26901	3.88889	3	3.72918	0	3	3	2	0	4	5	3	5	0	3	2	2	7	0	5	0	3	5	6	7	1	0	1	4	4	8	2	4	0
chr12	56555201	56555300	MYL6	ENSG00000092841	protein_coding	myosin light chain 6	0.227185	0.649889	0.464061	9.76152	12.3191	11	10.0393	13.75	11.5	11.8237	12.6825	11	10.44	0	4	2	17	1	22	8	10	11	0	12	12	7	15	1	13	0	10	9	22	22	0	3	1	23	15	38	11	16	1
chr12	56555301	56555400	MYL6	ENSG00000092841	protein_coding	myosin light chain 6	0.218271	0.623709	0.430859	15.4288	20.383	16	18.2466	20.875	20	14.7552	20.5079	18	17.3129	0	6	7	26	4	26	15	20	14	6	22	19	11	11	3	22	0	21	8	34	37	6	4	5	47	23	50	32	23	0
chr12	56584101	56584200					-0.0758824	0.767073	0.614085	683.83	1289.15	644	1703.85	1174.88	968	876.451	1260.13	892	1530.45	25	420	319	714	293	610	196	1429	1268	134	1815	586	633	1351	141	2083	141	636	1321	2225	1124	396	17	80	5055	193	1663	2372	909	104
chr12	56584201	56584300					-0.0369625	0.894039	0.816616	666.126	1277.4	677	1742.15	1117.81	920.5	778.679	1236.87	809	1550.3	23	366	330	684	272	636	195	1320	1145	132	1613	549	533	1345	122	1981	135	618	1378	1972	1090	334	18	77	5029	190	1694	2393	868	97
chr12	57031901	57032000	ATP5B	ENSG00000110955	protein_coding	ATP synthase, H+ transporting, mitochondrial F1 complex, beta polypeptide	0.177233	0.772881	0.625149	4.12496	5.40426	4	5.76971	4.5625	3.5	4.08197	5.19048	4	5.37274	0	4	1	17	3	5	1	4	3	0	4	4	1	4	2	7	1	6	1	15	11	0	1	0	18	1	1	4	5	0
chr12	57032001	57032100	ATP5B	ENSG00000110955	protein_coding	ATP synthase, H+ transporting, mitochondrial F1 complex, beta polypeptide	-0.0249055	0.961193	0.937515	6.94379	8.61702	7	7.85065	9.25	6.5	7.75027	8.77778	7	7.76768	0	2	2	22	3	7	2	9	5	3	10	8	3	2	2	11	2	8	7	25	14	0	1	0	22	3	9	9	5	1
chr12	57032101	57032200	ATP5B	ENSG00000110955	protein_coding	ATP synthase, H+ transporting, mitochondrial F1 complex, beta polypeptide	-0.0745855		0.838808	1.72853	2.53191	2	2.50088	2.875	2	2.70493	2.61905	2	2.53637	0	0	1	5	1	3	0	6	2	0	5	1	1	2	1	1	0	1	2	7	8	1	0	0	4	0	5	6	4	1
chr12	57037401	57037500	ATP5B	ENSG00000110955	protein_coding	ATP synthase, H+ transporting, mitochondrial F1 complex, beta polypeptide	-1.3331	0.264499	0.00494638	4.6799	3.89362	2	4.97924	7.25	4	7.32575	4.74603	3	5.79201	0	1	0	5	2	0	0	13	6	0	1	4	3	2	3	0	0	2	10	4	13	1	0	2	2	27	4	1	3	0
chr12	57037501	57037600	ATP5B	ENSG00000110955	protein_coding	ATP synthase, H+ transporting, mitochondrial F1 complex, beta polypeptide	-1.22383	0.287422	0.00934439	4.87276	4.02128	2	4.9321	6.9375	3.5	7.21543	4.7619	3	5.68165	0	1	0	5	2	0	0	13	6	0	1	4	5	2	6	0	1	2	10	4	13	3	0	2	2	27	4	1	4	0
chr12	57038801	57038900	ATP5B;SNORD59A	ENSG00000110955;ENSG00000207031	protein_coding;snoRNA	ATP synthase, H+ transporting, mitochondrial F1 complex, beta polypeptide;small nucleolar RNA, C/D box 59A	-1.40313	0.287422	0.0143336	5.22929	3.74468	2	7.77529	6	3	7.22957	4.31746	2	7.64711	1	2	0	4	2	3	2	2	1	0	0	5	4	4	0	1	0	1	1	3	7	6	0	1	0	51	0	0	1	0
chr12	57106201	57106300	NACA	ENSG00000196531	protein_coding	nascent polypeptide-associated complex alpha subunit	0.24159	0.652787	0.467906	5.98318	8.70213	7	7.95617	9	6.5	7.60701	8.77778	7	7.8091	0	4	1	11	3	13	8	9	6	2	13	14	4	7	0	5	0	6	1	14	21	2	0	0	8	7	20	14	12	0
chr12	57106301	57106400	NACA	ENSG00000196531	protein_coding	nascent polypeptide-associated complex alpha subunit	0.312974	0.554601	0.327929	9.11386	12.5106	10	10.3795	13.5	9.5	12.1106	12.7619	10	10.7519	0	5	3	15	5	25	9	16	6	4	14	19	8	10	0	15	1	8	5	23	28	3	0	2	9	14	22	17	12	0
chr12	57106401	57106500	NACA	ENSG00000196531	protein_coding	nascent polypeptide-associated complex alpha subunit	0.52445	0.418097	0.13098	5.24116	7	4	5.8903	6.5	4.5	6.65332	6.87302	4	6.0415	0	4	2	6	2	15	7	11	4	3	8	10	5	4	0	11	1	4	4	13	11	1	0	2	4	9	6	7	4	0
chr12	57106501	57106600	NACA	ENSG00000196531	protein_coding	nascent polypeptide-associated complex alpha subunit	0.72745	0.310736	0.0315941	7.88281	10.0213	8	7.75575	8.5	5.5	8.47742	9.63492	8	7.90325	0	6	2	9	2	16	13	14	5	4	11	12	8	8	0	14	3	4	8	17	14	4	1	2	8	16	11	11	7	0
chr12	57106601	57106700	NACA	ENSG00000196531	protein_coding	nascent polypeptide-associated complex alpha subunit	1.07237	0.266431	0.00563582	6.91388	8.76596	7	7.19061	5.8125	4	5.64764	8.01587	6	6.9107	0	5	4	15	0	11	11	10	2	5	6	4	6	11	0	9	5	2	13	23	12	7	1	0	12	13	16	9	5	0
chr12	57106901	57107000	NACA	ENSG00000196531	protein_coding	nascent polypeptide-associated complex alpha subunit	0.888445		0.0115985	2.98264	5.02128	3	5.49897	3	3	2.70801	4.50794	3	4.99959	0	3	1	1	0	4	6	10	4	0	6	7	9	1	1	5	2	2	3	4	5	0	0	0	9	0	11	12	3	0
chr12	57107301	57107400	NACA	ENSG00000196531	protein_coding	nascent polypeptide-associated complex alpha subunit	0.118343	0.831101	0.70308	3.46463	5.46809	4	6.22705	5.875	4.5	4.85627	5.57143	4	5.87426	0	3	2	3	0	7	5	10	4	0	4	2	3	5	1	8	1	2	7	8	5	0	0	0	12	1	10	15	3	0
chr12	57107401	57107500	NACA	ENSG00000196531	protein_coding	nascent polypeptide-associated complex alpha subunit	-0.148038		0.709807	1.86152	2.97872	1	3.98633	3.75	4	2.95522	3.1746	2	3.74398	0	1	1	1	1	7	1	2	3	0	3	2	0	0	0	3	0	1	1	2	3	0	0	0	6	0	8	9	5	0
chr12	57108101	57108200	NACA	ENSG00000196531	protein_coding	nascent polypeptide-associated complex alpha subunit	0.53749	0.3947	0.117035	4.24568	6.46809	6	6.44323	5.625	5	4.92443	6.25397	5	6.06675	0	1	1	7	1	8	7	13	5	5	8	8	3	8	0	8	0	4	0	7	4	1	0	1	13	0	15	16	8	0
chr12	57108201	57108300	NACA	ENSG00000196531	protein_coding	nascent polypeptide-associated complex alpha subunit	0.262051	0.651582	0.466083	4.3128	6.40426	5	6.70386	5.75	4	4.69752	6.2381	4	6.22615	0	1	2	7	0	4	8	11	3	5	8	6	3	7	1	10	0	6	0	7	3	0	0	1	12	2	8	19	9	0
chr12	57108301	57108400	NACA	ENSG00000196531	protein_coding	nascent polypeptide-associated complex alpha subunit	0.282239	0.610631	0.417369	4.40783	6.6383	4	7.07545	5.875	7	4.7592	6.44444	5	6.53718	0	1	3	7	2	6	7	8	2	3	6	8	2	6	1	11	0	5	1	9	4	0	0	1	11	2	4	20	9	0
chr12	57108401	57108500	NACA	ENSG00000196531	protein_coding	nascent polypeptide-associated complex alpha subunit	0.317687	0.572803	0.352041	5.13153	7.70213	6	8.10237	6.6875	7	5.53436	7.44444	6	7.50436	0	1	5	4	3	5	8	6	5	2	9	7	1	7	1	9	0	8	2	11	6	0	0	0	7	5	10	19	8	0
chr12	57118201	57118300	NACA	ENSG00000196531	protein_coding	nascent polypeptide-associated complex alpha subunit	0.819368	0.353042	0.0486574	5.65513	7.29787	6	6.40284	6.0625	4	7.48749	6.98413	5	6.65387	0	3	3	6	4	15	5	6	4	0	4	4	4	4	0	5	1	14	4	6	10	0	0	0	10	17	18	8	8	0
chr12	57118301	57118400	NACA	ENSG00000196531	protein_coding	nascent polypeptide-associated complex alpha subunit	0.758763	0.359713	0.076253	5.02741	6.12766	5	5.62455	5.4375	3.5	5.8648	5.95238	4	5.64666	0	3	3	6	3	17	4	7	2	0	4	4	6	3	0	4	1	11	2	3	7	0	0	0	8	14	15	6	7	0
chr12	57118401	57118500	NACA	ENSG00000196531	protein_coding	nascent polypeptide-associated complex alpha subunit	0.699147	0.38142	0.105375	5.01081	5.7234	5	5.20745	5.125	3	5.3401	5.57143	4	5.20457	0	3	3	6	3	16	4	7	1	0	4	4	6	3	0	4	1	11	2	3	6	0	0	0	6	14	12	6	5	0
chr12	57118501	57118600	NACA	ENSG00000196531	protein_coding	nascent polypeptide-associated complex alpha subunit	0.677673	0.391507	0.114388	4.70279	5.61702	4	5.25255	5.125	3	5.3401	5.49206	4	5.23596	0	3	3	6	3	16	4	7	1	0	4	4	6	3	0	4	1	11	2	3	6	0	0	0	6	14	12	6	5	0
chr12	57118601	57118700	NACA	ENSG00000196531	protein_coding	nascent polypeptide-associated complex alpha subunit	0.677673	0.391507	0.114388	4.70279	5.61702	4	5.25255	5.125	3	5.3401	5.49206	4	5.23596	0	3	3	6	3	16	4	7	1	0	4	4	6	3	0	4	1	11	2	3	6	0	0	0	6	14	12	6	5	0
chr12	57118701	57118800	NACA	ENSG00000196531	protein_coding	nascent polypeptide-associated complex alpha subunit	0.588105	0.437453	0.157297	4.79393	5.76596	5	5.28416	5.5	3.5	5.48938	5.69841	5	5.29344	0	3	3	6	3	16	4	7	1	0	5	4	6	3	0	6	1	11	2	4	6	0	0	0	6	14	12	7	5	0
chr12	57118801	57118900	NACA	ENSG00000196531	protein_coding	nascent polypeptide-associated complex alpha subunit	0.555285	0.456578	0.176111	4.67788	5.70213	5	5.24162	5.4375	3.5	5.30369	5.63492	5	5.21568	0	3	3	6	3	15	3	7	1	0	5	5	6	3	0	6	1	10	2	4	6	0	0	0	6	14	11	6	5	0
chr12	57118901	57119000	NACA	ENSG00000196531	protein_coding	nascent polypeptide-associated complex alpha subunit	0.597323	0.437519	0.159195	4.61754	5.61702	4	5.42359	5.1875	3.5	5.34439	5.50794	4	5.36378	0	3	3	6	3	15	3	7	1	0	4	4	6	3	0	4	1	10	2	3	6	0	0	0	7	14	11	6	5	0
chr12	57119001	57119100	NACA	ENSG00000196531	protein_coding	nascent polypeptide-associated complex alpha subunit	0.42492	0.522705	0.263836	6.68841	7.74468	7	6.73236	8.375	6	7.32917	7.90476	7	6.83377	0	5	3	8	3	18	6	11	4	4	9	8	7	3	0	6	1	14	2	6	7	0	0	0	9	16	15	8	7	1
chr12	57693101	57693200	R3HDM2	ENSG00000179912	protein_coding	R3H domain containing 2	0.120364		0.800648	1.42064	2.34043	1	2.9435	2.1875	1	2.68871	2.30159	1	2.86038	0	0	1	3	0	0	1	8	2	0	6	0	0	1	0	1	0	2	7	0	2	0	0	0	4	3	4	3	2	0
chr12	57693201	57693300	R3HDM2	ENSG00000179912	protein_coding	R3H domain containing 2	0.474694		0.235394	2.03213	3.29787	2	3.78162	2.875	2.5	2.70493	3.19048	2	3.52346	0	1	1	3	1	2	2	7	3	0	7	1	1	3	0	2	0	3	8	0	2	0	0	0	4	2	8	7	2	0
chr12	63329501	63329600	Y_RNA	ENSG00000252660	misc_RNA	Y RNA	0.203409	0.714143	0.547151	3.99957	7.78723	5	9.32723	6.375	6.5	5.98749	7.42857	5	8.57926	0	1	0	10	2	5	0	19	7	0	8	3	3	9	1	11	0	5	2	6	6	0	0	1	21	10	10	22	4	2
chr12	71300701	71300800	PTPRR;Y_RNA	ENSG00000153233;ENSG00000207387	protein_coding;misc_RNA	protein tyrosine phosphatase, receptor type R;Y RNA	0.233617		0.557906	1.20117	2.3617	1	2.7141	1.8125	1.5	1.72119	2.22222	1	2.49803	0	0	0	0	0	2	1	6	3	0	4	0	2	1	0	4	0	2	2	2	6	0	0	0	6	1	4	6	9	0
chr12	71518901	71519000	TSPAN8	ENSG00000127324	protein_coding	tetraspanin 8	0.0859118		0.846915	2.2621	3.44681	2	4.68953	3.5	3	3.20416	3.46032	2	4.33599	0	0	0	4	5	5	6	6	3	0	2	0	2	4	0	7	0	1	0	3	8	0	0	0	0	2	9	10	0	0
chr12	76443301	76443400	NAP1L1	ENSG00000187109	protein_coding	nucleosome assembly protein 1 like 1	0.944142		0.0322173	2.46988	3.48936	2	3.88348	1.8125	1	1.93972	3.06349	2	3.55543	1	0	0	1	3	1	5	4	0	0	4	9	2	2	2	1	1	1	4	5	7	0	0	0	3	7	11	2	2	0
chr12	76449901	76450000	NAP1L1	ENSG00000187109	protein_coding	nucleosome assembly protein 1 like 1	0.679749	0.423166	0.139763	12.8378	11.4894	10	10.4692	9.375	9	6.90773	10.9524	10	9.68109	3	4	0	10	4	15	44	10	9	11	9	26	11	14	3	12	2	6	3	15	17	10	3	0	21	29	44	11	11	1
chr12	76450001	76450100	NAP1L1	ENSG00000187109	protein_coding	nucleosome assembly protein 1 like 1	0.82537	0.359427	0.0756039	7.41659	7.55319	6	7.71168	6	5	5.08593	7.15873	5	7.13059	1	1	0	6	1	11	27	7	5	7	3	17	7	9	3	10	1	1	2	10	11	5	1	0	17	19	35	9	9	1
chr12	76450101	76450200	NAP1L1	ENSG00000187109	protein_coding	nucleosome assembly protein 1 like 1	0.861157	0.358293	0.0634938	7.38554	7.55319	6	7.71168	5.9375	5	5.09207	7.14286	5	7.13433	1	1	0	6	1	11	27	7	5	7	3	17	7	9	3	10	1	1	2	10	11	5	1	0	17	19	35	9	9	1
chr12	76450201	76450300	NAP1L1	ENSG00000187109	protein_coding	nucleosome assembly protein 1 like 1	0.858447	0.358293	0.0659231	7.12443	7.51064	6	7.70339	5.9375	5	5.09207	7.11111	5	7.12585	1	1	0	6	1	11	27	7	5	7	3	17	7	9	3	10	1	1	2	10	11	5	0	0	17	19	35	9	9	1
chr12	76450301	76450400	NAP1L1	ENSG00000187109	protein_coding	nucleosome assembly protein 1 like 1	0.862494	0.358293	0.0627852	7.14082	7.55319	6	7.67777	5.9375	5	5.09207	7.14286	5	7.10715	1	1	0	6	1	11	27	7	5	7	3	17	7	9	3	10	1	1	2	10	11	5	0	0	17	19	35	9	9	1
chr12	76450401	76450500	NAP1L1	ENSG00000187109	protein_coding	nucleosome assembly protein 1 like 1	0.860325	0.358293	0.0608013	7.20242	7.57447	6	7.65775	5.9375	5	5.09207	7.15873	5	7.09204	1	1	0	6	1	11	27	7	5	7	3	17	7	9	3	10	1	1	2	10	11	5	0	0	17	19	35	9	9	1
chr12	76450501	76450600	NAP1L1	ENSG00000187109	protein_coding	nucleosome assembly protein 1 like 1	0.858447	0.358293	0.0659231	7.12443	7.51064	6	7.70339	5.9375	5	5.09207	7.11111	5	7.12585	1	1	0	6	1	11	27	7	5	7	3	17	7	9	3	10	1	1	2	10	11	5	0	0	17	19	35	9	9	1
chr12	76450601	76450700	NAP1L1	ENSG00000187109	protein_coding	nucleosome assembly protein 1 like 1	0.858447	0.358293	0.0659231	7.12443	7.51064	6	7.70339	5.9375	5	5.09207	7.11111	5	7.12585	1	1	0	6	1	11	27	7	5	7	3	17	7	9	3	10	1	1	2	10	11	5	0	0	17	19	35	9	9	1
chr12	76450701	76450800	NAP1L1	ENSG00000187109	protein_coding	nucleosome assembly protein 1 like 1	0.826647	0.358336	0.0748631	7.14492	7.51064	6	7.70339	6.0625	5	5.0129	7.14286	5	7.10715	1	1	0	6	1	11	27	7	5	7	3	17	7	9	3	10	1	1	2	10	11	5	0	0	17	19	35	9	9	1
chr12	76450801	76450900	NAP1L1	ENSG00000187109	protein_coding	nucleosome assembly protein 1 like 1	0.858447	0.358293	0.0659231	7.12443	7.51064	6	7.70339	5.9375	5	5.09207	7.11111	5	7.12585	1	1	0	6	1	11	27	7	5	7	3	17	7	9	3	10	1	1	2	10	11	5	0	0	17	19	35	9	9	1
chr12	76450901	76451000	NAP1L1	ENSG00000187109	protein_coding	nucleosome assembly protein 1 like 1	0.859427	0.358293	0.065467	7.12668	7.53191	6	7.7315	5.9375	5	5.09207	7.12698	5	7.14931	1	1	0	6	1	11	27	7	5	7	3	17	7	9	3	10	1	1	2	10	11	5	0	0	17	19	35	9	9	1
chr12	76451001	76451100	NAP1L1	ENSG00000187109	protein_coding	nucleosome assembly protein 1 like 1	0.849553	0.358293	0.0685866	7.13305	7.53191	6	7.7315	6	5	5.17687	7.14286	5	7.1614	1	1	0	6	1	11	27	7	5	7	3	17	7	9	3	10	1	1	2	10	11	5	0	0	17	19	35	9	9	1
chr12	76451101	76451200	NAP1L1	ENSG00000187109	protein_coding	nucleosome assembly protein 1 like 1	0.858447	0.358293	0.0659231	7.12443	7.51064	6	7.70339	5.9375	5	5.09207	7.11111	5	7.12585	1	1	0	6	1	11	27	7	5	7	3	17	7	9	3	10	1	1	2	10	11	5	0	0	17	19	35	9	9	1
chr12	76451201	76451300	NAP1L1	ENSG00000187109	protein_coding	nucleosome assembly protein 1 like 1	0.858447	0.358293	0.0659231	7.12443	7.51064	6	7.70339	5.9375	5	5.09207	7.11111	5	7.12585	1	1	0	6	1	11	27	7	5	7	3	17	7	9	3	10	1	1	2	10	11	5	0	0	17	19	35	9	9	1
chr12	76451301	76451400	NAP1L1;RP11-290L1.4	ENSG00000187109;ENSG00000257941	protein_coding;pseudogene	nucleosome assembly protein 1 like 1;	0.747434	0.38142	0.105196	7.48342	7.53191	6	7.69204	6	5	5.01996	7.14286	5	7.10261	1	1	0	6	1	11	27	7	5	7	4	17	7	9	3	10	1	1	2	10	11	5	0	0	17	19	35	9	9	1
chr12	76451401	76451500	NAP1L1;RP11-290L1.4	ENSG00000187109;ENSG00000257941	protein_coding;pseudogene	nucleosome assembly protein 1 like 1;	0.837973	0.358293	0.0709952	7.13753	7.51064	6	7.70339	6	5	5.03322	7.12698	5	7.11312	1	1	0	6	1	11	27	7	5	7	3	17	7	9	3	10	1	1	2	10	11	5	0	0	17	19	35	9	9	1
chr12	76451501	76451600	NAP1L1;RP11-290L1.4	ENSG00000187109;ENSG00000257941	protein_coding;pseudogene	nucleosome assembly protein 1 like 1;	0.863241	0.358293	0.0643069	7.13618	7.53191	6	7.70333	5.9375	5	5.09207	7.12698	5	7.12671	1	1	0	6	1	11	27	7	5	7	3	17	8	9	3	10	1	1	2	10	11	5	0	0	17	19	35	9	9	1
chr12	76451601	76451700	NAP1L1;RP11-290L1.4	ENSG00000187109;ENSG00000257941	protein_coding;pseudogene	nucleosome assembly protein 1 like 1;	0.858447	0.358293	0.0659231	7.12443	7.51064	6	7.70339	5.9375	5	5.09207	7.11111	5	7.12585	1	1	0	6	1	11	27	7	5	7	3	17	7	9	3	10	1	1	2	10	11	5	0	0	17	19	35	9	9	1
chr12	76451701	76451800	NAP1L1;RP11-290L1.4	ENSG00000187109;ENSG00000257941	protein_coding;pseudogene	nucleosome assembly protein 1 like 1;	0.858447	0.358293	0.0659231	7.12443	7.51064	6	7.70339	5.9375	5	5.09207	7.11111	5	7.12585	1	1	0	6	1	11	27	7	5	7	3	17	7	9	3	10	1	1	2	10	11	5	0	0	17	19	35	9	9	1
chr12	76451801	76451900	NAP1L1;RP11-290L1.4	ENSG00000187109;ENSG00000257941	protein_coding;pseudogene	nucleosome assembly protein 1 like 1;	0.858447	0.358293	0.0659231	7.12443	7.51064	6	7.70339	5.9375	5	5.09207	7.11111	5	7.12585	1	1	0	6	1	11	27	7	5	7	3	17	7	9	3	10	1	1	2	10	11	5	0	0	17	19	35	9	9	1
chr12	76451901	76452000	NAP1L1	ENSG00000187109	protein_coding	nucleosome assembly protein 1 like 1	0.858447	0.358293	0.0659231	7.12443	7.51064	6	7.70339	5.9375	5	5.09207	7.11111	5	7.12585	1	1	0	6	1	11	27	7	5	7	3	17	7	9	3	10	1	1	2	10	11	5	0	0	17	19	35	9	9	1
chr12	76452001	76452100	NAP1L1	ENSG00000187109	protein_coding	nucleosome assembly protein 1 like 1	0.869958	0.358293	0.0608938	7.1615	7.6383	6	7.72749	5.9375	5	5.09207	7.20635	5	7.15081	1	1	0	6	1	11	27	7	5	7	3	17	7	9	3	10	1	1	2	10	11	5	0	0	17	19	35	9	9	1
chr12	76452101	76452200	NAP1L1	ENSG00000187109	protein_coding	nucleosome assembly protein 1 like 1	0.883314	0.358293	0.056914	7.37708	7.76596	6	7.86078	5.9375	5	5.09207	7.30159	5	7.26377	1	1	0	6	1	11	27	7	5	7	3	17	7	9	3	10	1	1	2	10	11	5	0	1	17	23	35	9	10	1
chr12	76452201	76452300	NAP1L1	ENSG00000187109	protein_coding	nucleosome assembly protein 1 like 1	0.874785	0.358293	0.0577699	7.4805	7.70213	6	7.84611	5.9375	5	5.09207	7.25397	5	7.24896	1	1	0	6	1	11	27	7	5	7	3	17	7	9	3	10	1	1	2	10	11	5	0	1	17	24	35	9	10	2
chr12	76452301	76452400	NAP1L1	ENSG00000187109	protein_coding	nucleosome assembly protein 1 like 1	0.861173	0.358293	0.0640427	7.20995	7.57447	6	7.70868	5.9375	5	5.09207	7.15873	5	7.13286	1	1	0	6	1	11	27	7	5	7	3	17	7	9	3	10	1	1	2	10	11	6	0	0	17	19	35	9	9	2
chr12	76452401	76452500	NAP1L1	ENSG00000187109	protein_coding	nucleosome assembly protein 1 like 1	0.860412	0.358293	0.0649591	7.14835	7.55319	6	7.70886	5.9375	5	5.09207	7.14286	5	7.13207	1	1	0	6	1	11	27	7	5	7	3	17	7	9	3	10	1	1	2	10	12	6	0	0	17	19	35	9	9	1
chr12	76452501	76452600	NAP1L1	ENSG00000187109	protein_coding	nucleosome assembly protein 1 like 1	0.860978	0.358293	0.0650297	7.13215	7.53191	6	7.71461	5.9375	5	5.09207	7.12698	5	7.13576	1	1	0	6	1	11	27	7	5	7	3	17	7	9	3	10	1	1	2	10	12	5	0	0	17	19	35	9	9	1
chr12	76452601	76452700	NAP1L1	ENSG00000187109	protein_coding	nucleosome assembly protein 1 like 1	0.858447	0.358293	0.0659231	7.12443	7.51064	6	7.70339	5.9375	5	5.09207	7.11111	5	7.12585	1	1	0	6	1	11	27	7	5	7	3	17	7	9	3	10	1	1	2	10	11	5	0	0	17	19	35	9	9	1
chr12	76452701	76452800	NAP1L1	ENSG00000187109	protein_coding	nucleosome assembly protein 1 like 1	0.858447	0.358293	0.0659231	7.12443	7.51064	6	7.70339	5.9375	5	5.09207	7.11111	5	7.12585	1	1	0	6	1	11	27	7	5	7	3	17	7	9	3	10	1	1	2	10	11	5	0	0	17	19	35	9	9	1
chr12	76452801	76452900	NAP1L1	ENSG00000187109	protein_coding	nucleosome assembly protein 1 like 1	0.858447	0.358293	0.0659231	7.12443	7.51064	6	7.70339	5.9375	5	5.09207	7.11111	5	7.12585	1	1	0	6	1	11	27	7	5	7	3	17	7	9	3	10	1	1	2	10	11	5	0	0	17	19	35	9	9	1
chr12	76452901	76453000	NAP1L1	ENSG00000187109	protein_coding	nucleosome assembly protein 1 like 1	0.858447	0.358293	0.0659231	7.12443	7.51064	6	7.70339	5.9375	5	5.09207	7.11111	5	7.12585	1	1	0	6	1	11	27	7	5	7	3	17	7	9	3	10	1	1	2	10	11	5	0	0	17	19	35	9	9	1
chr12	76453001	76453100	NAP1L1	ENSG00000187109	protein_coding	nucleosome assembly protein 1 like 1	0.858447	0.358293	0.0659231	7.12443	7.51064	6	7.70339	5.9375	5	5.09207	7.11111	5	7.12585	1	1	0	6	1	11	27	7	5	7	3	17	7	9	3	10	1	1	2	10	11	5	0	0	17	19	35	9	9	1
chr12	76453101	76453200	NAP1L1	ENSG00000187109	protein_coding	nucleosome assembly protein 1 like 1	0.86078	0.358293	0.0645737	7.1915	7.53191	6	7.68638	5.9375	5	5.09207	7.12698	5	7.11312	1	1	0	6	1	11	27	7	5	7	3	17	7	9	3	10	1	1	2	10	11	5	0	0	17	19	35	9	9	2
chr12	76453201	76453300	NAP1L1	ENSG00000187109	protein_coding	nucleosome assembly protein 1 like 1	0.872187	0.358293	0.0646124	7.26624	7.61702	6	7.89759	5.9375	5	5.09207	7.19048	5	7.28644	1	1	0	6	1	11	27	7	5	7	3	17	7	9	3	10	1	1	2	10	11	5	0	0	17	24	35	9	9	1
chr12	76453301	76453400	NAP1L1	ENSG00000187109	protein_coding	nucleosome assembly protein 1 like 1	0.824809	0.359713	0.079897	7.37255	7.65957	6	7.88856	6	5	5.03322	7.2381	5	7.26839	1	1	0	6	1	11	27	7	5	7	3	17	7	9	3	10	1	1	2	10	11	5	0	0	17	24	35	9	9	1
chr12	76453401	76453500	NAP1L1	ENSG00000187109	protein_coding	nucleosome assembly protein 1 like 1	0.811481	0.359713	0.0814987	7.23073	7.55319	6	7.69474	6	5	5.03322	7.15873	5	7.10794	1	1	0	6	1	11	27	7	5	7	3	17	7	9	3	10	1	1	2	10	11	5	0	0	17	19	35	9	9	1
chr12	76453501	76453600	NAP1L1	ENSG00000187109	protein_coding	nucleosome assembly protein 1 like 1	0.848416	0.353959	0.0490887	10.721	11.234	9	10.19	9.4375	7.5	6.65301	10.7778	9	9.40049	1	2	1	10	4	21	37	15	5	10	6	24	9	9	3	16	5	3	3	11	22	8	0	0	24	20	42	14	10	1
chr12	76453601	76453700	NAP1L1	ENSG00000187109	protein_coding	nucleosome assembly protein 1 like 1	0.804624	0.358293	0.0566461	9.18596	10.383	7	9.80362	8.625	6.5	6.69204	9.93651	7	9.09603	0	4	4	8	5	25	31	16	2	4	6	16	3	7	1	16	4	5	4	11	22	4	0	0	24	14	28	12	7	0
chr12	80189501	80189600	PPP1R12A	ENSG00000058272	protein_coding	protein phosphatase 1 regulatory subunit 12A	-1.17944	0.332972	0.0403634	4.34363	2.7234	2	2.70026	3.875	2.5	4.58803	3.01587	2	3.27991	0	1	0	0	6	5	3	0	0	1	6	1	3	0	2	1	1	6	2	2	2	4	3	0	9	11	7	3	0	1
chr12	80189601	80189700	PPP1R12A	ENSG00000058272	protein_coding	protein phosphatase 1 regulatory subunit 12A	-1.33673	0.308085	0.0277725	3.87483	2.40426	2	2.7557	3.75	2	4.50925	2.74603	2	3.30185	0	1	0	0	5	5	3	0	0	1	4	1	3	0	2	1	1	7	2	2	2	3	2	0	8	13	7	3	0	1
chr12	80189701	80189800	PPP1R12A	ENSG00000058272	protein_coding	protein phosphatase 1 regulatory subunit 12A	-1.34187	0.30172	0.0262928	3.8181	2.3617	2	2.59954	3.75	2	4.50925	2.71429	2	3.21001	0	1	0	0	5	5	3	0	0	1	4	1	3	0	2	1	1	7	2	2	2	3	2	0	8	11	7	3	0	1
chr12	80189801	80189900	PPP1R12A	ENSG00000058272	protein_coding	protein phosphatase 1 regulatory subunit 12A	-1.36948	0.287422	0.0197607	3.80687	2.34043	2	2.56461	3.8125	2	4.46047	2.71429	2	3.17972	0	1	0	0	5	5	3	0	0	1	4	1	3	0	2	1	1	6	2	2	2	3	2	0	8	11	7	3	0	1
chr12	80189901	80190000	PPP1R12A	ENSG00000058272	protein_coding	protein phosphatase 1 regulatory subunit 12A	-1.36585	0.297674	0.0230657	3.80122	2.34043	2	2.56461	3.75	2	4.50925	2.69841	2	3.19089	0	1	0	0	5	5	3	0	0	1	4	1	3	0	2	1	1	6	2	2	2	3	2	0	8	11	7	3	0	1
chr12	80190001	80190100	PPP1R12A	ENSG00000058272	protein_coding	protein phosphatase 1 regulatory subunit 12A	-1.36585	0.297674	0.0230657	3.80122	2.34043	2	2.56461	3.75	2	4.50925	2.69841	2	3.19089	0	1	0	0	5	5	3	0	0	1	4	1	3	0	2	1	1	6	2	2	2	3	2	0	8	11	7	3	0	1
chr12	80190101	80190200	PPP1R12A	ENSG00000058272	protein_coding	protein phosphatase 1 regulatory subunit 12A	-1.36585	0.297674	0.0230657	3.80122	2.34043	2	2.56461	3.75	2	4.50925	2.69841	2	3.19089	0	1	0	0	5	5	3	0	0	1	4	1	3	0	2	1	1	6	2	2	2	3	2	0	8	11	7	3	0	1
chr12	80190201	80190300	PPP1R12A	ENSG00000058272	protein_coding	protein phosphatase 1 regulatory subunit 12A	-1.40284	0.287422	0.0173503	3.83228	2.34043	2	2.56461	3.8125	2	4.46047	2.71429	2	3.17972	0	1	0	0	5	5	3	0	0	1	4	1	3	0	2	1	1	6	2	2	2	3	2	0	8	11	7	3	0	1
chr12	80190301	80190400	PPP1R12A	ENSG00000058272	protein_coding	protein phosphatase 1 regulatory subunit 12A	-1.36585	0.297674	0.0230657	3.80122	2.34043	2	2.56461	3.75	2	4.50925	2.69841	2	3.19089	0	1	0	0	5	5	3	0	0	1	4	1	3	0	2	1	1	6	2	2	2	3	2	0	8	11	7	3	0	1
chr12	80190401	80190500	PPP1R12A	ENSG00000058272	protein_coding	protein phosphatase 1 regulatory subunit 12A	-1.34661	0.298032	0.0237258	4.05786	2.38298	2	2.54142	3.75	2	4.50925	2.73016	2	3.17351	0	1	0	0	5	5	3	0	0	1	4	1	3	0	2	1	1	6	2	2	2	3	2	0	8	11	7	3	0	1
chr12	80190501	80190600	PPP1R12A	ENSG00000058272	protein_coding	protein phosphatase 1 regulatory subunit 12A	-1.23727	0.308085	0.0284527	4.28739	2.65957	2	2.67254	4	2	4.71876	3	2	3.32148	0	1	0	0	5	5	3	0	0	1	4	1	3	0	2	1	1	6	4	2	2	3	2	0	8	11	7	3	0	1
chr12	92536901	92537000	BTG1	ENSG00000133639	protein_coding	B-cell translocation gene 1, anti-proliferative	-0.116392		0.779158	1.48245	2.17021	1	2.44344	2.25	1.5	2.23607	2.19048	1	2.37498	0	0	0	3	0	1	0	3	3	0	3	4	1	2	0	6	0	2	1	6	2	5	0	1	7	3	3	1	1	0
chr12	92537701	92537800	BTG1	ENSG00000133639	protein_coding	B-cell translocation gene 1, anti-proliferative	0.483987		0.232049	3.2565	3.87234	3	3.45541	3.25	2.5	2.64575	3.71429	3	3.25987	0	3	1	2	6	2	8	4	8	0	8	3	4	1	4	8	0	5	4	4	13	0	0	0	4	2	11	3	6	0
chr12	93477401	93477500	RP11-511B23.2;AC138123.2	ENSG00000257322;ENSG00000256393	antisense;pseudogene	;ribosomal protein L41 pseudogene 5	0.436532		0.243342	2.17094	3.38298	2	3.45501	2.625	2	3.0304	3.19048	2	3.34499	0	0	1	9	2	1	2	2	1	2	5	4	2	1	1	3	0	3	1	8	3	1	0	0	5	4	3	5	2	1
chr12	93854501	93854600	Y_RNA	ENSG00000200011	misc_RNA	Y RNA	-0.156314		0.638802	2.41023	4.25532	2	5.16455	4.25	4	3.51188	4.25397	3	4.77212	0	3	1	1	0	0	2	8	3	0	3	3	3	4	0	9	0	2	0	5	4	1	0	0	19	3	9	10	1	0
chr12	95365101	95365200	NDUFA12	ENSG00000184752	protein_coding	NADH:ubiquinone oxidoreductase subunit A12	-0.235172		0.558614	1.93875	2.6383	2	3.33249	3	1.5	3.52136	2.73016	2	3.3563	0	4	2	2	3	3	3	2	2	0	1	1	2	0	0	3	1	2	1	6	2	1	0	0	3	5	0	1	1	0
chr12	95867901	95868000	METAP2	ENSG00000111142	protein_coding	methionyl aminopeptidase 2	0.66903		0.124795	3.25904	3.04255	2	2.93374	1.9375	1	1.76895	2.7619	2	2.71623	0	1	0	6	2	1	1	2	0	2	1	12	1	3	1	1	0	3	2	5	6	2	3	3	4	5	8	0	1	0
chr12	95868001	95868100	METAP2	ENSG00000111142	protein_coding	methionyl aminopeptidase 2	0.386016		0.327594	2.36664	3.10638	2	3.1776	2.75	2	2.43584	3.01587	2	2.99188	0	0	1	5	0	0	4	5	1	0	2	7	2	3	1	3	0	2	5	3	4	1	0	1	5	3	9	2	2	0
chr12	97373301	97373400	Y_RNA	ENSG00000202368	misc_RNA	Y RNA	0.164851		0.703199	2.53416	3	1	3.48288	2.3125	2	2.02382	2.8254	2	3.1752	0	0	1	0	1	3	3	4	0	1	5	5	1	4	1	3	0	1	0	1	3	2	0	1	9	7	8	4	8	0
chr12	97954601	97954700	RMST	ENSG00000255794	processed_transcript	rhabdomyosarcoma 2 associated transcript (non-protein coding)	1.02344		0.0349727	2.65303	3.38298	2	3.80819	2.0625	1	2.35142	3.04762	2	3.52607	0	5	1	1	3	1	7	2	0	1	2	3	1	2	0	5	0	2	1	4	8	1	0	0	2	19	4	3	7	0
chr12	97954701	97954800	RMST	ENSG00000255794	processed_transcript	rhabdomyosarcoma 2 associated transcript (non-protein coding)	0.858275		0.0662263	2.9841	3.38298	2	3.58471	2.3125	2	2.65126	3.11111	2	3.38455	0	0	1	0	3	4	7	2	0	0	4	0	3	2	2	4	1	0	1	4	3	1	0	2	3	8	4	6	8	0
chr12	98897201	98897300	RP11-181C3.1	ENSG00000245017	protein_coding		-0.341628	0.489749	0.213093	670.84	1112.38	394	1520.21	1228.62	924.5	1247.49	1141.9	587	1446.98	59	1061	68	1381	307	195	77	484	794	126	3866	587	1778	1262	191	4545	182	259	556	4098	613	798	18	81	1106	173	279	4206	789	242
chr12	98897301	98897400	RP11-181C3.1	ENSG00000245017	protein_coding		-0.0721505	0.875405	0.778774	1589.77	3472.87	1039	5732.1	2606.94	2115.5	2199.91	3252.95	1529	5068.82	82	1946	299	3544	634	553	187	1529	2033	257	8916	980	3243	3747	294	13809	276	715	2059	10634	1811	1110	37	184	5851	220	1039	15869	2006	366
chr12	98898001	98898100					0.415972	0.359713	0.0825805	556.311	1532.89	562	2587.41	817.25	742.5	660.052	1351.14	571	2273.99	7	296	234	562	137	267	59	722	1327	133	1759	246	565	2156	42	3884	41	477	1417	2091	835	85	4	12	6323	24	1352	4269	820	26
chr12	98898101	98898200					0.650474	0.358293	0.0535252	4.37673	11.766	4	21.9408	5.5625	4	5.88749	10.1905	4	19.3123	0	1	5	6	4	3	2	4	8	2	13	2	3	7	0	43	0	7	10	11	0	0	0	0	44	0	10	35	3	1
chr12	98995201	98995300	SLC25A3	ENSG00000075415	protein_coding	solute carrier family 25 member 3	0.0219056		0.953346	3.14681	3.06383	2	2.76943	4.125	2	4.85627	3.33333	2	3.40777	0	0	3	6	0	2	3	4	3	1	3	4	6	2	2	4	1	2	1	2	2	0	2	1	8	2	5	3	3	0
chr12	98995301	98995400	SLC25A3	ENSG00000075415	protein_coding	solute carrier family 25 member 3	0.229392	0.673095	0.489657	4.74695	6.21277	5	5.32401	6.1875	6.5	4.83348	6.20635	6	5.16551	0	2	1	9	1	5	8	3	6	1	6	7	3	5	0	12	0	5	3	12	11	4	0	1	13	9	12	7	2	1
chr12	98995401	98995500	SLC25A3	ENSG00000075415	protein_coding	solute carrier family 25 member 3	0.678839	0.332972	0.0404924	11.3672	14.4468	12	11.5133	12.0625	12	7.86951	13.8413	12	10.697	0	5	6	20	9	10	23	18	10	9	19	9	10	12	2	14	3	16	12	18	22	4	1	0	30	21	36	12	10	0
chr12	100651401	100651500	DEPDC4;Y_RNA	ENSG00000166153;ENSG00000206790	protein_coding;misc_RNA	DEP domain containing 4;Y RNA	0.139584		0.715386	1.46468	2.95745	1	3.74722	2.5625	1.5	2.58118	2.85714	1	3.47274	0	3	0	7	0	2	0	3	1	1	3	1	1	1	0	8	0	1	6	6	1	0	0	0	8	2	6	11	7	0
chr12	100651501	100651600	DEPDC4;Y_RNA	ENSG00000166153;ENSG00000206790	protein_coding;misc_RNA	DEP domain containing 4;Y RNA	0.227321		0.560188	1.42362	2.91489	1	3.60452	2.4375	1	2.65754	2.79365	1	3.37524	0	3	0	7	0	2	0	3	1	1	3	1	1	1	0	8	0	1	6	6	1	0	0	0	8	2	6	11	7	0
chr12	108959101	108959200	ISCU	ENSG00000136003	protein_coding	iron-sulfur cluster assembly enzyme	0.89767		0.103611	2.5954	2.40426	2	2.52517	1.4375	1.5	1.67207	2.15873	2	2.36375	0	0	1	2	6	0	4	1	3	5	0	1	0	3	2	0	0	0	0	1	4	5	0	1	3	8	6	2	1	0
chr12	108963101	108963200	ISCU	ENSG00000136003	protein_coding	iron-sulfur cluster assembly enzyme	0.219147		0.682474	2.64185	2.55319	2	2.91778	1.8125	1.5	1.93972	2.36508	2	2.70782	0	0	0	5	4	0	2	6	2	2	6	8	0	0	1	2	0	1	0	2	3	8	1	0	2	5	4	0	6	0
chr12	109994501	109994600	MMAB	ENSG00000139428	protein_coding	methylmalonic aciduria (cobalamin deficiency) cblB type	0.56648	0.487515	0.205678	3.49581	3.48936	2	3.41908	3.6875	3	3.64635	3.53968	3	3.44929	0	0	8	2	1	6	5	8	5	10	6	1	0	0	1	5	2	2	2	7	8	0	0	0	5	1	10	1	2	0
chr12	110872701	110872800	RP11-478C19.2;ARPC3	ENSG00000258210;ENSG00000111229	processed_transcript;protein_coding	;actin related protein 2/3 complex subunit 3	-0.129592	0.889801	0.804389	3.36787	2.34043	2	2.67254	3.0625	3	2.56824	2.52381	2	2.64488	2	0	0	0	0	1	4	1	0	0	2	0	0	0	0	4	2	5	1	9	5	0	3	0	2	9	8	2	4	0
chr12	112247701	112247800	ALDH2	ENSG00000111275	protein_coding	aldehyde dehydrogenase 2 family (mitochondrial)	0.851523		0.0956974	2.60037	2.97872	1	3.83626	1.8125	1	2.00728	2.68254	1	3.4865	1	0	0	2	0	2	4	7	1	3	2	5	1	1	0	3	0	0	0	8	2	1	0	0	1	8	11	1	7	0
chr12	112460701	112460800	ERP29	ENSG00000089248	protein_coding	endoplasmic reticulum protein 29	0.3511		0.426215	2.7309	3.3617	3	3.47929	3.125	2.5	3.0304	3.30159	3	3.34874	0	3	1	1	0	5	5	1	1	2	6	6	0	1	0	6	0	3	4	2	3	0	0	0	2	3	10	2	3	0
chr12	112843701	112843800	RPL6	ENSG00000089009	protein_coding	ribosomal protein L6	0.536814	0.363682	0.0921179	10.7419	13.9362	12	12.489	12.75	9	12.7828	13.6349	11	12.471	0	2	5	23	3	14	18	17	11	5	15	18	5	13	2	28	2	5	14	14	9	3	3	1	26	8	20	11	13	0
chr12	112843801	112843900	RPL6	ENSG00000089009	protein_coding	ribosomal protein L6	0.532566	0.394343	0.115585	6.75307	8.97872	7	8.16804	8	6.5	8.4538	8.73016	7	8.18379	0	2	1	9	3	10	13	7	4	2	12	12	3	8	2	18	2	2	10	11	7	3	1	0	15	6	19	8	7	0
chr12	114271701	114271800	RBM19	ENSG00000122965	protein_coding	RNA binding motif protein 19	0.110154		0.811699	2.03966	2.78723	2	3.38755	2.625	1.5	3.4809	2.74603	2	3.38387	1	3	0	0	3	1	0	1	2	0	1	0	1	0	1	6	0	4	0	5	4	1	0	0	10	1	7	9	3	0
chr12	115115401	115115500	TBX3	ENSG00000135111	protein_coding	T-box 3	0.312778		0.464044	2.55127	3.40426	3	3.84854	3.25	3.5	2.43584	3.36508	3	3.52549	0	0	0	6	3	2	4	8	1	3	4	1	2	1	0	5	3	12	5	8	7	0	0	0	2	3	3	3	0	0
chr12	115121501	115121600	TBX3	ENSG00000135111	protein_coding	T-box 3	0.664895		0.138132	2.58729	3.23404	2	3.84602	2.625	2.5	2.39096	3.07937	2	3.52549	0	0	0	13	0	2	8	5	4	5	0	4	2	2	0	4	0	5	3	4	1	0	0	0	4	0	6	2	2	0
chr12	118470701	118470800	RFC5;WSB2	ENSG00000111445;ENSG00000176871	protein_coding;protein_coding	replication factor C subunit 5;WD repeat and SOCS box containing 2	0.379763		0.450407	2.75874	2.61702	2	2.94554	2.5625	2.5	2.09662	2.60317	2	2.73885	0	0	3	0	2	2	14	2	1	0	5	5	1	2	2	4	0	4	4	2	5	2	0	0	4	2	4	1	5	0
chr12	118577301	118577400	PEBP1	ENSG00000089220	protein_coding	phosphatidylethanolamine binding protein 1	-0.283324		0.491188	2.07233	2.29787	2	2.60363	3.75	3	4.12311	2.66667	2	3.09005	0	2	0	2	2	5	1	7	3	3	4	3	0	4	0	6	0	1	0	7	6	2	1	0	1	0	5	6	0	0
chr12	118579001	118579100	PEBP1	ENSG00000089220	protein_coding	phosphatidylethanolamine binding protein 1	-0.388796		0.363523	1.64363	2.02128	2	2.3265	3.5	2.5	4.17931	2.39683	2	2.94322	0	2	0	2	2	3	0	5	3	3	2	2	0	5	0	5	0	1	0	4	4	2	0	0	1	0	6	5	0	0
chr12	118582801	118582900	PEBP1	ENSG00000089220	protein_coding	phosphatidylethanolamine binding protein 1	0.604694	0.439967	0.160375	6.57277	5.87234	5	5.11016	5.5	3	6.58281	5.77778	4	5.46675	0	0	1	10	5	6	13	9	2	7	3	4	1	5	1	7	1	4	4	3	1	3	5	1	11	11	5	7	2	0
chr12	118582901	118583000	PEBP1	ENSG00000089220	protein_coding	phosphatidylethanolamine binding protein 1	0.636078	0.376897	0.10248	7.05552	8.02128	7	6.74856	6.4375	4.5	7.15513	7.61905	6	6.83074	2	2	1	10	16	6	8	8	9	1	8	13	4	10	3	11	1	4	5	22	4	1	0	4	8	22	23	10	5	0
chr12	118583101	118583200	PEBP1	ENSG00000089220	protein_coding	phosphatidylethanolamine binding protein 1	0.428752		0.295798	3.06668	3.46809	3	2.89566	3.375	2.5	2.94109	3.44444	3	2.88365	0	1	1	2	3	7	4	1	7	0	8	2	1	1	1	4	6	4	4	5	4	0	0	0	9	7	2	6	1	0
chr12	118583201	118583300	PEBP1	ENSG00000089220	protein_coding	phosphatidylethanolamine binding protein 1	0.814394	0.33004	0.0370485	6.8033	7.08511	6	5.43271	5.75	4.5	4.17133	6.74603	6	5.14301	0	2	1	5	6	11	18	4	7	5	10	7	5	2	6	2	4	3	3	11	8	1	0	2	14	12	5	12	4	1
chr12	118583301	118583400	PEBP1	ENSG00000089220	protein_coding	phosphatidylethanolamine binding protein 1	0.876571	0.294692	0.0218301	11.8766	13.6809	11	11.922	10.1875	9.5	8.52619	12.7937	11	11.1979	0	5	2	12	11	7	28	6	17	11	24	11	10	6	9	11	1	4	8	16	14	0	2	0	21	33	29	16	9	2
chr12	118588801	118588900	TAOK3	ENSG00000135090	protein_coding	TAO kinase 3	0.0207802		0.95636	2.8577	2.78723	2	3.014	3.0625	2.5	2.54214	2.85714	2	2.88409	0	1	0	2	2	6	3	5	1	1	4	3	1	2	1	3	0	2	2	2	0	1	3	0	9	0	4	5	3	0
chr12	118615001	118615100	TAOK3	ENSG00000135090	protein_coding	TAO kinase 3	-0.0293913		0.941965	1.58887	2.57447	2	3.35407	2.875	2	3.34415	2.65079	2	3.32711	0	0	0	3	0	3	2	2	4	0	5	5	2	3	0	3	0	3	1	5	4	0	0	0	7	5	3	2	1	0
chr12	118639201	118639300	TAOK3	ENSG00000135090	protein_coding	TAO kinase 3	0.111829		0.786654	2.2357	2.65957	2	2.89885	3	2.5	3.03315	2.74603	2	2.91253	0	0	5	3	0	2	5	5	2	1	4	1	2	4	0	5	0	2	2	1	3	1	0	0	5	1	11	1	0	0
chr12	120634501	120634600	RPLP0	ENSG00000089157	protein_coding	ribosomal protein lateral stalk subunit P0	0.703367	0.30172	0.0256689	21.0881	30.2553	22	27.084	25.125	19.5	20.691	28.9524	22	25.5516	0	13	19	32	12	62	21	37	14	8	30	22	7	31	3	46	7	18	18	57	53	7	0	0	66	21	51	42	23	1
chr12	120634701	120634800	RPLP0	ENSG00000089157	protein_coding	ribosomal protein lateral stalk subunit P0	0.214493	0.76574	0.607679	3.78385	4.42553	3	4.91557	4.5	4.5	3.88158	4.44444	4	4.64473	0	2	2	3	0	5	6	4	5	2	5	7	3	2	0	8	1	4	6	6	8	0	0	0	0	0	5	9	5	0
chr12	120634801	120634900	RPLP0	ENSG00000089157	protein_coding	ribosomal protein lateral stalk subunit P0	0.214493	0.76574	0.607679	3.78385	4.42553	3	4.91557	4.5	4.5	3.88158	4.44444	4	4.64473	0	2	2	3	0	5	6	4	5	2	5	7	3	2	0	8	1	4	6	6	8	0	0	0	0	0	5	9	5	0
chr12	120634901	120635000	RPLP0	ENSG00000089157	protein_coding	ribosomal protein lateral stalk subunit P0	0.214493	0.76574	0.607679	3.78385	4.42553	3	4.91557	4.5	4.5	3.88158	4.44444	4	4.64473	0	2	2	3	0	5	6	4	5	2	5	7	3	2	0	8	1	4	6	6	8	0	0	0	0	0	5	9	5	0
chr12	120635001	120635100	RPLP0	ENSG00000089157	protein_coding	ribosomal protein lateral stalk subunit P0	0.214493	0.76574	0.607679	3.78385	4.42553	3	4.91557	4.5	4.5	3.88158	4.44444	4	4.64473	0	2	2	3	0	5	6	4	5	2	5	7	3	2	0	8	1	4	6	6	8	0	0	0	0	0	5	9	5	0
chr12	120635101	120635200	RPLP0	ENSG00000089157	protein_coding	ribosomal protein lateral stalk subunit P0	0.203189	0.772386	0.623846	3.88889	4.55319	4	4.99917	4.6875	4.5	4.01196	4.5873	4	4.73707	0	2	2	4	0	6	6	4	5	2	5	7	3	2	0	8	1	4	6	7	8	0	0	0	0	0	5	9	5	0
chr12	120637101	120637200	RPLP0	ENSG00000089157	protein_coding	ribosomal protein lateral stalk subunit P0	-0.314562		0.498042	1.69999	2.23404	1	2.88333	2.6875	2	2.33006	2.34921	1	2.74249	0	0	2	4	0	5	4	4	0	0	1	0	0	5	0	4	0	1	0	2	4	0	0	0	9	2	0	7	0	0
chr12	120637201	120637300	RPLP0	ENSG00000089157	protein_coding	ribosomal protein lateral stalk subunit P0	-0.81633		0.0562656	1.8196	2.04255	1	2.60399	3.3125	3	2.41437	2.36508	2	2.5984	0	0	2	1	0	3	3	4	1	0	0	0	0	5	0	7	0	1	0	3	3	0	0	0	8	2	6	8	2	0
chr12	120638601	120638700	RPLP0	ENSG00000089157	protein_coding	ribosomal protein lateral stalk subunit P0	0.0151497	0.978555	0.963908	3.86309	4.95745	4	4.52509	5.3125	5	3.23973	5.04762	5	4.21376	0	1	0	9	0	9	4	11	6	0	7	2	1	6	0	8	1	1	6	3	9	1	0	0	13	4	5	15	7	0
chr12	120638701	120638800	RPLP0	ENSG00000089157	protein_coding	ribosomal protein lateral stalk subunit P0	0.0259347	0.961508	0.938122	3.84943	4.93617	4	4.46437	5.25	5	3.15172	5.01587	5	4.14842	0	1	0	9	0	9	4	11	6	0	7	2	1	6	0	8	1	1	6	3	9	1	0	0	13	4	5	15	7	0
chr12	120638801	120638900	RPLP0	ENSG00000089157	protein_coding	ribosomal protein lateral stalk subunit P0	-0.0217952	0.966977	0.947378	3.88928	4.97872	4	4.50839	5.5	5	3.3665	5.11111	5	4.22783	0	1	0	9	0	9	4	11	6	0	7	2	1	6	0	8	1	1	6	4	9	1	0	0	13	4	5	16	7	0
chr12	120638901	120639000	RPLP0	ENSG00000089157	protein_coding	ribosomal protein lateral stalk subunit P0	-0.0420982	0.938941	0.903222	3.72152	4.74468	4	4.44027	5.3125	5	3.53494	4.88889	5	4.20871	0	1	0	6	0	9	3	11	6	0	4	2	1	6	0	8	1	1	6	3	9	1	0	0	13	4	5	16	7	0
chr12	120729501	120729600	RNU4-2	ENSG00000202538	snRNA	RNA, U4 small nuclear 2	-0.421392	0.359713	0.0854294	28.9416	33.7234	23	31.3963	38.1875	36.5	23.3473	34.8571	28	29.4459	4	20	11	19	15	17	8	32	21	9	45	25	33	34	18	73	8	31	18	90	50	39	3	17	69	9	19	70	48	11
chr12	120729601	120729700	RNU4-2	ENSG00000202538	snRNA	RNA, U4 small nuclear 2	-0.172258	0.602916	0.401198	44.7382	55.766	44	44.5076	63.0625	67.5	38.1514	57.619	46	42.8032	4	28	20	54	18	35	26	90	40	16	78	41	58	43	18	103	9	44	36	125	83	44	1	25	131	23	44	93	80	14
chr12	120729701	120729800	RNU4-2	ENSG00000202538	snRNA	RNA, U4 small nuclear 2	0.0674369	0.901806	0.837873	7.16318	8.42553	6	7.11014	10.5	6.5	11.0815	8.95238	6	8.249	0	3	5	12	3	4	5	22	5	4	7	9	14	6	1	7	0	7	9	11	10	4	0	6	18	4	10	9	12	0
chr12	120730801	120730900	RNU4-1	ENSG00000200795	snRNA	RNA, U4 small nuclear 1	-1.30683	0.287422	0.0100038	5.35541	4.7234	3	7.25829	6.625	4	8.49215	5.20635	3	7.56511	0	5	2	0	3	0	2	2	3	0	3	0	6	6	3	13	0	7	0	14	5	20	3	0	7	0	1	4	3	3
chr12	120730901	120731000	RNU4-1	ENSG00000200795	snRNA	RNA, U4 small nuclear 1	-0.602275	0.342982	0.0432571	8.70636	9.19149	7	8.96524	10.875	9	8.4843	9.61905	7	8.80877	0	9	2	2	3	2	3	10	11	2	6	3	10	10	3	19	1	10	7	20	13	23	3	5	16	3	3	15	10	4
chr12	120878401	120878500	COX6A1;AL021546.6	ENSG00000111775;ENSG00000111780	protein_coding;protein_coding	cytochrome c oxidase subunit 6A1;	0.502917		0.290312	2.92289	3.48936	2	3.91137	2.875	2	2.77789	3.33333	2	3.64559	0	0	1	7	1	3	3	6	0	1	2	2	4	1	0	1	0	1	2	5	6	0	1	0	0	14	8	0	2	0
chr12	120878501	120878600	COX6A1;AL021546.6	ENSG00000111775;ENSG00000111780	protein_coding;protein_coding	cytochrome c oxidase subunit 6A1;	0.387384		0.428479	2.13289	2.97872	2	3.90367	2.25	1.5	2.62043	2.79365	2	3.6152	0	0	1	5	1	0	3	2	0	1	2	2	3	1	0	1	0	0	2	4	6	2	0	0	0	13	5	0	2	0
chr12	120899501	120899600	SRSF9	ENSG00000111786	protein_coding	serine and arginine rich splicing factor 9	0.0144612		0.96314	3.27465	4.61702	3	4.60412	5	4	4	4.71429	4	4.43021	0	5	3	1	2	8	2	6	5	0	7	1	2	0	0	4	0	4	4	6	11	3	0	2	9	1	11	6	2	1
chr12	120907401	120907500	SRSF9	ENSG00000111786	protein_coding	serine and arginine rich splicing factor 9	-0.301583		0.448432	1.55983	2.10638	1	2.43377	2.9375	2	2.81588	2.31746	2	2.53889	0	1	0	3	1	6	2	3	2	2	4	3	0	0	0	3	0	0	2	3	5	0	0	0	8	0	6	0	4	0
chr12	120934301	120934400	DYNLL1	ENSG00000088986	protein_coding	dynein light chain LC8-type 1	-0.280866		0.550675	1.67898	2.23404	1	2.53851	2.5	2	2.94392	2.30159	2	2.62516	0	0	0	5	1	2	1	2	1	0	2	4	2	0	0	3	0	1	0	1	4	0	0	0	1	9	6	3	2	0
chr12	120936101	120936200	DYNLL1	ENSG00000088986	protein_coding	dynein light chain LC8-type 1	-0.0518373		0.897359	2.52931	3.04255	2	2.85107	3.5625	4	2.85117	3.1746	3	2.83719	0	2	1	4	0	3	1	3	2	0	9	6	4	2	0	3	0	7	1	5	4	0	0	0	5	4	3	7	0	0
chr12	120936201	120936300	DYNLL1	ENSG00000088986	protein_coding	dynein light chain LC8-type 1	-0.0052477	0.992182	0.988779	5.1461	5.65957	5	5.03586	6.25	5.5	4.61158	5.80952	5	4.9018	0	0	3	5	0	9	5	1	4	1	20	7	5	4	1	10	0	5	1	11	5	7	1	0	6	17	12	6	9	1
chr12	121013701	121013800	RNF10	ENSG00000022840	protein_coding	ring finger protein 10	0.557546	0.47404	0.19275	4.44427	5.12766	4	4.85716	4.3125	3.5	3.53494	4.92063	4	4.54477	0	0	4	2	2	5	12	7	6	4	14	15	2	3	0	1	0	5	3	10	7	2	0	2	9	8	17	2	2	0
chr12	121013801	121013900	RNF10	ENSG00000022840	protein_coding	ring finger protein 10	0.650074		0.155234	2.74818	3.19149	2	3.43662	2.5	2	2.25093	3.01587	2	3.17496	0	0	4	2	1	4	4	5	2	4	6	14	0	0	0	0	0	1	3	7	6	2	0	2	4	2	11	2	2	0
chr12	121013901	121014000	RNF10	ENSG00000022840	protein_coding	ring finger protein 10	0.578323		0.204263	2.7755	3.21277	2	3.43218	2.625	2	2.39096	3.06349	2	3.19209	0	0	4	2	1	4	4	5	2	4	6	14	0	0	0	0	0	1	3	7	6	2	0	2	4	2	11	3	2	0
chr12	121014001	121014100	RNF10	ENSG00000022840	protein_coding	ring finger protein 10	0.577247		0.204921	2.8372	3.21277	2	3.41948	2.625	2	2.39096	3.06349	2	3.18197	0	0	4	2	1	4	4	5	2	4	6	14	0	0	0	0	0	1	3	7	6	2	0	2	4	2	11	2	2	1
chr12	121014101	121014200	RNF10	ENSG00000022840	protein_coding	ring finger protein 10	0.650074		0.155234	2.74818	3.19149	2	3.43662	2.5	2	2.25093	3.01587	2	3.17496	0	0	4	2	1	4	4	5	2	4	6	14	0	0	0	0	0	1	3	7	6	2	0	2	4	2	11	2	2	0
chr12	121014201	121014300	RNF10	ENSG00000022840	protein_coding	ring finger protein 10	0.650074		0.155234	2.74818	3.19149	2	3.43662	2.5	2	2.25093	3.01587	2	3.17496	0	0	4	2	1	4	4	5	2	4	6	14	0	0	0	0	0	1	3	7	6	2	0	2	4	2	11	2	2	0
chr12	121014301	121014400	RNF10	ENSG00000022840	protein_coding	ring finger protein 10	0.643351		0.157384	2.75697	3.21277	2	3.4637	2.5625	2	2.27944	3.04762	2	3.19994	0	0	4	2	1	4	4	5	2	4	6	14	0	0	0	0	0	1	3	8	6	2	0	2	4	2	11	2	2	0
chr12	121014401	121014500	RNF10	ENSG00000022840	protein_coding	ring finger protein 10	0.494679		0.239988	2.63778	2.91489	2	2.70932	2.5625	2	2.27944	2.8254	2	2.59366	0	0	4	2	2	4	4	4	2	1	4	12	0	0	0	1	0	1	4	7	6	2	0	3	4	2	5	2	2	0
chr12	121014601	121014700	RNF10	ENSG00000022840	protein_coding	ring finger protein 10	0.379606		0.331875	2.02059	3.25532	2	3.57204	2.6875	1.5	3.02696	3.11111	2	3.42717	0	0	1	4	1	5	1	6	1	1	5	4	3	2	0	7	1	3	1	1	4	1	0	0	6	2	5	2	2	0
chr12	122277401	122277500	HPD	ENSG00000158104	protein_coding	4-hydroxyphenylpyruvate dioxygenase	1.10452	0.376897	0.102361	8.37471	4.93617	3	8.494	2.5625	1	3.63261	4.33333	2	7.60306	0	0	1	0	2	1	18	4	7	15	3	6	0	1	5	0	3	3	0	2	3	4	5	3	9	22	2	0	1	1
chr12	122675401	122675500	LRRC43	ENSG00000158113	protein_coding	leucine rich repeat containing 43	0.0920637		0.812989	1.66452	2.7234	2	3.33429	2.5	1.5	2.60768	2.66667	2	3.14694	0	0	2	1	2	3	4	1	2	0	3	2	2	1	0	6	0	0	4	8	3	0	0	0	11	0	4	7	2	1
chr12	122675501	122675600	LRRC43	ENSG00000158113	protein_coding	leucine rich repeat containing 43	0.0763804		0.844355	1.68009	2.74468	2	3.33928	2.5625	1.5	2.73176	2.69841	2	3.17569	0	0	2	1	2	3	4	1	2	0	3	2	2	1	0	6	0	0	4	8	4	0	0	0	11	0	4	7	2	1
chr12	123465201	123465300	ABCB9;RP11-197N18.2;ARL6IP4	ENSG00000150967;ENSG00000256028;ENSG00000182196	protein_coding;processed_transcript;protein_coding	ATP binding cassette subfamily B member 9;;ADP ribosylation factor like GTPase 6 interacting protein 4	-0.14165		0.738494	2.56971	2.6383	2	2.59954	3.25	2	3.58701	2.79365	2	2.86333	0	0	1	1	0	3	5	6	4	1	7	4	2	2	1	4	1	2	1	2	6	3	0	0	4	4	2	1	2	0
chr12	123465601	123465700	ABCB9;RP11-197N18.2;ARL6IP4	ENSG00000150967;ENSG00000256028;ENSG00000182196	protein_coding;processed_transcript;protein_coding	ATP binding cassette subfamily B member 9;;ADP ribosylation factor like GTPase 6 interacting protein 4	0.405798	0.522705	0.272072	4.26535	3.93617	4	3.08858	3.4375	3	3.22426	3.80952	3	3.10492	0	0	0	4	0	4	4	6	3	2	10	7	2	4	1	6	2	2	3	7	6	2	5	0	8	1	8	2	3	1
chr12	123465701	123465800	ABCB9;RP11-197N18.2;ARL6IP4	ENSG00000150967;ENSG00000256028;ENSG00000182196	protein_coding;processed_transcript;protein_coding	ATP binding cassette subfamily B member 9;;ADP ribosylation factor like GTPase 6 interacting protein 4	0.630841	0.359713	0.0852765	6.12442	5.95745	5	4.35869	4.875	4	4.08044	5.68254	5	4.2836	0	1	0	6	4	5	8	9	7	4	6	14	4	5	0	4	3	2	7	9	10	0	4	0	10	7	11	5	5	2
chr12	123467301	123467400	RP11-197N18.2;ARL6IP4	ENSG00000256028;ENSG00000182196	processed_transcript;protein_coding	;ADP ribosylation factor like GTPase 6 interacting protein 4	0.492456		0.189511	2.20058	2.97872	3	2.62504	2.5	2	2.50333	2.85714	3	2.58318	0	0	0	6	0	3	3	8	5	2	4	4	1	2	0	3	2	5	4	4	5	0	0	0	5	4	6	7	3	0
chr12	123467401	123467500	RP11-197N18.2;ARL6IP4	ENSG00000256028;ENSG00000182196	processed_transcript;protein_coding	;ADP ribosylation factor like GTPase 6 interacting protein 4	0.33488		0.434379	3.13978	3.55319	3	3.07025	3	2	4.50185	3.4127	3	3.45774	0	0	1	5	1	1	4	5	6	3	4	3	2	5	2	4	2	1	4	1	5	0	0	0	5	10	9	4	4	3
chr12	123745501	123745600	RP11-282O18.3;CDK2AP1	ENSG00000235423;ENSG00000111328	antisense;protein_coding	;cyclin dependent kinase 2 associated protein 1	0.165279		0.645587	2.28435	3.46809	2	4.05318	3.4375	3	2.78014	3.46032	3	3.74952	0	2	1	4	0	1	0	2	3	0	10	3	2	0	0	5	2	5	6	18	3	0	0	0	7	0	10	3	2	1
chr12	123745601	123745700	RP11-282O18.3;CDK2AP1	ENSG00000235423;ENSG00000111328	antisense;protein_coding	;cyclin dependent kinase 2 associated protein 1	0.429916	0.50158	0.22647	3.3674	5.46809	4	6.10008	4.4375	3.5	4.74649	5.20635	4	5.76742	0	3	1	4	0	4	2	1	4	1	14	5	3	0	0	6	2	7	9	20	6	0	0	0	10	0	19	4	5	0
chr12	124499901	124500000	ZNF664;FAM101A	ENSG00000179195;ENSG00000178882	protein_coding;protein_coding	zinc finger protein 664;family with sequence similarity 101 member A	0.473869		0.274548	2.24073	3.21277	2	4.42294	2.5	2	2.39444	3.03175	2	3.99987	0	2	0	6	4	4	8	0	2	0	4	2	2	4	0	6	1	3	1	4	4	0	0	0	11	2	5	3	4	0
chr12	125396101	125396200	UBC	ENSG00000150991	protein_coding	ubiquitin C	0.333656	0.545046	0.316002	6.59419	7.91489	6	6.39915	7.4375	7	5.92136	7.79365	6	6.23766	0	1	2	12	7	6	9	15	2	3	7	13	7	4	2	12	0	4	6	15	14	3	0	2	12	21	8	6	5	1
chr12	125396201	125396300	UBC	ENSG00000150991	protein_coding	ubiquitin C	0.468749	0.422843	0.134619	12.2602	14.5319	12	11.5774	13.5625	13	10.36	14.2857	12	11.2069	0	2	10	21	10	8	20	19	5	5	16	17	8	11	3	20	0	7	12	27	21	6	0	4	30	39	14	13	9	2
chr12	125406201	125406300					0.558021		0.132995	1.70128	3.87234	2	5.11442	2.75	2	3.49285	3.5873	2	4.75406	0	0	2	4	0	0	0	7	3	0	6	4	1	6	0	6	0	4	4	6	17	2	0	0	13	1	4	5	1	0
chr12	125406301	125406400					-0.0701175	0.893744	0.813154	8.651	16.8511	9	22.6658	20.625	11.5	28.6516	17.8095	10	24.1353	0	15	2	20	5	0	0	11	15	5	65	10	9	20	3	58	1	7	9	72	17	10	0	0	35	1	10	30	12	1
chr12	125412301	125412400					0.42243	0.359713	0.0831937	64.7849	162.702	74	254.251	87.75	79	61.4855	143.667	74	223.512	4	44	18	93	18	12	5	177	196	5	230	26	76	168	17	327	6	74	92	198	99	32	3	8	915	7	166	638	120	12
chr12	125412401	125412500					0.420853	0.359713	0.0840686	64.7997	162.702	74	254.251	87.875	79	61.5303	143.698	74	223.506	4	44	18	93	18	12	5	177	196	5	230	26	76	168	17	327	6	74	92	198	99	32	3	8	915	7	166	638	120	12
chr12	125424501	125424600					0.0248829	0.922232	0.874208	1534.61	3054.85	1584	3888.12	2631	2280.5	2021.77	2947.21	1830	3498.53	86	1008	478	1584	554	885	186	3666	4159	264	5439	1464	2013	3455	360	6410	273	1174	2626	7382	2952	1109	35	181	12816	208	3274	6570	2454	264
chr12	127650501	127650600					0.221911	0.603436	0.402792	159.689	212.979	164	175.192	277.625	285.5	216.452	229.397	244	186.846	4	130	71	415	77	254	244	416	360	38	249	100	103	164	13	479	81	106	134	311	644	36	1	8	304	44	483	348	357	7
chr12	127650601	127650700	AC079949.1	ENSG00000239776	miRNA	NA	0.281291	0.522705	0.26162	252.196	344.617	274	280.99	411.375	419.5	290.39	361.571	365	282.559	5	211	122	553	101	436	387	561	536	51	446	149	169	255	23	727	113	171	278	578	967	114	9	23	607	63	741	645	566	11
chr12	133281501	133281600	PXMP2;RP13-672B3.2	ENSG00000176894;ENSG00000256632	protein_coding;protein_coding	peroxisomal membrane protein 2;	0.153915	0.857154	0.753985	3.42315	2.91489	2	2.71733	2.6875	2	2.41437	2.85714	2	2.62652	0	0	0	1	2	2	5	2	4	3	4	2	0	4	2	1	1	1	3	0	5	0	1	0	5	7	4	1	2	0
chr13	21714701	21714800	SAP18	ENSG00000150459	protein_coding	Sin3A associated protein 18	0.305859		0.417626	2.74781	3.40426	3	2.96838	3.5	2.5	3.34664	3.42857	3	3.04119	0	1	0	8	1	4	5	7	6	1	4	4	4	2	0	4	1	5	1	5	2	1	0	0	3	0	7	1	0	0
chr13	21721501	21721600	SAP18	ENSG00000150459	protein_coding	Sin3A associated protein 18	0.270358		0.541901	2.51742	2.51064	2	2.527	2.5	1.5	2.65832	2.50794	2	2.5392	0	4	0	0	1	3	1	4	1	0	3	4	0	1	0	2	1	2	0	7	0	0	3	0	4	7	4	5	2	0
chr13	21721601	21721700	SAP18	ENSG00000150459	protein_coding	Sin3A associated protein 18	0.502761	0.499263	0.223555	4.67567	5.10638	4	4.38492	4.5625	3.5	4.51617	4.96825	4	4.38828	0	4	3	2	1	11	5	15	7	0	3	6	2	0	0	10	0	1	5	9	1	2	0	11	11	6	7	4	2	0
chr13	23726701	23726800	RNY3P4	ENSG00000207157	misc_RNA	RNA, Ro-associated Y3 pseudogene 4	0.0154845		0.972621	1.52505	2.31915	1	2.77494	2.625	1.5	3.00832	2.39683	1	2.81436	0	6	0	0	0	7	1	7	2	0	9	0	1	2	0	1	0	3	4	1	3	0	0	0	6	1	5	3	2	0
chr13	27829601	27829700	RPL21;SNORA27	ENSG00000122026;ENSG00000207051	protein_coding;snoRNA	ribosomal protein L21;small nucleolar RNA, H/ACA box 27	-0.477661		0.224604	2.48389	2.42553	2	1.80271	3.875	4	3.30404	2.79365	3	2.33597	0	2	0	2	5	1	2	3	1	3	2	1	3	4	1	2	1	3	2	3	5	4	0	0	0	2	5	4	4	0
chr13	28009801	28009900	GTF3A;MTIF3	ENSG00000122034;ENSG00000122033	protein_coding;protein_coding	general transcription factor IIIA;mitochondrial translational initiation factor 3	0.625544		0.120884	2.45935	3.42553	3	3.17425	2.375	2	1.96214	3.15873	3	2.93591	0	0	0	9	1	1	5	5	2	0	5	2	0	2	0	1	0	3	1	8	7	3	0	0	9	4	4	1	2	0
chr13	29252201	29252300	POMP	ENSG00000132963	protein_coding	proteasome maturation protein	0.320373		0.437341	2.0152	2.76596	2	2.79917	2.625	2	2.96367	2.73016	2	2.81818	0	2	3	3	0	4	4	2	6	0	3	1	2	2	0	1	0	2	2	5	7	0	0	0	7	4	7	3	3	0
chr13	38937001	38937100	UFM1	ENSG00000120686	protein_coding	ubiquitin-fold modifier 1	-0.0150077		0.966991	1.9123	2.68085	2	2.55468	2.875	3	2.33452	2.73016	2	2.48354	0	0	3	3	1	0	2	3	5	0	4	2	1	3	0	4	1	2	2	10	2	0	0	0	7	0	3	5	7	1
chr13	45007601	45007700	TSC22D1	ENSG00000102804	protein_coding	TSC22 domain family member 1	-0.257311		0.54059	1.49109	2.25532	1	3.08198	2.6875	3	2.38659	2.36508	1	2.90884	0	0	1	4	0	1	1	4	1	3	1	2	0	0	0	1	1	1	1	10	5	2	0	0	3	0	2	5	0	0
chr13	45007701	45007800	TSC22D1	ENSG00000102804	protein_coding	TSC22 domain family member 1	0.0904971		0.817271	3.03947	3.78723	3	3.81608	4.3125	4.5	3.71876	3.92063	3	3.76872	0	1	1	9	0	6	4	4	3	4	2	4	2	3	0	3	2	3	1	12	4	1	0	0	4	5	2	5	1	0
chr13	45492001	45492100					0.138136	0.631265	0.441708	353.523	744.043	368	1094.11	536.438	468	359.1	691.317	421	963.146	20	190	159	505	144	104	60	687	863	52	885	234	368	873	59	1215	76	283	611	1150	947	201	16	51	2588	25	595	1312	612	80
chr13	45492101	45492200					0.0920728	0.855671	0.749669	4.2729	9.95745	4	14.9854	7.5625	7	5.70343	9.34921	5	13.2509	0	1	0	17	4	1	0	10	12	0	14	2	4	9	2	21	0	1	4	19	4	3	0	0	35	4	5	20	5	0
chr13	45911001	45911100	TPT1	ENSG00000133112	protein_coding	tumor protein, translationally-controlled 1	0.769947	0.264499	0.00483903	42.6964	57.2553	53	44.9964	44.875	46.5	28.7492	54.1111	52	41.6131	0	16	14	80	31	48	51	58	57	17	58	58	24	49	10	53	6	48	53	74	78	36	3	4	94	61	79	51	48	10
chr13	45911101	45911200	TPT1	ENSG00000133112	protein_coding	tumor protein, translationally-controlled 1	0.581148	0.348737	0.0464076	23.9948	30.9362	29	23.5256	28.375	23.5	20.3695	30.2857	28	22.6334	0	3	6	55	22	33	28	43	29	14	27	50	22	20	5	30	3	22	29	44	36	8	1	2	38	47	54	44	13	5
chr13	45911201	45911300	TPT1	ENSG00000133112	protein_coding	tumor protein, translationally-controlled 1	0.62503	0.322266	0.0339881	12.4963	16.5319	16	13.8027	13.5625	12	10.6644	15.7778	13	13.06	0	8	4	19	8	17	17	20	9	3	12	21	16	9	0	19	4	9	15	23	17	7	0	1	24	17	39	25	7	4
chr13	45911301	45911400	TPT1	ENSG00000133112	protein_coding	tumor protein, translationally-controlled 1	0.608059	0.322607	0.0343622	60.5956	76.5106	68	59.6653	70.25	67	48.921	74.9206	68	56.8139	2	24	26	83	32	100	68	105	49	19	80	73	37	50	5	67	16	75	55	120	96	23	5	7	143	79	117	85	57	4
chr13	45911401	45911500	TPT1	ENSG00000133112	protein_coding	tumor protein, translationally-controlled 1	0.714071	0.287422	0.0127683	89.8445	113.787	118	83.6527	104	94.5	70.7173	111.302	108	80.1264	3	28	32	132	59	156	119	155	77	32	118	131	69	78	4	118	22	102	89	184	150	45	5	10	187	128	197	125	85	7
chr13	45911501	45911600	TPT1	ENSG00000133112	protein_coding	tumor protein, translationally-controlled 1	0.694085	0.287422	0.0165349	24.6107	32.5745	29	25.1178	29.5625	25	21.1502	31.8095	29	24.0429	0	8	6	39	18	43	39	48	25	10	36	42	14	20	1	40	5	22	18	54	42	24	1	5	47	27	60	49	29	3
chr13	45911601	45911700	TPT1;SNORA31	ENSG00000133112;ENSG00000199477	protein_coding;snoRNA	tumor protein, translationally-controlled 1;small nucleolar RNA, H/ACA box 31	0.497269	0.359713	0.0768051	19.8021	22.8298	23	16.0425	21.9375	18	15.2817	22.6032	22	15.7352	0	10	4	27	8	30	21	32	14	8	22	31	9	11	2	30	5	12	14	37	20	26	4	12	31	33	38	34	23	3
chr13	45911701	45911800	TPT1;SNORA31	ENSG00000133112;ENSG00000199477	protein_coding;snoRNA	tumor protein, translationally-controlled 1;small nucleolar RNA, H/ACA box 31	0.586605	0.358293	0.0535399	17.8796	22.1064	21	16.4505	20.375	18	14.4954	21.6667	21	15.8806	0	7	4	27	8	31	21	32	14	8	21	31	7	10	1	31	5	12	13	35	21	27	0	7	30	42	39	34	21	3
chr13	45911801	45911900	TPT1	ENSG00000133112	protein_coding	tumor protein, translationally-controlled 1	0.557516	0.358293	0.0633908	15.8921	20.3191	19	15.8418	19.875	17.5	14.5367	20.2063	19	15.4065	0	4	4	27	8	27	21	31	12	7	20	27	7	9	1	29	4	12	13	32	19	19	0	7	30	17	38	33	20	2
chr13	45911901	45912000	TPT1	ENSG00000133112	protein_coding	tumor protein, translationally-controlled 1	0.557402	0.358293	0.063543	15.8759	20.2979	19	15.8442	19.875	17.5	14.5367	20.1905	19	15.4083	0	4	4	27	8	27	21	31	12	7	20	27	7	9	1	29	4	12	13	32	19	18	0	7	30	17	38	33	20	2
chr13	45912001	45912100	TPT1	ENSG00000133112	protein_coding	tumor protein, translationally-controlled 1	0.557402	0.358293	0.063543	15.8759	20.2979	19	15.8442	19.875	17.5	14.5367	20.1905	19	15.4083	0	4	4	27	8	27	21	31	12	7	20	27	7	9	1	29	4	12	13	32	19	18	0	7	30	17	38	33	20	2
chr13	45912101	45912200	TPT1	ENSG00000133112	protein_coding	tumor protein, translationally-controlled 1	0.557402	0.358293	0.063543	15.8759	20.2979	19	15.8442	19.875	17.5	14.5367	20.1905	19	15.4083	0	4	4	27	8	27	21	31	12	7	20	27	7	9	1	29	4	12	13	32	19	18	0	7	30	17	38	33	20	2
chr13	45912201	45912300	TPT1	ENSG00000133112	protein_coding	tumor protein, translationally-controlled 1	0.557402	0.358293	0.063543	15.8759	20.2979	19	15.8442	19.875	17.5	14.5367	20.1905	19	15.4083	0	4	4	27	8	27	21	31	12	7	20	27	7	9	1	29	4	12	13	32	19	18	0	7	30	17	38	33	20	2
chr13	45912301	45912400	TPT1	ENSG00000133112	protein_coding	tumor protein, translationally-controlled 1	0.557402	0.358293	0.063543	15.8759	20.2979	19	15.8442	19.875	17.5	14.5367	20.1905	19	15.4083	0	4	4	27	8	27	21	31	12	7	20	27	7	9	1	29	4	12	13	32	19	18	0	7	30	17	38	33	20	2
chr13	45912401	45912500	TPT1	ENSG00000133112	protein_coding	tumor protein, translationally-controlled 1	0.557402	0.358293	0.063543	15.8759	20.2979	19	15.8442	19.875	17.5	14.5367	20.1905	19	15.4083	0	4	4	27	8	27	21	31	12	7	20	27	7	9	1	29	4	12	13	32	19	18	0	7	30	17	38	33	20	2
chr13	45912501	45912600	TPT1	ENSG00000133112	protein_coding	tumor protein, translationally-controlled 1	0.557402	0.358293	0.063543	15.8759	20.2979	19	15.8442	19.875	17.5	14.5367	20.1905	19	15.4083	0	4	4	27	8	27	21	31	12	7	20	27	7	9	1	29	4	12	13	32	19	18	0	7	30	17	38	33	20	2
chr13	45912601	45912700	TPT1	ENSG00000133112	protein_coding	tumor protein, translationally-controlled 1	0.557266	0.358293	0.0627933	15.943	20.3191	19	15.8198	19.875	17.5	14.5367	20.2063	19	15.3897	0	4	4	27	8	27	21	31	12	7	20	27	7	9	1	29	4	12	13	32	19	18	0	7	30	17	38	33	20	3
chr13	45912701	45912800	TPT1	ENSG00000133112	protein_coding	tumor protein, translationally-controlled 1	0.564009	0.358293	0.0634629	16.8693	21.617	20	17.2621	21.375	18	15.8024	21.5556	20	16.7782	0	4	4	28	8	29	23	31	12	7	23	32	7	10	1	32	5	12	13	33	20	19	0	7	31	17	41	34	20	2
chr13	45912801	45912900	TPT1	ENSG00000133112	protein_coding	tumor protein, translationally-controlled 1	0.471139	0.359713	0.0759464	35.8797	48.0851	42	38.5384	45.9375	40.5	26.632	47.5397	42	35.6989	0	11	9	51	23	56	45	68	30	11	54	65	21	27	4	58	12	33	21	67	36	25	0	7	71	36	95	98	42	3
chr13	45912901	45913000	TPT1	ENSG00000133112	protein_coding	tumor protein, translationally-controlled 1	0.112268	0.828354	0.697915	6.84347	10.4255	9	10.5557	10.1875	10.5	6.0687	10.3651	9	9.57029	0	3	1	8	9	13	3	14	9	2	14	10	4	6	0	12	3	17	1	10	9	3	0	0	10	6	21	28	9	0
chr13	45913001	45913100	TPT1	ENSG00000133112	protein_coding	tumor protein, translationally-controlled 1	0.205633	0.682555	0.50803	4.89579	7.89362	7	8.11663	7.1875	7	4.95606	7.71429	7	7.4106	0	3	0	6	7	8	2	13	7	1	7	7	2	6	0	9	1	15	1	7	8	6	0	0	9	3	15	24	9	0
chr13	45913101	45913200	TPT1	ENSG00000133112	protein_coding	tumor protein, translationally-controlled 1	0.247009	0.629918	0.439355	4.75762	7.76596	7	8.19388	6.9375	7	4.68286	7.55556	7	7.43309	0	3	0	6	7	8	2	13	7	1	7	7	2	6	0	9	1	15	1	7	8	0	0	0	9	3	15	24	9	0
chr13	45913201	45913300	TPT1	ENSG00000133112	protein_coding	tumor protein, translationally-controlled 1	0.263128	0.607205	0.409537	4.74452	7.76596	7	8.19388	6.875	7	4.64579	7.53968	7	7.42886	0	3	0	6	7	8	2	13	7	1	7	7	2	6	0	9	1	15	1	7	8	0	0	0	9	3	15	24	9	0
chr13	45913301	45913400	TPT1	ENSG00000133112	protein_coding	tumor protein, translationally-controlled 1	0.235933	0.645112	0.458573	4.76964	7.78723	7	8.19845	7.0625	7	4.91893	7.60317	7	7.47154	0	3	0	6	7	8	2	13	7	1	7	7	2	6	0	10	1	15	1	7	8	0	0	0	9	3	15	24	9	0
chr13	45913401	45913500	TPT1	ENSG00000133112	protein_coding	tumor protein, translationally-controlled 1	0.237343	0.64176	0.454054	4.77079	7.78723	7	8.19845	7	7	4.6188	7.5873	7	7.42627	0	3	0	6	7	8	2	13	7	1	7	7	2	6	0	10	1	15	1	7	8	0	0	0	9	3	15	24	9	0
chr13	45913501	45913600	TPT1	ENSG00000133112	protein_coding	tumor protein, translationally-controlled 1	0.263128	0.607205	0.409537	4.74452	7.76596	7	8.19388	6.875	7	4.64579	7.53968	7	7.42886	0	3	0	6	7	8	2	13	7	1	7	7	2	6	0	9	1	15	1	7	8	0	0	0	9	3	15	24	9	0
chr13	45913601	45913700	TPT1	ENSG00000133112	protein_coding	tumor protein, translationally-controlled 1	0.185981	0.682555	0.503808	7.82065	12.1064	9	11.6493	12.125	15.5	7.63217	12.1111	10	10.7134	0	7	1	13	8	14	7	23	13	2	14	9	3	8	0	12	1	17	8	11	19	0	0	0	15	4	26	43	14	0
chr13	45913701	45913800	TPT1	ENSG00000133112	protein_coding	tumor protein, translationally-controlled 1	0.16528	0.673356	0.490622	10.1265	16.6809	11	16.5741	15.8125	17	8.90856	16.4603	15	14.9384	0	7	2	24	4	15	9	27	15	1	14	15	5	11	1	22	2	8	18	20	19	1	0	1	33	4	37	50	11	2
chr13	45913801	45913900	TPT1	ENSG00000133112	protein_coding	tumor protein, translationally-controlled 1	0.319768	0.502487	0.227506	6.64436	11.4043	8	11.8664	9.75	10	6.32982	10.9841	8	10.7095	0	6	1	18	2	8	4	18	8	1	7	14	3	6	1	17	2	3	8	13	11	1	0	1	24	3	23	29	6	2
chr13	45913901	45914000	TPT1	ENSG00000133112	protein_coding	tumor protein, translationally-controlled 1	0.319768	0.502487	0.227506	6.64436	11.4043	8	11.8664	9.75	10	6.32982	10.9841	8	10.7095	0	6	1	18	2	8	4	18	8	1	7	14	3	6	1	17	2	3	8	13	11	1	0	1	24	3	23	29	6	2
chr13	45914001	45914100	TPT1	ENSG00000133112	protein_coding	tumor protein, translationally-controlled 1	0.318891	0.502487	0.227415	6.77268	11.4255	8	11.8464	9.75	10	6.32982	11	8	10.6937	0	6	1	18	2	8	4	18	8	1	7	14	3	6	1	17	2	3	8	13	11	1	0	1	24	3	23	29	6	2
chr13	45914101	45914200	TPT1;RP11-290D2.6	ENSG00000133112;ENSG00000273149	protein_coding;antisense	tumor protein, translationally-controlled 1;	0.399572	0.372791	0.0968303	17.1327	29	22	29.6259	23.625	23.5	15.3878	27.6349	22	26.7216	0	13	4	35	11	22	14	37	17	3	28	26	10	24	1	36	3	16	15	29	28	7	0	3	55	7	52	75	28	3
chr13	45914201	45914300	TPT1;RP11-290D2.6	ENSG00000133112;ENSG00000273149	protein_coding;antisense	tumor protein, translationally-controlled 1;	0.384727	0.449409	0.166857	22.9131	32.2766	29	30.1761	28.6875	27.5	17.9098	31.3651	28	27.4898	2	9	3	23	9	34	34	42	16	4	42	21	13	29	0	36	2	31	26	30	32	8	2	4	53	13	53	67	49	2
chr13	45914301	45914400	TPT1;RP11-290D2.6	ENSG00000133112;ENSG00000273149	protein_coding;antisense	tumor protein, translationally-controlled 1;	0.185701	0.704657	0.531922	6.15189	8.87234	7	8.67434	8.875	7.5	6.74166	8.87302	7	8.17449	1	1	1	7	3	13	6	16	3	1	12	4	0	11	0	16	0	9	8	7	8	2	1	0	15	5	15	22	9	0
chr13	45914401	45914500	TPT1;RP11-290D2.6	ENSG00000133112;ENSG00000273149	protein_coding;antisense	tumor protein, translationally-controlled 1;	-0.172858	0.717228	0.550165	4.12203	5.97872	5	6.12014	7.3125	6.5	5.66532	6.31746	5	5.99146	1	0	1	5	3	5	4	13	3	1	10	3	0	5	0	8	0	7	6	3	8	2	0	0	12	3	11	15	8	0
chr13	45914501	45914600	TPT1;RP11-290D2.6	ENSG00000133112;ENSG00000273149	protein_coding;antisense	tumor protein, translationally-controlled 1;	-0.226762	0.620375	0.426738	4.04586	5.82979	4	5.93193	7.3125	6.5	5.66532	6.20635	5	5.85623	1	0	1	5	3	5	4	12	3	1	10	3	0	5	0	8	0	4	6	3	8	2	0	0	12	3	11	15	8	0
chr13	45914601	45914700	TPT1;RP11-290D2.6	ENSG00000133112;ENSG00000273149	protein_coding;antisense	tumor protein, translationally-controlled 1;	-0.226762	0.620375	0.426738	4.04586	5.82979	4	5.93193	7.3125	6.5	5.66532	6.20635	5	5.85623	1	0	1	5	3	5	4	12	3	1	10	3	0	5	0	8	0	4	6	3	8	2	0	0	12	3	11	15	8	0
chr13	45914701	45914800	TPT1;RP11-290D2.6	ENSG00000133112;ENSG00000273149	protein_coding;antisense	tumor protein, translationally-controlled 1;	-0.239198	0.60254	0.400566	4.05362	5.82979	4	5.93193	7.375	6.5	5.66716	6.22222	5	5.85977	1	0	1	5	3	5	4	12	3	1	10	3	0	5	0	8	0	4	6	3	8	2	0	0	12	3	11	15	8	0
chr13	45914801	45914900	TPT1;RP11-290D2.6	ENSG00000133112;ENSG00000273149	protein_coding;antisense	tumor protein, translationally-controlled 1;	0.00698035	0.987128	0.978817	12.9829	17.383	12	14.8698	20.75	18.5	14.2618	18.2381	15	14.678	1	6	5	9	5	23	17	22	13	4	21	9	7	12	3	16	1	15	11	11	24	8	0	1	42	12	41	45	26	0
chr13	45914901	45915000	TPT1;RP11-290D2.6	ENSG00000133112;ENSG00000273149	protein_coding;antisense	tumor protein, translationally-controlled 1;	0.0330618	0.947977	0.917235	3.71798	5.80851	4	6.12422	6.125	5.5	5.18813	5.88889	4	5.86161	0	5	2	5	1	4	4	2	7	0	7	6	6	3	0	6	0	4	2	1	1	1	0	1	17	5	13	20	13	0
chr13	45915001	45915100	TPT1;RP11-290D2.6	ENSG00000133112;ENSG00000273149	protein_coding;antisense	tumor protein, translationally-controlled 1;	0.161415		0.657327	1.96201	3.48936	2	4.29799	3.375	2.5	3.24294	3.46032	2	4.03143	0	3	0	4	1	2	3	2	3	0	6	3	2	3	0	4	0	2	0	0	0	0	0	0	12	1	6	10	8	0
chr13	45915101	45915200	TPT1;RP11-290D2.6	ENSG00000133112;ENSG00000273149	protein_coding;antisense	tumor protein, translationally-controlled 1;	0.230336	0.638124	0.450115	4.20356	6.78723	4	7.4715	6.3125	4.5	5.37548	6.66667	4	6.96072	0	3	1	5	1	4	5	5	3	1	8	5	3	8	1	11	1	3	2	4	2	1	0	2	17	3	18	23	11	1
chr13	45915201	45915300	TPT1;RP11-290D2.6	ENSG00000133112;ENSG00000273149	protein_coding;antisense	tumor protein, translationally-controlled 1;	0.191904	0.654553	0.470658	14.8561	18.9574	15	16.3108	19.5625	18	13.4807	19.1111	16	15.5378	0	6	6	25	9	23	14	28	13	4	18	12	7	15	1	31	3	15	16	21	29	6	5	4	36	7	35	52	19	1
chr13	45915301	45915400	TPT1;RP11-290D2.6	ENSG00000133112;ENSG00000273149	protein_coding;antisense	tumor protein, translationally-controlled 1;	0.113895	0.846753	0.73718	7.86135	8.02128	7	6.64795	9.1875	8.5	6.58502	8.31746	7	6.59869	0	4	2	13	3	13	11	10	7	1	6	6	4	6	0	9	1	9	7	9	14	3	5	2	14	5	15	11	7	0
chr13	46700001	46700100	LCP1	ENSG00000136167	protein_coding	lymphocyte cytosolic protein 1	0.891952	0.287772	0.0209557	3.30011	6.29787	4	7.74573	3.5	2	3.79473	5.5873	4	7.03593	0	2	0	8	3	0	7	1	4	1	14	5	5	6	0	7	0	4	3	18	4	1	0	0	10	0	19	4	0	0
chr13	46700101	46700200	LCP1	ENSG00000136167	protein_coding	lymphocyte cytosolic protein 1	0.712865	0.332359	0.0375808	5.86791	9.23404	7	9.22947	6.875	5.5	6.37574	8.63492	7	8.60851	0	2	2	18	6	0	17	5	9	5	21	7	3	9	0	15	0	7	5	27	10	4	0	2	15	3	36	11	9	0
chr13	47345401	47345500	ESD	ENSG00000139684	protein_coding	esterase D	0.848327		0.0266069	2.89615	4.31915	4	3.79992	2.875	3	2.44609	3.95238	4	3.54432	0	1	1	4	4	3	5	5	10	0	4	6	2	4	2	4	1	2	5	12	3	0	0	0	12	6	11	4	4	0
chr13	47345501	47345600	ESD	ENSG00000139684	protein_coding	esterase D	1.01069	0.287422	0.0106149	4.38471	4.89362	5	3.625	3.1875	3	2.94887	4.46032	4	3.52331	0	1	4	7	6	7	6	6	2	2	4	8	5	0	3	5	3	2	6	13	4	2	1	1	5	9	8	9	5	0
chr13	49882801	49882900	CAB39L	ENSG00000102547	protein_coding	calcium binding protein 39 like	0.503164		0.19985	2.87888	3.65957	3	3.47836	3.0625	2.5	2.95452	3.50794	3	3.34024	0	1	0	6	4	3	5	9	7	0	1	1	3	3	0	10	0	3	3	4	8	0	1	0	9	0	7	4	1	0
chr13	49885001	49885100	CAB39L	ENSG00000102547	protein_coding	calcium binding protein 39 like	0.449086		0.33814	2.96974	3.25532	2	3.69175	2.8125	1.5	3.46831	3.14286	2	3.61385	0	0	1	2	0	1	12	4	2	3	3	0	1	3	1	5	0	5	2	4	1	0	1	0	11	5	8	4	3	0
chr13	50482701	50482800	RNY4P9	ENSG00000200064	misc_RNA	RNA, Ro-associated Y4 pseudogene 9	0.106149		0.729036	3.20715	4.61702	3	5.85533	3.875	4	3.11716	4.42857	3	5.28148	1	4	0	1	2	1	0	6	7	0	9	5	2	7	0	3	1	4	2	9	5	3	1	2	16	1	4	7	2	2
chr13	52974101	52974200	THSD1;RNY4P24	ENSG00000136114;ENSG00000199605	protein_coding;misc_RNA	thrombospondin type 1 domain containing 1;RNA, Ro-associated Y4 pseudogene 24	0.70729		0.080306	1.83118	3.82979	2	5.18073	2.375	2	3.2838	3.46032	2	4.78851	0	2	1	6	5	0	0	1	1	0	14	4	2	7	0	8	2	0	3	12	4	3	0	0	5	5	3	8	3	1
chr13	61390801	61390900	RNY4P31	ENSG00000253018	misc_RNA	NA	0.544213	0.424459	0.145854	4.02961	5.46809	4	6.61964	4	3	4.44222	5.09524	3	6.14007	0	2	5	0	2	1	1	10	2	1	4	4	4	4	0	4	0	1	1	3	14	0	1	2	27	14	9	3	13	0
chr13	76100501	76100600	COMMD6	ENSG00000188243	protein_coding	COMM domain containing 6	0.314268		0.477627	2.34401	3.04255	2	3.21652	3.0625	3.5	3.12983	3.04762	3	3.16956	0	0	3	8	1	5	3	5	2	0	7	6	1	2	2	2	0	2	6	5	4	0	0	0	6	4	3	4	0	0
chr13	76100601	76100700	COMMD6	ENSG00000188243	protein_coding	COMM domain containing 6	0.397658	0.522705	0.266935	5.84084	7.76596	7	6.46466	7.6875	7	6.09611	7.74603	7	6.32447	0	0	5	16	2	13	9	9	7	2	8	13	7	6	1	7	0	5	8	13	11	1	0	0	17	10	13	12	4	0
chr13	76100701	76100800	COMMD6	ENSG00000188243	protein_coding	COMM domain containing 6	0.42399		0.296658	2.67922	3.48936	2	3.55621	3.25	3	2.74469	3.42857	3	3.34912	0	1	0	7	1	8	5	2	1	2	4	4	2	4	0	3	1	1	1	7	5	1	0	0	4	2	4	6	0	0
chr13	95988401	95988500	RNY4P27	ENSG00000200211	misc_RNA	RNA, Ro-associated Y4 pseudogene 27	-0.0333242		0.928704	2.36277	2.97872	2	3.08918	3.0625	2	3.64177	3	2	3.20785	0	1	0	5	2	0	0	4	2	0	6	3	3	0	3	3	1	0	1	8	7	11	0	1	8	1	2	2	7	1
chr13	100188601	100188700	TM9SF2;RNY3P6	ENSG00000125304;ENSG00000212197	protein_coding;misc_RNA	transmembrane 9 superfamily member 2;NA	0.0837429	0.883593	0.790192	4.809	7.55319	5	7.37153	10.6875	6.5	20.5968	8.34921	6	12.0351	0	6	2	4	5	0	0	22	9	0	20	9	12	5	0	15	4	4	6	27	8	4	0	4	18	1	5	14	18	2
chr14	20811201	20811300	RPPH1	ENSG00000259001	antisense		-0.368384	0.569379	0.346424	679.53	522.447	431	476.282	732.312	414	948.764	575.746	428	628.142	211	392	109	108	699	192	628	431	247	312	462	1023	512	548	553	256	76	891	240	357	1171	366	246	282	599	851	626	394	1117	114
chr14	20811301	20811400	RPPH1	ENSG00000259001	antisense		0.0679543	0.889556	0.803568	186.975	179.745	161	111.233	204.312	165.5	144.134	185.984	163	119.675	26	126	52	78	138	177	161	269	123	42	207	189	128	186	164	161	40	145	125	225	218	106	56	59	316	251	243	226	224	16
chr14	20811401	20811500	RPPH1	ENSG00000259001	antisense		0.227584	0.632396	0.443486	96.6381	101.447	97	68.0782	110.188	97.5	78.592	103.667	97	70.3397	8	44	9	66	131	112	129	178	65	19	151	117	56	135	141	75	23	52	66	122	129	65	11	21	146	159	115	131	76	10
chr14	20811501	20811600	RPPH1	ENSG00000259001	antisense		-0.120731	0.840009	0.717426	158.475	111.426	94	70.2718	126.75	97	106.943	115.317	94	80.4734	35	111	16	53	162	94	87	195	43	30	126	157	113	122	308	42	29	109	62	81	140	86	79	88	100	298	102	91	100	20
chr14	20883101	20883200	RNA5SP382	ENSG00000200225	rRNA	RNA, 5S ribosomal pseudogene 382	-0.00832043		0.979492	2.18013	3.61702	3	3.78529	4.4375	3.5	6.69297	3.8254	3	4.64737	0	0	2	4	4	0	0	10	5	0	7	3	4	4	0	7	4	1	0	10	5	3	0	0	13	0	4	5	4	0
chr14	21081901	21082000					0.250239	0.52964	0.282274	259.643	636.936	283	1039.2	450.938	393.5	362.517	589.698	324	916.353	11	196	117	355	80	104	31	388	723	75	1292	283	324	924	34	1282	39	243	404	1084	726	86	1	4	2403	11	585	1632	367	27
chr14	21093501	21093600					-0.085542	0.859267	0.757081	138.307	239.149	128	287.607	228.312	142	260.333	236.397	136	278.91	18	154	26	172	77	26	9	508	291	16	586	175	272	303	88	638	17	40	128	1057	175	363	1	9	958	18	122	371	194	49
chr14	21093601	21093700					0.215718	0.541623	0.306628	24.581	48.1489	31	62.1786	38.9375	34	32.5791	45.8095	31	56.0498	3	9	10	42	3	21	1	125	52	4	77	21	26	48	10	76	1	13	35	78	47	31	0	6	283	8	65	64	24	6
chr14	21099301	21099400					-0.120421	0.856015	0.751115	83.839	188.234	42	311.241	156.062	95	176.698	180.063	69	282.179	1	181	17	218	29	5	3	63	149	10	737	71	141	219	15	685	7	37	97	854	92	105	0	3	314	1	36	754	120	25
chr14	21101101	21101200					-0.000480763	0.999037	0.998725	32.7847	58.4043	27	70.5826	59.4375	43	67.7741	58.6667	33	69.3379	1	53	13	27	24	4	2	39	85	17	244	33	97	55	10	108	5	13	32	183	85	78	0	3	183	2	19	114	98	8
chr14	21101201	21101300					0.00253616	0.99602	0.993535	29.6843	53.4043	27	64.9681	52.6875	37.5	60.9073	53.2222	29	63.476	1	49	8	27	23	4	1	28	86	12	219	29	93	52	10	105	5	13	29	172	78	74	0	3	171	2	17	101	88	7
chr14	21147601	21147700	Y_RNA	ENSG00000199461	misc_RNA	Y RNA	0.103752	0.830545	0.701354	5.14746	8.31915	5	8.26229	8.375	8.5	5.87509	8.33333	7	7.68115	0	7	0	5	1	8	3	18	18	2	10	5	3	15	2	13	1	5	5	11	13	4	0	0	32	4	6	9	13	0
chr14	21149801	21149900					-0.161713	0.83112	0.704392	55.9408	129.66	33	224.827	110.5	61.5	137.433	124.794	47	205.287	0	112	1	147	22	0	1	26	78	8	540	69	92	137	4	651	10	27	47	624	56	56	0	4	159	5	33	534	89	15
chr14	21484901	21485000	NDRG2	ENSG00000165795	protein_coding	NDRG family member 2	0.487966	0.467145	0.184759	10.6492	9.95745	9	7.93166	8.8125	8	7.41367	9.66667	9	7.76053	0	3	2	7	9	3	13	9	3	4	4	16	14	5	6	4	3	17	16	14	20	9	4	3	8	35	15	5	4	1
chr14	23303501	23303600	MRPL52	ENSG00000172590	protein_coding	mitochondrial ribosomal protein L52	0.173565		0.686007	1.67893	2.40426	1	3.055	2.5	2	2.8519	2.42857	1	2.98228	0	0	1	2	1	2	5	1	1	1	5	0	1	5	1	3	0	0	4	8	2	0	0	0	5	0	3	2	2	0
chr14	23380501	23380600	RBM23	ENSG00000100461	protein_coding	RNA binding motif protein 23	0.368125		0.418985	2.65488	3.10638	2	3.25866	2.625	2	2.18708	2.98413	2	3.01337	0	3	0	0	4	3	8	8	1	2	7	0	5	2	0	5	0	2	2	5	1	1	0	0	8	12	6	2	0	0
chr14	23794501	23794600	BCL2L2-PABPN1;PABPN1	ENSG00000258643;ENSG00000100836	protein_coding;protein_coding	BCL2L2-PABPN1 readthrough;poly(A) binding protein nuclear 1	-0.674485	0.423166	0.144501	24.1744	14.9574	12	11.3654	18.3125	14	15.3654	15.8095	12	12.4549	0	6	4	7	8	23	49	14	6	19	15	23	12	6	5	7	6	27	17	17	17	12	7	9	8	45	44	4	10	2
chr14	24114601	24114700	DHRS2	ENSG00000100867	protein_coding	dehydrogenase/reductase 2	0.756009		0.213792	3.16653	3.21277	2	4.09101	1.875	2	1.96214	2.87302	2	3.70044	0	2	1	4	2	1	1	3	0	0	0	3	9	3	2	0	1	9	6	0	9	1	0	0	0	16	2	0	2	0
chr14	24114701	24114800	DHRS2	ENSG00000100867	protein_coding	dehydrogenase/reductase 2	0.952888	0.394357	0.115835	6.9254	6.53191	4	8.00231	3.5	3	3.2249	5.7619	3	7.19703	0	4	0	10	4	2	6	2	1	0	1	6	15	4	4	0	2	24	14	0	23	13	0	0	0	26	5	0	3	1
chr14	24114801	24114900	DHRS2	ENSG00000100867	protein_coding	dehydrogenase/reductase 2	0.641765	0.590788	0.38174	3.47822	2.97872	1	4.14671	1.875	1.5	2.02896	2.69841	1	3.74008	0	0	0	10	2	2	2	0	0	0	0	4	6	2	3	0	0	12	6	0	7	11	0	0	0	17	0	0	2	0
chr14	24606501	24606600	PSME1	ENSG00000092010	protein_coding	proteasome activator subunit 1	0.265999	0.638124	0.449985	5.39219	6.08511	5	5.67155	6.875	6	4.77319	6.28571	5	5.43118	0	3	1	16	1	9	11	4	6	6	3	5	3	5	4	11	3	5	5	9	12	5	0	0	16	3	19	4	2	1
chr14	24606601	24606700	PSME1	ENSG00000092010	protein_coding	proteasome activator subunit 1	0.526042	0.44992	0.169464	6.67919	6.91489	5	5.75526	7.5	8	5.04645	7.06349	6	5.54999	0	3	5	12	1	9	21	7	2	7	10	6	4	5	4	11	3	3	3	9	12	2	0	0	16	4	21	5	2	1
chr14	24606701	24606800	PSME1	ENSG00000092010	protein_coding	proteasome activator subunit 1	0.788653	0.423166	0.14196	3.47492	3.04255	2	3.45755	3.375	3	3.15964	3.12698	2	3.36247	0	2	4	1	0	5	19	4	0	3	6	1	2	2	0	4	1	0	0	7	0	0	0	0	4	3	6	2	1	0
chr14	24608001	24608100	PSME1	ENSG00000092010	protein_coding	proteasome activator subunit 1	0.547152	0.437453	0.157735	3.3082	4.57447	4	4.34263	3.75	3.5	3.45447	4.36508	4	4.12429	0	1	5	7	1	9	0	4	5	0	4	1	2	4	0	8	1	4	4	7	7	0	0	0	8	0	6	10	4	0
chr14	24608101	24608200	PSME1;EMC9	ENSG00000092010;ENSG00000100908	protein_coding;protein_coding	proteasome activator subunit 1;ER membrane protein complex subunit 9	-0.175872		0.618752	3.09976	3.93617	3	4.19837	4.8125	4	4.11856	4.15873	3	4.16284	0	2	7	3	1	3	0	1	2	1	3	5	1	3	1	8	0	2	3	10	6	0	0	0	4	0	7	3	5	2
chr14	24612601	24612700	PSME2	ENSG00000100911	protein_coding	proteasome activator subunit 2	0.818986		0.0934262	2.10263	2.95745	2	3.33595	1.8125	2	1.72119	2.66667	2	3.0374	0	0	5	10	1	5	3	0	1	0	5	2	0	0	0	2	0	2	2	3	0	4	0	0	8	3	7	0	2	0
chr14	24686101	24686200	NEDD8-MDP1;NEDD8	ENSG00000255526;ENSG00000129559	protein_coding;protein_coding	NEDD8-MDP1 readthrough;neural precursor cell expressed, developmentally down-regulated 8	0.331365		0.336579	2.75163	3.76596	3	3.58871	3.3125	3	3.07069	3.65079	3	3.44617	0	2	1	7	2	6	3	5	3	0	6	1	3	4	0	8	1	5	5	3	7	0	1	0	6	6	4	3	3	0
chr14	24701401	24701500	NEDD8-MDP1;NEDD8	ENSG00000255526;ENSG00000129559	protein_coding;protein_coding	NEDD8-MDP1 readthrough;neural precursor cell expressed, developmentally down-regulated 8	0.460328		0.323692	2.36021	2.61702	2	2.77844	2.4375	2	2.3085	2.57143	2	2.6501	0	0	5	1	1	2	5	4	0	0	1	3	2	0	0	4	0	1	0	1	0	3	0	0	3	2	4	3	6	0
chr14	24701501	24701600	NEDD8-MDP1;NEDD8	ENSG00000255526;ENSG00000129559	protein_coding;protein_coding	NEDD8-MDP1 readthrough;neural precursor cell expressed, developmentally down-regulated 8	0.491302	0.510261	0.245119	3.49379	3.91489	3	3.9333	4	3	4.19524	3.93651	3	3.96709	0	0	3	3	2	3	8	4	0	0	2	6	3	0	1	4	0	1	1	2	3	3	0	0	3	2	5	2	8	0
chr14	31727801	31727900	RP11-596D21.1;Y_RNA	ENSG00000257831;ENSG00000199291	antisense;misc_RNA	;Y RNA	0.213679	0.545483	0.31654	7.52319	14.1702	9	16.2752	12.0625	13	9.02935	13.6349	9	14.7345	0	4	1	4	3	6	6	29	19	2	20	8	9	14	1	21	0	2	8	26	21	6	0	1	56	8	13	20	11	0
chr14	32563501	32563600	ARHGAP5	ENSG00000100852	protein_coding	Rho GTPase activating protein 5	0.477619		0.36612	2.94099	3.10638	2	3.70214	3.125	2	3.84491	3.11111	2	3.7075	0	1	1	6	0	1	12	10	3	0	6	13	3	1	5	0	1	3	0	4	4	3	0	0	0	2	10	1	0	0
chr14	35519501	35519600	FAM177A1	ENSG00000151327	protein_coding	family with sequence similarity 177 member A1	0.214455		0.62294	2.5421	3.80851	3	4.5998	3.625	2.5	3.82753	3.7619	3	4.38735	0	1	0	0	0	7	1	3	1	0	13	7	1	4	3	4	2	1	10	4	3	0	0	0	8	5	13	5	2	0
chr14	35522401	35522500	FAM177A1	ENSG00000151327	protein_coding	family with sequence similarity 177 member A1	0.403435		0.362317	1.71492	2.29787	2	2.43984	2.0625	2	1.84278	2.2381	2	2.29104	0	0	0	2	0	0	2	1	1	3	6	5	1	1	0	2	0	1	4	2	2	1	0	0	4	0	9	4	2	0
chr14	35522501	35522600	FAM177A1	ENSG00000151327	protein_coding	family with sequence similarity 177 member A1	0.620259		0.143365	2.82931	3.6383	3	3.79602	2.9375	3	2.20511	3.46032	3	3.45863	0	0	0	2	0	1	9	4	4	3	7	7	2	0	0	3	0	7	5	3	2	3	0	0	5	0	20	4	5	0
chr14	35548101	35548200	FAM177A1	ENSG00000151327	protein_coding	family with sequence similarity 177 member A1	0.188675		0.693583	2.52264	2.51064	2	2.67738	2.8125	3	2.10456	2.5873	2	2.53132	0	1	0	3	2	1	9	2	0	4	5	1	2	1	0	1	0	4	2	1	0	3	0	0	6	3	7	3	0	0
chr14	38033401	38033500	RP11-356O9.2;RP11-356O9.1	ENSG00000259087;ENSG00000258414	lincRNA;lincRNA	;	-0.274106		0.543226	1.85769	2.85106	2	4.00532	3.9375	2	5.85911	3.12698	2	4.52053	0	0	0	16	0	3	2	5	2	1	3	2	0	0	0	4	0	2	0	1	5	0	0	0	2	0	4	2	1	0
chr14	38059101	38059200	FOXA1	ENSG00000129514	protein_coding	forkhead box A1	-0.344725		0.411271	1.63607	2.31915	1	2.92743	3.25	3	2.95522	2.55556	2	2.93905	0	1	0	5	0	1	3	13	1	0	1	2	6	1	0	1	0	2	3	2	0	0	0	0	8	2	4	3	0	0
chr14	38059201	38059300	FOXA1	ENSG00000129514	protein_coding	forkhead box A1	0.151715	0.807363	0.667461	3.63996	5.7234	4	6.74602	6	5	5.59762	5.79365	4	6.43117	0	2	1	16	2	7	7	16	2	0	6	4	5	6	0	4	0	5	5	11	3	0	0	0	14	3	7	8	0	0
chr14	38059301	38059400	FOXA1	ENSG00000129514	protein_coding	forkhead box A1	0.76031		0.0754387	2.45504	3.61702	3	4.07299	2.8125	2	2.92617	3.4127	2	3.80846	0	0	2	16	1	8	3	6	3	1	0	3	2	2	0	3	1	8	3	10	5	0	0	0	9	1	9	6	0	0
chr14	38059601	38059700	FOXA1	ENSG00000129514	protein_coding	forkhead box A1	0.53472		0.233392	1.5427	2.65957	1	3.54644	2	1	2.36643	2.49206	1	3.28178	0	0	0	4	1	2	4	3	0	0	3	2	0	4	0	7	0	1	0	6	1	0	0	0	2	0	2	5	1	0
chr14	38060501	38060600	FOXA1	ENSG00000129514	protein_coding	forkhead box A1	-0.0462609		0.899575	1.61414	2.48936	2	2.91825	2.625	2	2.24722	2.52381	2	2.74659	0	0	2	1	0	0	1	6	3	2	4	2	0	3	2	3	0	3	4	5	0	0	0	0	5	0	3	4	2	0
chr14	39456501	39456600	Y_RNA	ENSG00000199285	misc_RNA	Y RNA	0.124298		0.721153	3.07608	5.02128	3	6.39799	4.875	4.5	3.87943	4.98413	4	5.83231	0	0	0	5	2	9	3	6	3	2	13	0	0	6	0	6	0	4	4	4	3	2	0	0	15	0	4	5	2	0
chr14	45590701	45590800	FKBP3	ENSG00000100442	protein_coding	FK506 binding protein 3	-0.259534		0.482236	2.40981	3.40426	2	3.50564	4.0625	3.5	3.2139	3.57143	2	3.42059	0	0	1	11	1	2	0	5	4	1	6	2	2	5	0	2	0	0	2	6	8	4	0	0	6	6	7	1	2	0
chr14	50050201	50050300	RPS29	ENSG00000213741	protein_coding	ribosomal protein S29	0.360519	0.489749	0.212315	11.7724	16.7234	13	14.9822	14.8125	13	10.5655	16.2381	13	13.9373	0	6	7	29	12	11	7	15	19	11	14	20	8	14	0	7	1	10	13	23	39	4	0	1	24	21	35	19	8	0
chr14	50050301	50050400	RPS29	ENSG00000213741	protein_coding	ribosomal protein S29	0.535502	0.358293	0.0605668	71.3808	88.1064	70	67.1417	82.5	76	51.0412	86.6825	73	63.0951	1	46	28	115	66	104	102	102	70	39	70	119	44	68	7	60	15	53	63	140	121	33	8	9	142	134	143	90	73	2
chr14	50050401	50050500	RPS29	ENSG00000213741	protein_coding	ribosomal protein S29	0.589171	0.359713	0.0861287	10.798	12.5745	12	9.69254	12.625	14.5	8.44492	12.5873	12	9.32502	0	16	4	19	4	14	31	15	10	4	10	17	7	12	1	10	3	4	6	20	12	4	0	0	13	16	17	14	11	0
chr14	50050501	50050600	RPS29	ENSG00000213741	protein_coding	ribosomal protein S29	0.591236	0.359713	0.0824103	10.9067	12.6383	12	9.68959	12.625	14.5	8.44492	12.6349	12	9.32271	0	16	4	19	4	14	31	15	10	4	10	17	7	12	1	10	3	4	6	20	12	4	0	1	13	16	19	14	11	0
chr14	50050601	50050700	RPS29	ENSG00000213741	protein_coding	ribosomal protein S29	0.589372	0.359713	0.0833831	10.8999	12.617	12	9.66291	12.625	14.5	8.44492	12.619	12	9.30215	0	16	4	19	4	14	31	15	10	4	10	17	7	12	1	10	3	4	6	20	12	4	0	1	13	16	19	14	11	0
chr14	50050701	50050800	RPS29	ENSG00000213741	protein_coding	ribosomal protein S29	0.587312	0.359713	0.0871278	10.7912	12.5532	12	9.66574	12.625	14.5	8.44492	12.5714	12	9.30438	0	16	4	19	4	14	31	15	10	4	10	17	7	12	1	10	3	4	6	20	12	4	0	0	13	16	17	14	11	0
chr14	50050801	50050900	RPS29	ENSG00000213741	protein_coding	ribosomal protein S29	0.587312	0.359713	0.0871278	10.7912	12.5532	12	9.66574	12.625	14.5	8.44492	12.5714	12	9.30438	0	16	4	19	4	14	31	15	10	4	10	17	7	12	1	10	3	4	6	20	12	4	0	0	13	16	17	14	11	0
chr14	50050901	50051000	RPS29	ENSG00000213741	protein_coding	ribosomal protein S29	0.587312	0.359713	0.0871278	10.7912	12.5532	12	9.66574	12.625	14.5	8.44492	12.5714	12	9.30438	0	16	4	19	4	14	31	15	10	4	10	17	7	12	1	10	3	4	6	20	12	4	0	0	13	16	17	14	11	0
chr14	50051001	50051100	RPS29	ENSG00000213741	protein_coding	ribosomal protein S29	0.58875	0.359713	0.0867259	10.8363	12.5745	12	9.64984	12.625	14.5	8.44492	12.5873	12	9.2921	0	16	4	19	4	14	31	15	10	4	10	17	7	12	1	10	3	4	6	20	12	4	0	0	13	16	17	14	11	0
chr14	50051101	50051200	RPS29	ENSG00000213741	protein_coding	ribosomal protein S29	0.58875	0.359713	0.0867259	10.8363	12.5745	12	9.64984	12.625	14.5	8.44492	12.5873	12	9.2921	0	16	4	19	4	14	31	15	10	4	10	17	7	12	1	10	3	4	6	20	12	4	0	0	13	16	17	14	11	0
chr14	50051201	50051300	RPS29	ENSG00000213741	protein_coding	ribosomal protein S29	0.587312	0.359713	0.0871278	10.7912	12.5532	12	9.66574	12.625	14.5	8.44492	12.5714	12	9.30438	0	16	4	19	4	14	31	15	10	4	10	17	7	12	1	10	3	4	6	20	12	4	0	0	13	16	17	14	11	0
chr14	50051301	50051400	RPS29	ENSG00000213741	protein_coding	ribosomal protein S29	0.589564	0.359713	0.0861388	10.7994	12.5745	12	9.66334	12.625	14.5	8.44492	12.5873	12	9.30251	0	16	4	19	4	14	31	15	10	4	10	17	7	12	1	10	3	4	6	20	12	4	0	0	13	16	17	14	11	0
chr14	50051401	50051500	RPS29	ENSG00000213741	protein_coding	ribosomal protein S29	0.587312	0.359713	0.0871278	10.7912	12.5532	12	9.66574	12.625	14.5	8.44492	12.5714	12	9.30438	0	16	4	19	4	14	31	15	10	4	10	17	7	12	1	10	3	4	6	20	12	4	0	0	13	16	17	14	11	0
chr14	50051501	50051600	RPS29	ENSG00000213741	protein_coding	ribosomal protein S29	0.587312	0.359713	0.0871278	10.7912	12.5532	12	9.66574	12.625	14.5	8.44492	12.5714	12	9.30438	0	16	4	19	4	14	31	15	10	4	10	17	7	12	1	10	3	4	6	20	12	4	0	0	13	16	17	14	11	0
chr14	50051601	50051700	RPS29	ENSG00000213741	protein_coding	ribosomal protein S29	0.587312	0.359713	0.0871278	10.7912	12.5532	12	9.66574	12.625	14.5	8.44492	12.5714	12	9.30438	0	16	4	19	4	14	31	15	10	4	10	17	7	12	1	10	3	4	6	20	12	4	0	0	13	16	17	14	11	0
chr14	50051701	50051800	RPS29	ENSG00000213741	protein_coding	ribosomal protein S29	0.587312	0.359713	0.0871278	10.7912	12.5532	12	9.66574	12.625	14.5	8.44492	12.5714	12	9.30438	0	16	4	19	4	14	31	15	10	4	10	17	7	12	1	10	3	4	6	20	12	4	0	0	13	16	17	14	11	0
chr14	50051801	50051900	RPS29	ENSG00000213741	protein_coding	ribosomal protein S29	0.587312	0.359713	0.0871278	10.7912	12.5532	12	9.66574	12.625	14.5	8.44492	12.5714	12	9.30438	0	16	4	19	4	14	31	15	10	4	10	17	7	12	1	10	3	4	6	20	12	4	0	0	13	16	17	14	11	0
chr14	50051901	50052000	RPS29	ENSG00000213741	protein_coding	ribosomal protein S29	0.587312	0.359713	0.0871278	10.7912	12.5532	12	9.66574	12.625	14.5	8.44492	12.5714	12	9.30438	0	16	4	19	4	14	31	15	10	4	10	17	7	12	1	10	3	4	6	20	12	4	0	0	13	16	17	14	11	0
chr14	50052001	50052100	RPS29	ENSG00000213741	protein_coding	ribosomal protein S29	0.602677	0.359713	0.077356	11.0018	12.6596	12	9.61493	12.625	14.5	8.44492	12.6508	12	9.26519	0	17	4	19	5	15	31	15	10	4	10	17	7	12	1	10	3	4	6	20	12	4	0	0	13	16	17	14	11	1
chr14	50052101	50052200	RPS29	ENSG00000213741	protein_coding	ribosomal protein S29	0.587312	0.359713	0.0871278	10.7912	12.5532	12	9.66574	12.625	14.5	8.44492	12.5714	12	9.30438	0	16	4	19	4	14	31	15	10	4	10	17	7	12	1	10	3	4	6	20	12	4	0	0	13	16	17	14	11	0
chr14	50052201	50052300	RPS29	ENSG00000213741	protein_coding	ribosomal protein S29	0.598326	0.359713	0.0819823	11.1989	12.9362	12	9.63329	12.75	14.5	8.46562	12.8889	13	9.28424	0	16	4	19	4	14	31	15	10	4	11	19	9	12	1	10	3	4	6	21	13	6	0	0	13	19	17	14	11	0
chr14	50052301	50052400	RPS29	ENSG00000213741	protein_coding	ribosomal protein S29	0.591139	0.359713	0.0845843	10.8084	12.5957	12	9.64964	12.625	14.5	8.44492	12.6032	12	9.29193	0	16	4	19	4	14	31	15	10	4	11	17	8	12	1	10	3	4	6	20	12	4	0	0	13	16	17	14	11	0
chr14	50052401	50052500	RPS29	ENSG00000213741	protein_coding	ribosomal protein S29	0.587312	0.359713	0.0871278	10.7912	12.5532	12	9.66574	12.625	14.5	8.44492	12.5714	12	9.30438	0	16	4	19	4	14	31	15	10	4	10	17	7	12	1	10	3	4	6	20	12	4	0	0	13	16	17	14	11	0
chr14	50052501	50052600	RPS29	ENSG00000213741	protein_coding	ribosomal protein S29	0.587312	0.359713	0.0871278	10.7912	12.5532	12	9.66574	12.625	14.5	8.44492	12.5714	12	9.30438	0	16	4	19	4	14	31	15	10	4	10	17	7	12	1	10	3	4	6	20	12	4	0	0	13	16	17	14	11	0
chr14	50052601	50052700	RPS29	ENSG00000213741	protein_coding	ribosomal protein S29	0.5998	0.359713	0.0821751	10.8422	12.617	12	9.74357	12.625	14.5	8.44492	12.619	12	9.36436	0	16	4	19	4	15	31	15	10	4	10	17	7	12	1	10	3	4	6	20	12	4	0	0	13	16	17	14	11	0
chr14	50052701	50052800	RPS29	ENSG00000213741	protein_coding	ribosomal protein S29	0.245778	0.612699	0.419356	7.63499	9.25532	8	8.22369	10.5	9.5	7.49222	9.57143	9	8.00346	0	6	2	10	2	9	11	9	6	1	9	15	5	6	0	16	3	13	8	19	5	3	2	0	14	6	17	10	8	0
chr14	50052801	50052900	RPS29	ENSG00000213741	protein_coding	ribosomal protein S29	0.331618	0.536688	0.290518	7.18502	8.74468	7	7.72761	9.5625	8	7.76289	8.95238	7	7.68205	0	6	2	10	2	7	11	8	6	1	9	13	5	6	0	15	3	13	8	19	5	3	2	0	11	6	17	9	7	0
chr14	50052901	50053000	RPS29	ENSG00000213741	protein_coding	ribosomal protein S29	0.306552	0.551832	0.323838	7.20528	8.74468	7	7.72761	9.6875	8	7.66567	8.98413	7	7.66115	0	6	2	10	2	7	11	8	6	1	9	13	5	6	0	15	3	13	8	19	5	3	2	0	11	6	17	9	7	0
chr14	50053001	50053100	RPS29	ENSG00000213741	protein_coding	ribosomal protein S29	0.711579	0.335973	0.0414858	35.5077	36.6809	29	28.2266	36.3125	26.5	30.8776	36.5873	28	28.6675	1	14	15	37	25	42	67	20	10	12	27	68	27	20	5	22	12	45	32	28	53	23	4	4	32	56	58	18	29	1
[truncated: 4,661 more rows]
[truncated: 33 more columns]
